# Supplementary material for: The crystal structure of (3Z)-4-[(3-hy­droxy­phen­yl)amino]­pent-3-en-2-one: helices and π-stacking inter­actions of hy­dro­gen-bridged rings
Source: Acta Crystallogr E Crystallogr Commun. 2026 May 7;82(Pt 6):588–95. doi: 10.1107/S2056989026004068 (PMC13239021; doi:10.1107/S2056989026004068)
Supplement: Supplementary file 1 [file e-82-00588-sup1.cif]

##############################################################################
#                                                                            #
# This CIF contains the data in a paper accepted for publication in          #
# Acta Crystallographica Section E. It conforms to the requirements of       #
# Notes for Authors for Acta Crystallographica Section E, and has been       #
# peer reviewed under the auspices of the IUCr Commission on Journals.       #
#                                                                            #
# Full details of the Crystallographic Information File format               #
# are given in the paper "The Crystallographic Information File (CIF):       #
# a New Standard Archive File for Crystallography" by S. R. Hall, F. H.      #
# Allen and I. D. Brown [Acta Cryst. (1991), A47, 655-685].                  #
#                                                                            #
# The current version of the core CIF dictionary is obtainable from          #
# ftp://ftp.iucr.org/pub/cif_core.dic.                                       #
#                                                                            #
# Software is freely available for graphical display of the structure(s)     #
# in this CIF. For information consult the CIF software page                 #
# http://www.iucr.org/resources/cif/software.                                #
#                                                                            #
# This file may be used for bona fide research purposes within the           #
# scientific community so long as proper attribution is given to the journal # 
# article from which it was obtained.                                        #
#                                                                            #
##############################################################################
data_I
_audit_creation_method     'SHELXL-2019/1'
_chemical_name_systematic
;
(3<i>Z</i>)-4-[(3-Hydroxyphenyl)amino]pent-3-en-2-one
;
_chemical_name_common     ?
_chemical_formula_moiety     'C11 H13 N O2'
_chemical_formula_sum     'C11 H13 N O2'
_chemical_formula_iupac     'C11 H13 N O2'
_chemical_formula_weight     191.22
_chemical_melting_point     ?
_space_group_crystal_system     monoclinic
_space_group_name_H-M_alt     'P 21/c'
_space_group_name_Hall     '-P 2ybc'
loop_
    _space_group_symop_operation_xyz
    'x, y, z'
    '-x, y+1/2, -z+1/2'
    '-x, -y, -z'
    'x, -y-1/2, z-1/2'
_cell_length_a     10.1090(10)
_cell_length_b     8.2598(8)
_cell_length_c     12.2074(13)
_cell_angle_alpha     90
_cell_angle_beta     92.539(4)
_cell_angle_gamma     90
_cell_volume     1018.30(18)
_cell_formula_units_Z     4
_cell_measurement_reflns_used     3910
_cell_measurement_theta_min     2.97
_cell_measurement_theta_max     25.5
_cell_measurement_temperature     295(2)
_exptl_crystal_description     'prism'
_exptl_crystal_colour     'white'
_exptl_crystal_size_max     0.390
_exptl_crystal_size_mid     0.320
_exptl_crystal_size_min     0.090
_exptl_crystal_density_diffrn     1.247
_exptl_crystal_density_meas     ?
_exptl_crystal_density_method     ?
_exptl_crystal_F_000     408
_exptl_absorpt_coefficient_mu     0.086
_exptl_absorpt_correction_type     multi-scan
_exptl_absorpt_process_details
;
(SADABS; Bruker, 2004)
;
_exptl_absorpt_correction_T_min     ?
_exptl_absorpt_correction_T_max     ?
_diffrn_ambient_temperature     295(2)
_diffrn_source     ?
_diffrn_radiation_type     MoK\a
_diffrn_radiation_wavelength     0.71073
_diffrn_measurement_device_type     'Bruker SMART X2S'
_diffrn_measurement_method     '\q/2\q'
_diffrn_detector_area_resol_mean     ?
_diffrn_reflns_number     12414
_diffrn_reflns_av_R_equivalents     0.0369
_diffrn_reflns_av_unetI/netI     0.0262
_diffrn_reflns_theta_min     2.017
_diffrn_reflns_theta_max     27.483
_diffrn_reflns_theta_full     25.242
_diffrn_measured_fraction_theta_max     0.991
_diffrn_measured_fraction_theta_full     1.000
_diffrn_reflns_limit_h_min     -13
_diffrn_reflns_limit_h_max     12
_diffrn_reflns_limit_k_min     -10
_diffrn_reflns_limit_k_max     8
_diffrn_reflns_limit_l_min     -15
_diffrn_reflns_limit_l_max     15
_refine_special_details     ?
_reflns_number_total     2304
_reflns_number_gt     1661
_reflns_threshold_expression     'I > 2\s(I)'
_refine_ls_structure_factor_coef     Fsqd
_refine_ls_matrix_type     full
_refine_ls_R_factor_all     0.0636
_refine_ls_R_factor_gt     0.0433
_refine_ls_wR_factor_gt     0.1175
_refine_ls_wR_factor_ref     0.1309
_refine_ls_goodness_of_fit_ref     1.048
_refine_ls_restrained_S_all     1.048
_refine_ls_number_reflns     2304
_refine_ls_number_parameters     135
_refine_ls_number_restraints     0
_refine_ls_hydrogen_treatment     mixed
_refine_ls_weighting_scheme     calc
_refine_ls_weighting_details
              'w=1/[\s^2^(Fo^2^)+(0.0587P)^2^+0.1926P] where P=(Fo^2^+2Fc^2^)/3'
_atom_sites_solution_hydrogens     mixed
_atom_sites_solution_primary     ?
_atom_sites_solution_secondary     ?
_refine_ls_shift/su_max     0.001
_refine_ls_shift/su_mean     0.000
_refine_diff_density_max     0.160
_refine_diff_density_min     -0.168
_refine_ls_extinction_method     none
_refine_ls_extinction_coef     .
loop_
    _atom_type_symbol
    _atom_type_description
    _atom_type_scat_dispersion_real
    _atom_type_scat_dispersion_imag
    _atom_type_scat_source
    'C' 'C' 0.0033 0.0016
                         'International Tables Vol C Tables 4.2.6.8 and 6.1.1.4'
    'H' 'H' 0.0000 0.0000
                         'International Tables Vol C Tables 4.2.6.8 and 6.1.1.4'
    'N' 'N' 0.0061 0.0033
                         'International Tables Vol C Tables 4.2.6.8 and 6.1.1.4'
    'O' 'O' 0.0106 0.0060
                         'International Tables Vol C Tables 4.2.6.8 and 6.1.1.4'
_computing_data_collection
;
XPREP (Bruker, 2004)
;
_computing_cell_refinement
;
SAINT (Bruker, 2004)
;
_computing_data_reduction
;
SAINT (Bruker, 2004)
;
_computing_structure_solution     ?
_computing_structure_refinement
;
SHELXL2019 (L\"ubben <i>et al.</i>,  2019)
;
_computing_molecular_graphics     ?
_computing_publication_material     ?
loop_
    _atom_site_type_symbol
    _atom_site_label
    _atom_site_fract_x
    _atom_site_fract_y
    _atom_site_fract_z
    _atom_site_U_iso_or_equiv
    _atom_site_adp_type
    _atom_site_calc_flag
    _atom_site_occupancy
    _atom_site_disorder_assembly
    _atom_site_disorder_group
    O O1 0.43035(10) 0.81490(15) 0.54180(8) 0.0599(3) Uani d 1 . .
    O O2 0.81010(12) 0.44803(18) 0.93832(10) 0.0748(4) Uani d 1 . .
    H H1O 0.728(2) 0.407(3) 0.9392(16) 0.090 Uiso d 1 . .
    N N1 0.65951(13) 0.66563(17) 0.58920(10) 0.0518(3) Uani d 1 . .
    H H1N 0.5874(18) 0.719(2) 0.6112(13) 0.062 Uiso d 1 . .
    C C1 0.35690(18) 0.8435(2) 0.35503(14) 0.0701(5) Uani d 1 . .
    H H1A 0.390076 0.818741 0.284480 0.105 Uiso calc 1 . .
    H H2A 0.348530 0.958690 0.362603 0.105 Uiso calc 1 . .
    H H3A 0.271802 0.793723 0.361572 0.105 Uiso calc 1 . .
    C C2 0.45131(14) 0.77987(19) 0.44339(12) 0.0507(4) Uani d 1 . .
    C C3 0.55872(15) 0.68582(19) 0.41245(12) 0.0512(4) Uani d 1 . .
    H H3 0.561171 0.656140 0.339084 0.061 Uiso calc 1 . .
    C C4 0.66112(14) 0.63373(18) 0.48205(12) 0.0486(4) Uani d 1 . .
    C C5 0.77347(17) 0.5391(2) 0.43852(15) 0.0674(5) Uani d 1 . .
    H H5A 0.743665 0.482666 0.373259 0.101 Uiso calc 1 . .
    H H5B 0.804881 0.462392 0.492717 0.101 Uiso calc 1 . .
    H H5C 0.843976 0.611567 0.421641 0.101 Uiso calc 1 . .
    C C6 0.76327(14) 0.63947(19) 0.67015(12) 0.0477(4) Uani d 1 . .
    C C7 0.88744(15) 0.7068(2) 0.65909(15) 0.0627(5) Uani d 1 . .
    H H7 0.906071 0.766290 0.596935 0.075 Uiso calc 1 . .
    C C8 0.98306(15) 0.6842(2) 0.74194(15) 0.0642(5) Uani d 1 . .
    H H8 1.067104 0.727533 0.734505 0.077 Uiso calc 1 . .
    C C9 0.95668(14) 0.5991(2) 0.83511(14) 0.0566(4) Uani d 1 . .
    H H9 1.021965 0.586059 0.890515 0.068 Uiso calc 1 . .
    C C10 0.83197(14) 0.53259(19) 0.84595(13) 0.0494(4) Uani d 1 . .
    C C11 0.73545(13) 0.55284(18) 0.76281(12) 0.0461(4) Uani d 1 . .
    H H11 0.651851 0.507906 0.769582 0.055 Uiso calc 1 . .
loop_
    _atom_site_aniso_label
    _atom_site_aniso_U_11
    _atom_site_aniso_U_22
    _atom_site_aniso_U_33
    _atom_site_aniso_U_12
    _atom_site_aniso_U_13
    _atom_site_aniso_U_23
    O1 0.0502(6) 0.0799(8) 0.0490(6) 0.0070(5) -0.0035(5) -0.0044(5)
    O2 0.0536(7) 0.1028(11) 0.0667(8) -0.0156(7) -0.0118(6) 0.0267(7)
    N1 0.0422(6) 0.0632(8) 0.0497(7) 0.0027(6) -0.0027(5) -0.0012(6)
    C1 0.0693(11) 0.0823(13) 0.0570(10) 0.0084(9) -0.0150(8) -0.0004(9)
    C2 0.0476(8) 0.0552(9) 0.0487(8) -0.0089(7) -0.0037(6) 0.0023(7)
    C3 0.0526(8) 0.0576(10) 0.0433(8) -0.0071(7) 0.0008(6) -0.0004(7)
    C4 0.0482(8) 0.0473(8) 0.0506(8) -0.0085(6) 0.0035(6) 0.0008(7)
    C5 0.0629(10) 0.0683(11) 0.0715(11) 0.0053(9) 0.0076(8) -0.0079(9)
    C6 0.0413(7) 0.0477(8) 0.0535(8) 0.0018(6) -0.0041(6) -0.0034(7)
    C7 0.0510(9) 0.0659(11) 0.0706(11) -0.0122(8) -0.0031(7) 0.0138(8)
    C8 0.0415(8) 0.0670(11) 0.0832(12) -0.0123(7) -0.0069(8) 0.0117(9)
    C9 0.0407(7) 0.0571(10) 0.0707(10) 0.0001(7) -0.0119(7) 0.0022(8)
    C10 0.0430(7) 0.0498(9) 0.0550(8) 0.0017(6) -0.0028(6) 0.0013(7)
    C11 0.0350(6) 0.0490(8) 0.0541(8) -0.0020(6) 0.0007(6) -0.0054(7)
_geom_special_details
;
 All esds (except the esd in the dihedral angle between two l.s. planes)
 are estimated using the full covariance matrix.  The cell esds are taken
 into account individually in the estimation of esds in distances, angles
 and torsion angles; correlations between esds in cell parameters are only
 used when they are defined by crystal symmetry.  An approximate (isotropic)
 treatment of cell esds is used for estimating esds involving l.s. planes.
;
loop_
    _geom_bond_atom_site_label_1
    _geom_bond_atom_site_label_2
    _geom_bond_site_symmetry_2
    _geom_bond_distance
    _geom_bond_publ_flag
    O1 C2 . 1.2627(18) yes
    O2 C10 . 1.3528(19) no
    O2 H1O . 0.89(2) ?
    N1 C4 . 1.3352(19) yes
    N1 C6 . 1.4253(18) yes
    N1 H1N . 0.902(18) yes
    C1 C2 . 1.503(2) yes
    C1 H1A . 0.9600 ?
    C1 H2A . 0.9600 ?
    C1 H3A . 0.9600 ?
    C2 C3 . 1.401(2) yes
    C3 C4 . 1.379(2) yes
    C3 H3 . 0.9300 ?
    C4 C5 . 1.495(2) yes
    C5 H5A . 0.9600 ?
    C5 H5B . 0.9600 ?
    C5 H5C . 0.9600 ?
    C6 C11 . 1.378(2) ?
    C6 C7 . 1.385(2) ?
    C7 C8 . 1.380(2) ?
    C7 H7 . 0.9300 ?
    C8 C9 . 1.374(2) ?
    C8 H8 . 0.9300 ?
    C9 C10 . 1.387(2) ?
    C9 H9 . 0.9300 ?
    C10 C11 . 1.3865(19) ?
    C11 H11 . 0.9300 ?
loop_
    _geom_angle_atom_site_label_1
    _geom_angle_atom_site_label_2
    _geom_angle_atom_site_label_3
    _geom_angle_site_symmetry_1
    _geom_angle_site_symmetry_3
    _geom_angle
    _geom_angle_publ_flag
    C10 O2 H1O . . 113.0(13) ?
    C4 N1 C6 . . 127.50(14) ?
    C4 N1 H1N . . 115.6(11) yes
    C6 N1 H1N . . 116.6(11) yes
    C2 C1 H1A . . 109.5 ?
    C2 C1 H2A . . 109.5 ?
    H1A C1 H2A . . 109.5 ?
    C2 C1 H3A . . 109.5 ?
    H1A C1 H3A . . 109.5 ?
    H2A C1 H3A . . 109.5 ?
    O1 C2 C3 . . 123.26(13) yes
    O1 C2 C1 . . 118.34(15) ?
    C3 C2 C1 . . 118.40(14) ?
    C4 C3 C2 . . 125.24(14) yes
    C4 C3 H3 . . 117.4 ?
    C2 C3 H3 . . 117.4 ?
    N1 C4 C3 . . 120.05(14) yes
    N1 C4 C5 . . 119.58(14) ?
    C3 C4 C5 . . 120.36(14) ?
    C4 C5 H5A . . 109.5 ?
    C4 C5 H5B . . 109.5 ?
    H5A C5 H5B . . 109.5 ?
    C4 C5 H5C . . 109.5 ?
    H5A C5 H5C . . 109.5 ?
    H5B C5 H5C . . 109.5 ?
    C11 C6 C7 . . 120.49(13) ?
    C11 C6 N1 . . 118.50(13) ?
    C7 C6 N1 . . 120.92(14) ?
    C8 C7 C6 . . 118.84(16) ?
    C8 C7 H7 . . 120.6 ?
    C6 C7 H7 . . 120.6 ?
    C9 C8 C7 . . 121.38(15) ?
    C9 C8 H8 . . 119.3 ?
    C7 C8 H8 . . 119.3 ?
    C8 C9 C10 . . 119.50(14) ?
    C8 C9 H9 . . 120.3 ?
    C10 C9 H9 . . 120.3 ?
    O2 C10 C11 . . 122.46(13) ?
    O2 C10 C9 . . 117.82(13) ?
    C11 C10 C9 . . 119.72(14) ?
    C6 C11 C10 . . 120.06(13) ?
    C6 C11 H11 . . 120.0 ?
    C10 C11 H11 . . 120.0 ?
loop_
    _geom_torsion_atom_site_label_1
    _geom_torsion_atom_site_label_2
    _geom_torsion_atom_site_label_3
    _geom_torsion_atom_site_label_4
    _geom_torsion_site_symmetry_1
    _geom_torsion_site_symmetry_2
    _geom_torsion_site_symmetry_3
    _geom_torsion_site_symmetry_4
    _geom_torsion
    _geom_torsion_publ_flag
    O1 C2 C3 C4 . . . . -6.9(3) ?
    C1 C2 C3 C4 . . . . 172.60(15) ?
    C6 N1 C4 C3 . . . . -171.48(14) ?
    C6 N1 C4 C5 . . . . 9.5(2) ?
    C2 C3 C4 N1 . . . . 3.4(2) ?
    C2 C3 C4 C5 . . . . -177.56(15) ?
    C4 N1 C6 C11 . . . . -127.36(17) ?
    C4 N1 C6 C7 . . . . 56.1(2) ?
    C11 C6 C7 C8 . . . . 0.7(3) ?
    N1 C6 C7 C8 . . . . 177.12(16) ?
    C6 C7 C8 C9 . . . . -1.1(3) ?
    C7 C8 C9 C10 . . . . 0.8(3) ?
    C8 C9 C10 O2 . . . . 179.29(15) ?
    C8 C9 C10 C11 . . . . 0.0(3) ?
    C7 C6 C11 C10 . . . . 0.1(2) ?
    N1 C6 C11 C10 . . . . -176.49(14) ?
    O2 C10 C11 C6 . . . . -179.66(15) ?
    C9 C10 C11 C6 . . . . -0.4(2) ?
loop_
    _geom_hbond_atom_site_label_d
    _geom_hbond_atom_site_label_h
    _geom_hbond_atom_site_label_a
    _geom_hbond_site_symmetry_d
    _geom_hbond_site_symmetry_h
    _geom_hbond_site_symmetry_a
    _geom_hbond_distance_dh
    _geom_hbond_distance_ha
    _geom_hbond_distance_da
    _geom_hbond_angle_dha
    _geom_hbond_publ_flag
    N1 H1N O1 1_555 1_555 1_555 0.903(18) 1.936(18) 2.6651(18) 136.6(14) yes
    O2 H1O O1 1_555 1_555 2_555 0.90(2) 1.80(2) 2.6886(17) 173(2) yes
    C9 H9 O1 1_555 1_555 3_667 0.93 2.65(2) 3.576(2) 174.6(17) yes
_shelx_space_group_comment
;
The symmetry employed for this shelxl refinement is uniquely defined
by the following loop, which should always be used as a source of
symmetry information in preference to the above space-group names.
They are only intended as comments.
;
_shelx_estimated_absorpt_T_min     0.967
_shelx_estimated_absorpt_T_max     0.992
_shelx_hkl_file
;
  -1   0   0  455.95   22.40
   1   0   0  484.35   22.50
  -1   0   0  543.35   22.40
  -1   0   0  508.45   22.30
  -2   0   0  649.04   28.90
  -2   0   0  673.63   29.20
   2   0   0  647.84   28.90
   2   0   0  647.74   29.00
   2   0   0  647.24   29.10
  -2   0   0  626.84   29.10
  -2   0   0  611.24   29.00
  -3   0   0   35.10    2.30
   3   0   0   34.20    1.80
   3   0   0   34.10    2.00
  -3   0   0   29.50    2.10
  -3   0   0   34.50    1.80
  -3   0   0   34.50    2.10
   3   0   0   30.80    2.20
  -4   0   0   34.50    1.90
   4   0   0   32.70    2.60
  -4   0   0   35.80    2.70
   4   0   0   37.40    1.90
   4   0   0   42.70    2.50
  -4   0   0   34.40    2.50
   4   0   0   32.90    2.50
  -4   0   0   33.90    2.20
   5   0   0 1067.09   45.80
  -5   0   0  984.50   45.20
  -5   0   0  999.10   45.70
  -5   0   0  963.20   45.50
  -6   0   0    0.10    0.70
  -6   0   0    1.60    1.10
  -6   0   0    0.90    0.60
  -7   0   0    0.00    1.00
  -7   0   0    1.20    1.00
  -7   0   0    1.00    0.70
  -8   0   0   85.99    4.90
  -8   0   0   80.29    4.40
  -8   0   0   85.89    5.20
  -9   0   0  284.97   13.70
  -9   0   0  257.67   14.00
  -9   0   0  295.27   13.30
 -10   0   0  209.38   10.70
 -10   0   0  211.18   11.20
 -10   0   0  212.28   10.30
 -11   0   0   24.00    2.70
 -11   0   0   28.50    2.40
 -11   0   0   25.50    3.10
 -12   0   0   12.10    2.10
 -12   0   0   15.20    1.80
   0  -1   0   -0.10    0.20
   0  -1   0    0.40    0.10
   0   1   0   -0.10    0.10
  -1  -1   0 1703.23   77.19
  -1  -1   0 1700.53   77.39
   1  -1   0 1724.63   77.19
   1  -1   0 1720.33   77.09
   1  -1   0 1745.23   77.09
   1  -1   0 1766.92   77.09
   1  -1   0 1813.32   77.19
  -1  -1   0 1789.32   77.09
  -1   1   0 1667.03   77.09
   1   1   0 1667.63   77.09
  -1   1   0 1675.43   77.09
   1   1   0 1753.42   77.39
   1   1   0 1584.84   77.19
  -1   1   0 1808.52   77.19
  -2  -1   0  751.22   36.90
   2  -1   0  813.72   36.70
  -2  -1   0  821.32   36.60
   2  -1   0  824.92   36.70
   2  -1   0  835.72   36.90
   2  -1   0  807.42   36.90
   2  -1   0  822.22   36.70
  -2  -1   0  831.32   37.10
  -2  -1   0  852.31   36.80
   2   1   0  801.42   37.00
  -2   1   0  770.02   36.70
  -2   1   0  812.22   36.70
  -2   1   0  796.72   36.70
  -2   1   0  848.32   36.90
  -2   1   0  819.42   36.60
   2   1   0  838.22   36.60
  -2   1   0  836.32   36.80
  -3  -1   0   65.49    3.80
   3  -1   0   70.79    3.40
   3  -1   0   75.59    3.60
   3  -1   0   70.79    3.60
   3  -1   0   70.39    3.90
  -3  -1   0   72.99    4.00
  -3  -1   0   66.59    3.30
   3   1   0   73.39    3.70
   3   1   0   72.89    3.40
  -3   1   0   70.99    3.50
  -3   1   0   64.39    3.50
   3   1   0   69.59    4.00
  -3   1   0   68.69    3.40
  -3   1   0   72.49    3.70
  -3   1   0   67.39    3.70
  -4  -1   0 1445.06   63.09
   4  -1   0 1351.16   63.29
   4  -1   0 1382.16   63.69
  -4  -1   0 1417.96   63.79
  -4  -1   0 1355.66   63.39
  -4  -1   0 1355.56   63.49
   4  -1   0 1427.86   63.39
  -4   1   0 1422.06   63.29
   4   1   0 1451.05   63.69
   4   1   0 1458.15   63.09
  -4   1   0 1320.27   63.29
  -4   1   0 1565.04   63.59
  -4   1   0 1319.57   63.09
  -5  -1   0   20.10    2.20
  -5  -1   0   26.30    1.50
  -5  -1   0   22.00    1.90
   5  -1   0   21.50    2.40
   5  -1   0   22.00    2.00
  -5   1   0   22.90    1.80
  -5   1   0   22.20    1.50
  -5   1   0   20.00    1.80
   6  -1   0   52.59    3.30
  -6  -1   0   49.50    2.70
   6  -1   0   41.60    3.60
  -6  -1   0   43.80    3.50
  -6   1   0   51.69    2.80
  -6   1   0   53.39    3.20
  -6   1   0   55.39    3.10
  -7  -1   0    1.00    1.30
  -7  -1   0    0.50    0.60
  -7  -1   0   -0.40    0.90
  -7   1   0    0.00    0.80
  -7   1   0    1.20    0.70
  -7   1   0    0.80    0.90
  -8  -1   0   15.20    1.50
  -8  -1   0   18.80    2.60
  -8  -1   0   17.80    2.10
  -8   1   0   18.00    2.00
  -8   1   0   13.20    1.40
  -8   1   0   14.70    1.70
  -9  -1   0   97.19    4.90
  -9  -1   0   76.59    5.30
  -9  -1   0   86.49    6.00
  -9   1   0   95.69    5.30
  -9   1   0   97.89    5.50
  -9   1   0  103.49    5.10
 -10  -1   0   66.89    3.80
 -10  -1   0   59.89    4.40
 -10  -1   0   65.39    5.10
 -10   1   0   71.79    4.00
 -10   1   0   65.49    4.30
 -10   1   0   67.59    4.40
 -11  -1   0   -2.00    1.50
 -11  -1   0    1.90    1.00
 -11  -1   0    1.10    1.40
 -11   1   0   -0.10    1.20
 -11   1   0   -0.20    0.80
 -12  -1   0    0.60    1.00
 -12  -1   0    1.20    1.90
 -12  -1   0   -0.80    1.50
 -12   1   0    2.10    1.40
 -12   1   0    1.30    1.00
 -13  -1   0   16.00    2.20
   0  -2   0  529.85   23.60
   0  -2   0  534.85   23.70
   0  -2   0  513.85   23.60
  -1  -2   0 2014.30   96.09
  -1  -2   0 2136.79   95.79
  -1  -2   0 2093.59   95.69
   1  -2   0 2184.18   95.69
   1  -2   0 2232.88   95.79
   1   2   0 2148.29   95.69
   1   2   0 2135.39   95.79
  -1   2   0 2155.28   95.69
   2  -2   0 5802.92  252.77
  -2  -2   0 5694.13  252.37
   2  -2   0 5610.84  252.47
  -2  -2   0 5931.71  253.07
   2  -2   0 5668.03  252.47
   2  -2   0 5608.84  252.47
   2  -2   0 5522.05  252.57
  -2  -2   0 5108.49  252.67
   2  -2   0 5677.93  252.57
  -2   2   0 5353.16  252.47
   2   2   0 5964.10  252.67
  -2   2   0 5494.35  252.47
   2   2   0 5692.53  252.47
  -2   2   0 5611.84  252.57
   2   2   0 5911.01  253.07
   3  -2   0  531.75   23.40
  -3  -2   0  493.65   23.10
   3  -2   0  495.65   22.90
   3  -2   0  488.75   22.90
  -3  -2   0  469.35   23.20
   3  -2   0  512.75   23.20
  -3  -2   0  489.95   22.80
   3  -2   0  505.25   23.00
  -3  -2   0  463.85   23.50
  -3   2   0  519.35   23.00
  -3   2   0  520.55   22.90
   3   2   0  539.25   23.60
   3   2   0  556.24   23.20
   3   2   0  508.15   22.80
  -3   2   0  503.85   23.00
  -3   2   0  508.15   22.90
  -4  -2   0  445.16   20.40
  -4  -2   0  480.85   20.90
  -4  -2   0  450.35   20.90
   4  -2   0  428.16   21.00
  -4  -2   0  444.16   21.30
   4  -2   0  457.25   20.60
   4  -2   0  424.16   20.90
   4   2   0  445.46   20.40
  -4   2   0  478.45   20.70
  -4   2   0  451.95   20.30
  -4   2   0  439.76   20.50
  -4   2   0  465.75   20.50
  -4   2   0  449.86   20.60
  -5  -2   0  153.28    7.90
  -5  -2   0  162.98    8.60
   5  -2   0  153.58    8.30
   5  -2   0  160.78    7.80
  -5  -2   0  157.38    7.50
  -5   2   0  154.58    7.60
  -5   2   0  170.98    7.60
  -5   2   0  169.58    7.70
  -5   2   0  158.38    7.40
  -6  -2   0   65.19    4.70
   6  -2   0   65.49    4.70
  -6  -2   0   76.09    3.70
  -6  -2   0   82.89    4.40
   6  -2   0   78.09    4.20
  -6   2   0   72.09    3.60
  -6   2   0   70.19    3.80
  -6   2   0   73.29    4.00
  -6   2   0   78.09    3.90
   7  -2   0  102.99    6.80
  -7  -2   0  113.69    5.60
   7  -2   0  126.29    6.50
  -7  -2   0  108.69    6.80
  -7   2   0  106.39    5.70
  -7   2   0  126.89    6.00
  -7   2   0  108.99    5.70
  -8  -2   0    0.80    1.30
  -8  -2   0   -1.10    1.30
  -8  -2   0    0.80    0.70
  -8   2   0    0.50    0.80
  -8   2   0    0.50    0.90
  -8   2   0    0.30    0.70
  -9  -2   0  297.17   13.90
  -9  -2   0  306.27   14.60
  -9  -2   0  304.97   15.50
  -9   2   0  284.27   14.00
  -9   2   0  284.07   14.10
  -9   2   0  303.27   14.30
 -10  -2   0    7.10    2.40
 -10  -2   0    6.70    1.20
 -10  -2   0    6.60    1.80
 -10   2   0    5.70    1.30
 -10   2   0    8.30    1.70
 -11  -2   0    0.50    1.40
 -11  -2   0    1.80    1.90
 -11  -2   0    1.00    1.00
 -11   2   0    0.10    1.10
 -11   2   0   -0.10    1.00
 -12  -2   0    1.90    1.10
 -12  -2   0    1.80    2.10
 -12  -2   0    0.10    1.40
 -12   2   0    4.70    1.30
 -12   2   0    1.40    1.30
   0  -3   0   -0.60    0.30
   0  -3   0   -0.30    0.40
  -1  -3   0  463.65   21.90
  -1  -3   0  470.05   21.10
  -1  -3   0  479.65   21.40
   1  -3   0  474.55   21.20
   1   3   0  461.65   21.20
   1   3   0  478.05   21.40
   2  -3   0  239.48   10.70
   2  -3   0  225.68   10.50
  -2  -3   0  234.18   11.20
   2  -3   0  221.48   10.50
  -2  -3   0  228.38   10.70
  -2  -3   0  218.78   10.30
   2  -3   0  225.98   10.60
   2  -3   0  224.18   10.40
   2   3   0  225.88   10.30
  -2   3   0  231.38   10.40
   2   3   0  235.78   10.60
  -3  -3   0   38.50    2.50
   3  -3   0   36.40    1.90
  -3  -3   0   32.50    2.40
   3  -3   0   38.70    2.50
   3  -3   0   37.50    2.20
  -3  -3   0   39.50    3.10
  -3  -3   0   38.20    1.90
   3  -3   0   36.90    2.00
   3  -3   0   36.90    2.10
  -3   3   0   38.00    2.10
   3   3   0   36.30    1.90
  -3   3   0   38.40    2.00
  -4  -3   0   10.80    1.90
   4  -3   0   10.50    1.60
  -4  -3   0   14.20    1.50
   4  -3   0    9.80    1.00
  -4  -3   0   11.00    0.80
   4  -3   0   11.20    1.40
  -4  -3   0   11.60    1.40
   4   3   0   11.30    0.90
  -4   3   0   12.90    1.20
  -4   3   0   11.80    1.00
  -4   3   0   13.30    1.10
   5  -3   0  375.66   17.30
   5  -3   0  373.16   18.00
   5  -3   0  352.76   17.70
  -5  -3   0  351.46   18.30
  -5  -3   0  386.66   17.10
  -5  -3   0  350.46   17.50
  -5   3   0  400.06   17.20
  -5   3   0  400.86   17.30
  -5   3   0  367.46   17.20
   6  -3   0    0.30    0.80
  -6  -3   0   -0.20    0.40
  -6  -3   0    0.80    1.50
  -6  -3   0    2.20    1.10
   6  -3   0   -0.50    1.40
  -6   3   0   -0.60    0.50
  -6   3   0   -0.30    0.60
  -6   3   0    0.10    0.50
   7  -3   0    1.70    1.60
  -7  -3   0    3.00    1.70
  -7  -3   0    2.40    0.70
  -7  -3   0    4.80    1.30
  -7   3   0    3.30    0.90
  -7   3   0    2.30    0.90
  -7   3   0    2.40    0.70
  -8  -3   0    0.70    1.90
  -8  -3   0    2.50    1.40
   8  -3   0    0.10    2.00
  -8  -3   0    1.30    0.70
  -8   3   0    2.00    0.70
  -8   3   0    2.00    0.90
  -8   3   0    0.70    0.90
  -9  -3   0   37.00    2.40
  -9  -3   0   31.70    3.10
  -9  -3   0   37.70    4.20
  -9   3   0   33.40    2.70
  -9   3   0   36.50    2.60
 -10  -3   0    2.40    1.70
 -10  -3   0    3.00    2.10
 -10  -3   0    2.00    0.90
 -10   3   0    3.30    1.10
 -10   3   0    1.20    1.10
 -11  -3   0   40.00    2.70
 -11  -3   0   44.30    3.70
 -11  -3   0   30.40    4.30
 -11   3   0   33.30    2.90
 -11   3   0   42.50    3.30
 -12  -3   0    0.50    1.90
 -12  -3   0    2.80    2.30
 -12  -3   0    3.00    1.10
 -12   3   0    0.70    1.30
 -12   3   0    4.30    1.50
   0  -4   0   62.49    3.90
   0  -4   0   65.89    3.20
   0  -4   0   70.19    3.10
   0  -4   0   65.59    3.40
   1  -4   0   28.00    1.70
   1  -4   0   28.40    1.50
  -1  -4   0   31.10    2.70
  -1  -4   0   29.70    1.40
  -1  -4   0   33.20    1.90
  -1  -4   0   29.50    1.40
   1  -4   0   30.30    1.70
   1   4   0   27.80    1.90
   2  -4   0    1.00    0.50
  -2  -4   0    0.70    0.20
   2  -4   0   -0.10    0.60
  -2  -4   0    0.90    0.70
  -2  -4   0    0.10    1.40
   2  -4   0    0.30    0.50
   2  -4   0    0.50    0.40
   2   4   0    0.70    0.30
  -2   4   0    0.50    0.40
   3  -4   0  957.40   42.60
   3  -4   0  941.71   42.90
  -3  -4   0  982.70   42.80
   3  -4   0  906.71   42.60
  -3  -4   0  952.10   43.60
   3  -4   0  949.31   42.50
   3  -4   0  947.91   42.60
  -3  -4   0  919.01   42.30
  -3   4   0  932.91   42.50
   3   4   0  939.41   42.30
  -4  -4   0    3.40    1.00
  -4  -4   0    2.90    0.40
   4  -4   0    1.50    0.40
   4  -4   0    2.50    0.60
   4  -4   0    2.80    1.10
  -4  -4   0    1.40    0.90
  -4  -4   0    1.50    1.40
   4  -4   0    2.90    0.90
   4   4   0    3.40    0.50
  -4   4   0    1.80    0.60
  -4   4   0    3.50    0.70
  -5  -4   0   -0.40    0.40
   5  -4   0   -1.30    0.60
  -5  -4   0   -0.90    1.40
   5  -4   0    1.50    1.30
   5  -4   0    0.20    1.00
  -5  -4   0    1.30    0.90
  -5   4   0    0.60    0.50
  -5   4   0   -0.50    0.50
   5   4   0    1.40    0.50
   6  -4   0   24.90    2.90
  -6  -4   0   19.90    2.10
  -6  -4   0   20.50    1.40
  -6  -4   0   14.20    2.70
   6  -4   0   23.40    2.40
  -6   4   0   21.70    1.80
  -6   4   0   21.80    1.60
  -7  -4   0   62.49    3.20
  -7  -4   0   60.69    4.90
  -7  -4   0   57.89    4.00
   7  -4   0   53.79    4.70
  -7   4   0   58.29    3.40
  -7   4   0   65.49    3.60
  -8  -4   0    3.20    2.30
   8  -4   0    2.40    2.20
  -8  -4   0    6.10    0.90
  -8  -4   0    3.80    1.60
  -8   4   0    2.90    1.00
  -8   4   0    5.70    1.20
  -9  -4   0    9.90    2.90
  -9  -4   0    7.80    1.80
  -9  -4   0   10.70    1.20
  -9   4   0    7.20    1.30
 -10  -4   0   19.60    2.60
 -10  -4   0   18.40    3.60
 -10  -4   0   21.50    1.80
 -10   4   0   18.60    2.10
 -10   4   0   25.20    2.30
 -11  -4   0    9.00    3.20
 -11  -4   0   10.30    2.40
 -11   4   0    9.90    1.70
 -11   4   0    8.80    1.60
 -12  -4   0    1.60    2.80
 -12   4   0    4.00    1.60
   0  -5   0    0.20    0.40
   0  -5   0   -0.20    0.50
   0  -5   0   -0.10    0.20
   0  -5   0    0.30    1.10
   1  -5   0   16.20    1.20
   1  -5   0   14.20    1.00
  -1  -5   0   14.70    0.80
  -1  -5   0   14.10    1.30
  -1  -5   0   14.60    0.80
   1  -5   0   18.40    1.90
  -1  -5   0   13.70    2.00
   1  -5   0   14.40    1.30
   1  -5   0   15.60    1.30
   2  -5   0   66.09    3.50
  -2  -5   0   67.39    4.70
  -2  -5   0   67.69    3.70
  -2  -5   0   62.69    3.00
   2  -5   0   65.29    3.50
   2  -5   0   69.79    3.70
   2  -5   0   68.99    3.30
  -3  -5   0    4.70    0.40
   3  -5   0    4.50    0.80
   3  -5   0    5.00    1.00
  -3  -5   0    4.50    1.70
   3  -5   0    5.20    1.10
   3  -5   0    4.90    0.90
  -3  -5   0    3.60    1.00
   3   5   0    4.80    0.50
  -4  -5   0    2.80    1.00
   4  -5   0    4.10    0.70
   4  -5   0    4.40    0.80
   4  -5   0    4.10    0.90
   4  -5   0    4.70    1.30
  -4  -5   0    2.10    0.90
  -4  -5   0    3.50    0.40
  -4  -5   0    1.40    1.70
  -4   5   0    3.90    0.70
   4   5   0    3.90    0.50
   5  -5   0    3.70    1.50
  -5  -5   0    3.30    1.20
  -5  -5   0    1.90    1.70
  -5  -5   0    5.20    0.60
   5  -5   0    5.70    1.30
   5   5   0    5.50    0.70
  -5   5   0    4.30    0.80
   6  -5   0    9.50    1.80
  -6  -5   0   14.90    2.70
  -6  -5   0   12.10    1.80
  -6  -5   0   13.60    1.10
   6  -5   0   15.20    2.40
  -6   5   0   13.80    1.40
  -6   5   0   12.80    1.30
  -7  -5   0   68.79    4.40
  -7  -5   0   63.99    3.30
  -7  -5   0   67.69    5.40
   7  -5   0   61.19    4.90
  -7   5   0   59.79    3.60
  -7   5   0   65.59    3.80
  -8  -5   0   66.29    6.30
   8  -5   0   62.79    5.40
  -8  -5   0   67.39    4.50
  -8   5   0   67.89    4.00
  -8   5   0   70.89    4.00
  -9  -5   0    1.30    2.40
  -9  -5   0    0.40    1.50
  -9   5   0    1.00    0.90
  -9   5   0    1.70    1.00
 -10  -5   0   16.50    3.50
 -10  -5   0   20.10    2.90
 -10   5   0   15.00    1.90
 -10   5   0   16.80    1.90
 -11  -5   0    0.70    2.50
 -11  -5   0    1.90    1.80
 -11   5   0   -0.40    1.00
 -11   5   0    2.00    1.30
   0  -6   0  248.38   11.10
   0  -6   0  232.98   11.10
   0  -6   0  238.58   12.30
   0  -6   0  253.97   11.50
   1  -6   0  144.99    6.90
  -1  -6   0  145.79    6.60
  -1  -6   0  143.79    6.60
  -1  -6   0  136.19    8.10
   1  -6   0  146.89    6.80
  -1  -6   0  150.98    7.20
   1  -6   0  143.29    7.10
   1  -6   0  145.29    7.00
   1  -6   0  151.88    7.80
   2  -6   0   -0.20    0.90
   2  -6   0   -0.10    0.70
   2  -6   0    0.10    0.60
  -2  -6   0    0.60    0.80
   2  -6   0    0.00    0.70
   2  -6   0    0.70    0.60
  -2  -6   0    1.60    1.60
   3  -6   0   46.90    2.90
  -3  -6   0   32.50    3.70
   3  -6   0   42.60    3.00
   3  -6   0   46.10    3.10
  -3  -6   0   50.79    3.10
   3  -6   0   43.00    2.60
   4  -6   0   29.70    2.20
  -4  -6   0   30.60    2.60
   4  -6   0   29.00    2.40
   4  -6   0   29.50    2.80
   4  -6   0   31.00    2.20
  -4  -6   0   36.60    3.90
  -5  -6   0   15.00    2.80
   5  -6   0   19.80    2.50
  -5  -6   0   18.70    2.10
   5  -6   0   18.20    1.90
   6  -6   0    6.60    2.00
  -6  -6   0    7.40    1.70
   6  -6   0    4.30    1.80
  -6  -6   0    6.60    2.60
  -6   6   0    7.90    1.10
   7  -6   0   -0.10    3.20
  -7  -6   0    1.00    1.80
  -7  -6   0    0.00    1.30
  -7   6   0    0.80    0.80
  -8  -6   0    1.40    1.50
  -8  -6   0    3.40    2.40
  -8   6   0    0.20    0.90
  -9  -6   0   61.49    6.40
  -9  -6   0   56.09    4.60
  -9   6   0   60.69    3.80
 -10  -6   0    3.90    2.70
 -10  -6   0    1.90    1.90
 -10   6   0    2.90    1.30
 -10   6   0    2.30    1.30
   0  -7   0   -1.00    1.30
   0  -7   0    0.60    0.70
  -1  -7   0   33.10    3.50
   1  -7   0   35.50    2.20
   1  -7   0   37.90    3.30
  -1  -7   0   36.50    2.50
   1  -7   0   35.70    2.40
  -2  -7   0    1.30    0.90
   2  -7   0    2.30    0.90
   2  -7   0    2.20    0.80
   2  -7   0    1.10    1.30
   2  -7   0    0.10    1.20
   2  -7   0    1.00    0.70
  -2  -7   0    3.40    2.00
   2  -7   0    2.00    0.90
   3  -7   0   15.20    2.00
   3  -7   0   14.90    1.60
   3  -7   0   16.80    1.50
   3  -7   0   13.80    1.90
  -3  -7   0   11.30    2.60
  -3  -7   0   14.60    1.80
   3  -7   0   11.50    1.40
   3  -7   0   14.30    1.80
  -4  -7   0    4.30    1.30
  -4  -7   0    3.40    2.00
   4  -7   0    6.90    1.40
   4  -7   0    3.80    1.50
   5  -7   0   -0.20    1.50
  -5  -7   0    2.80    2.30
   5  -7   0    1.70    1.40
  -5  -7   0    1.70    1.30
   6  -7   0    8.30    2.00
   6  -7   0    8.10    2.20
  -6  -7   0    7.30    1.70
  -6  -7   0   10.40    2.90
  -7  -7   0    3.00    2.40
  -7  -7   0   -0.90    1.30
   7  -7   0   -1.50    1.80
  -8  -7   0   -1.00    1.50
  -8  -7   0    1.80    2.60
   8  -7   0   -0.20    2.20
  -9  -7   0    0.90    1.90
  -9  -7   0    5.10    2.90
   0  -8   0   60.89    4.90
   0  -8   0   67.69    3.90
  -1  -8   0    2.30    1.80
   1  -8   0    1.90    1.70
   1  -8   0    1.30    0.90
  -1  -8   0    1.10    0.90
  -2  -8   0   10.00    2.50
   2  -8   0   10.10    2.10
  -2  -8   0    7.60    1.40
   2  -8   0    6.80    1.90
  -3  -8   0    3.80    1.40
  -3  -8   0    1.40    1.60
  -4  -8   0    0.80    1.90
  -4  -8   0    1.70    1.20
  -5  -8   0    1.60    2.20
  -5  -8   0    1.50    1.30
  -6  -8   0    0.80    1.50
  -6  -8   0    6.30    2.90
   6  -8   0    6.50    2.40
   7  -8   0   26.10    3.00
  -7  -8   0   24.90    2.90
  -7  -8   0   15.20    3.50
   8  -8   0   -1.20    2.20
  -8  -8   0   -0.10    1.60
   0  -9   0    0.70    1.80
   1  -9   0   29.50    3.60
  -1  -9   0   27.00    3.80
   1  -9   0   24.90    3.30
  -2  -9   0    1.20    2.00
  -3  -9   0   22.50    3.90
  -4  -9   0    6.40    2.70
  -5  -9   0    3.10    2.60
  -6  -9   0    3.50    2.80
  -1 -10   0    2.70    2.20
  -2 -10   0   48.60    5.50
  -3 -10   0    1.10    2.50
  -4 -10   0    2.00    2.80
 -12   0   1   -1.30    1.20
 -12   0   1    0.10    1.90
 -12   0   1    0.50    0.90
 -11   0   1   -0.70    0.90
 -11   0   1   -0.20    1.00
 -11   0   1   -1.80    1.40
 -10   0   1   -2.10    0.70
 -10   0   1    0.30    1.10
 -10   0   1   -1.00    1.30
  -9   0   1    0.10    1.10
  -9   0   1   -0.90    1.30
  -9   0   1   -0.60    0.70
  -8   0   1    2.40    1.30
  -8   0   1   -2.10    0.90
  -8   0   1   -0.50    0.60
  -7   0   1    0.40    0.60
  -7   0   1   -0.10    0.90
  -7   0   1   -1.80    0.90
  -6   0   1   -1.10    0.80
  -6   0   1    0.20    0.50
  -6   0   1    0.40    0.70
  -5   0   1    0.60    0.80
  -5   0   1    1.40    1.00
  -5   0   1   -1.00    0.50
  -4   0   1    0.80    0.40
   4   0  -1    1.90    0.50
  -4   0   1   -0.50    0.60
   4   0  -1   -0.10    0.90
  -4   0   1    0.30    0.90
   3   0  -1    0.60    0.40
   3   0  -1    2.00    0.90
  -3   0   1   -0.40    0.90
  -3   0   1   -0.70    0.60
  -3   0   1    0.00    0.30
  -3   0   1   -0.70    0.50
   3   0  -1   -1.00    0.50
  -2   0   1    0.80    0.60
   2   0  -1    0.70    0.50
  -2   0   1    0.20    0.30
   2   0  -1    0.40    0.30
  -2   0   1    0.40    0.40
   2   0  -1    0.90    0.70
   1   0  -1    0.10    0.30
   1   0  -1    0.00    0.40
  -1   0   1    0.20    0.30
   1   0  -1    0.10    0.20
   1   0  -1    0.20    0.20
  -1   0   1   -0.20    0.20
   0   0  -1    0.00    0.20
   0   0   1    0.40    0.20
   0   0   1   -0.10    0.10
   0   0  -1    0.00    0.10
   0   0   1    0.10    0.20
  -1   0  -1    0.50    0.30
   1   0   1    0.00    0.30
  -1   0  -1    0.50    0.20
   1   0   1    1.00    0.20
   1   0   1    0.00    0.30
  -1   0  -1   -0.70    0.30
  -1   0  -1    0.10    0.20
   1   0   1    0.20    0.50
  -2   0  -1   -0.20    0.60
  -2   0  -1   -0.40    0.40
   2   0   1    0.10    0.30
   2   0   1    0.60    0.50
  -2   0  -1    0.00    0.30
   2   0   1   -0.60    0.60
   2   0   1    0.20    0.80
  -2   0  -1   -1.00    0.60
   3   0   1    0.20    0.40
  -3   0  -1    0.90    0.60
  -3   0  -1   -0.20    0.30
   3   0   1    2.50    0.70
   3   0   1   -0.90    0.70
   3   0   1    1.00    0.80
  -3   0  -1    1.30    0.70
  -3   0  -1    1.00    0.90
   4   0   1    1.60    0.90
   4   0   1    1.00    0.90
  -4   0  -1   -0.10    0.60
  -4   0  -1    0.40    0.40
   4   0   1    1.00    1.00
  -4   0  -1    0.10    0.70
  -5   0  -1    1.50    1.00
  -5   0  -1   -0.60    0.50
  -5   0  -1    0.10    0.80
   5   0   1   -0.10    1.20
   5   0   1    0.10    0.90
  -6   0  -1   -0.30    0.90
   6   0   1    0.30    1.30
  -6   0  -1    0.70    0.50
  -6   0  -1    2.50    1.00
  -7   0  -1    0.50    1.10
  -7   0  -1   -0.50    0.60
  -7   0  -1    0.60    1.00
   7   0   1   -1.60    1.40
  -8   0  -1   -1.00    0.70
  -8   0  -1   -2.20    0.90
  -8   0  -1   -1.70    1.10
  -9   0  -1    1.50    1.10
  -9   0  -1    0.00    0.80
  -9   0  -1    1.00    1.30
 -10   0  -1    0.30    1.30
 -10   0  -1    0.00    1.30
 -10   0  -1    0.10    0.90
 -11   0  -1    0.10    1.00
 -11   0  -1    1.70    1.50
 -11   0  -1   -0.10    1.30
 -12   0  -1    0.20    1.40
 -12   0  -1   -0.20    0.90
 -13  -1   1    3.60    1.40
 -12  -1   1    2.00    1.50
 -12  -1   1    1.20    1.10
 -12  -1   1    6.70    2.30
 -12   1   1    0.50    1.30
 -12   1   1    1.20    1.00
 -11  -1   1    2.70    1.90
 -11  -1   1    5.00    1.10
 -11  -1   1    5.70    1.50
 -11   1   1    4.40    1.30
 -11   1   1    2.70    1.20
 -11   1   1    3.00    1.60
 -10  -1   1   -0.10    1.40
 -10  -1   1   -1.10    1.20
 -10  -1   1   -0.20    0.80
 -10   1   1    0.60    1.00
 -10   1   1   -0.20    1.10
 -10   1   1   -1.00    0.70
  -9  -1   1   36.10    2.90
  -9  -1   1   38.30    3.70
  -9  -1   1   36.60    2.50
  -9   1   1   35.20    2.40
  -9   1   1   37.00    2.90
  -9   1   1   35.70    3.10
  -8  -1   1    2.20    1.50
  -8  -1   1    0.20    0.70
  -8  -1   1    2.40    1.10
  -8   1   1   -0.60    0.90
  -8   1   1   -0.20    0.90
  -8   1   1    1.10    0.80
  -7  -1   1  125.89    6.60
  -7  -1   1  138.19    7.70
  -7  -1   1  149.09    7.20
  -7   1   1  134.99    7.00
  -7   1   1  132.29    6.70
  -7   1   1  147.39    7.20
  -6  -1   1   99.09    4.90
  -6  -1   1   95.69    5.80
  -6  -1   1  103.29    5.30
  -6   1   1  102.29    5.00
  -6   1   1  102.49    5.40
  -6   1   1   93.99    5.10
  -5  -1   1  487.85   21.90
   5  -1  -1  482.25   22.40
  -5  -1   1  443.56   22.20
  -5  -1   1  453.25   22.70
  -5   1   1  522.95   22.20
  -5   1   1  497.45   22.30
  -5   1   1  487.85   22.00
  -4  -1   1    3.50    0.50
   4  -1  -1    1.10    0.80
  -4  -1   1    1.00    0.80
  -4  -1   1    1.30    1.00
   4   1  -1    0.30    0.40
  -4   1   1    1.70    1.00
  -4   1   1    1.60    0.50
  -4   1   1    1.10    0.60
  -4   1   1    2.30    0.80
   4   1  -1    1.20    1.30
  -3  -1   1 1080.09   47.70
   3  -1  -1 1107.29   47.20
  -3  -1   1 1091.09   47.10
   3  -1  -1 1010.50   47.40
   3  -1  -1 1033.10   47.20
  -3  -1   1 1032.30   47.30
   3   1  -1 1003.70   47.30
   3   1  -1  995.00   47.60
  -3   1   1  998.50   47.40
  -3   1   1 1115.09   47.20
  -3   1   1 1033.50   47.30
  -3   1   1 1098.49   47.60
  -3   1   1  996.10   47.10
  -3   1   1 1092.89   47.10
   3   1  -1 1044.30   47.10
   2  -1  -1 2076.29   88.39
   2  -1  -1 1988.50   88.29
  -2  -1   1 2098.49   88.39
  -2  -1   1 2051.49   88.19
  -2  -1   1 1776.22   88.69
   2  -1  -1 1933.21   88.39
   2   1  -1 2037.50   88.19
  -2   1   1 2065.09   88.39
   2   1  -1 1905.31   88.69
   2   1  -1 1959.60   88.39
  -2   1   1 1831.82   88.29
  -2   1   1 1844.52   88.39
  -2   1   1 1960.00   88.19
  -2   1   1 2052.59   88.39
  -2   1   1 1976.30   88.59
   1  -1  -1 3613.94  158.38
  -1  -1   1 3684.13  158.58
   1  -1  -1 3349.96  158.38
  -1  -1   1 3686.73  158.28
   1  -1  -1 3601.24  158.28
   1  -1  -1 3515.05  158.28
   1   1  -1 3425.66  158.28
   1   1  -1 3600.64  158.18
  -1   1   1 3342.07  158.18
   1   1  -1 3478.75  158.18
   1   1  -1 3632.44  158.58
  -1   1   1 3519.45  158.38
   0  -1   1   65.29    2.80
   0  -1  -1   63.79    3.00
   0  -1  -1   63.19    2.90
   0  -1   1   64.79    3.10
   0  -1   1   62.79    3.20
   0   1   1   64.29    2.90
   0   1  -1   56.99    3.00
   0   1  -1   59.99    2.80
   0   1  -1   58.39    3.10
   1  -1   1  764.12   33.70
  -1  -1  -1  702.53   33.70
   1  -1   1  798.32   33.70
   1  -1   1  786.42   33.60
   1  -1   1  763.52   33.60
  -1  -1  -1  766.22   33.60
  -1   1  -1  743.13   33.60
   1   1   1  715.13   33.60
  -1   1  -1  750.82   33.60
  -1   1  -1  665.63   33.70
   1   1   1  750.92   33.70
  -1   1  -1  772.62   33.70
   2  -1   1  134.29    6.60
   2  -1   1  140.99    6.40
  -2  -1  -1  142.89    6.60
  -2  -1  -1  140.59    6.40
  -2  -1  -1  142.09    6.80
   2  -1   1  137.49    6.30
   2  -1   1  136.49    6.50
   2  -1   1  139.59    6.50
  -2   1  -1  136.49    6.30
  -2   1  -1  136.99    6.40
  -2   1  -1  134.99    6.40
   2   1   1  136.39    6.60
   2   1   1  142.49    6.40
  -3  -1  -1   74.39    3.80
   3  -1   1   78.09    4.10
   3  -1   1   68.69    3.60
  -3  -1  -1   67.19    4.00
   3  -1   1   72.09    3.60
  -3  -1  -1   73.19    3.70
  -3  -1  -1   67.99    3.40
   3  -1   1   71.19    3.80
   3  -1   1   68.89    3.50
  -3   1  -1   68.09    3.60
  -3   1  -1   72.19    3.50
  -3   1  -1   73.89    3.80
  -3   1  -1   70.19    3.50
   3   1   1   69.89    3.90
   3   1   1   77.09    3.50
  -3   1  -1   66.19    3.50
   3   1   1   75.09    3.80
   4  -1   1   30.90    2.30
  -4  -1  -1   29.90    1.70
  -4  -1  -1   29.10    2.10
   4  -1   1   32.20    2.10
   4  -1   1   29.10    2.50
   4  -1   1   30.50    2.00
  -4  -1  -1   32.00    2.20
  -4  -1  -1   24.80    2.40
  -4   1  -1   27.90    1.70
  -4   1  -1   29.80    1.90
   4   1   1   30.40    2.40
  -4   1  -1   30.60    1.90
  -4   1  -1   37.10    2.60
   4   1   1   26.90    2.40
  -4   1  -1   28.80    1.90
   4   1   1   27.50    1.70
  -5  -1  -1   43.40    2.30
   5  -1   1   44.90    3.10
   5  -1   1   45.40    2.70
  -5  -1  -1   45.50    3.20
  -5  -1  -1   41.70    2.80
  -5   1  -1   40.40    2.30
   5   1   1   38.40    3.00
  -5   1  -1   41.50    2.60
  -5   1  -1   45.50    2.60
  -5   1  -1   43.10    2.70
  -6  -1  -1    0.00    1.00
   6  -1   1    0.30    0.90
  -6  -1  -1    0.40    0.50
   6  -1   1    0.50    1.20
  -6  -1  -1    0.60    1.10
  -6   1  -1    0.50    0.90
  -6   1  -1    0.00    0.70
  -6   1  -1    0.60    0.80
  -6   1  -1    0.40    0.60
   6   1   1    0.80    1.40
   7  -1   1    2.60    1.60
  -7  -1  -1    4.90    1.60
  -7  -1  -1    3.90    0.80
  -7  -1  -1    5.20    1.20
  -7   1  -1    4.00    1.10
  -7   1  -1    1.70    1.00
  -7   1  -1    5.50    0.80
  -8  -1  -1  301.77   14.70
   8  -1   1  267.37   14.90
  -8  -1  -1  277.17   14.10
  -8  -1  -1  284.77   13.60
  -8   1  -1  301.97   14.10
  -8   1  -1  310.77   14.00
  -8   1  -1  287.77   13.60
  -9  -1  -1  211.28   10.60
  -9  -1  -1  207.08   10.00
  -9  -1  -1  195.48   11.10
  -9   1  -1  192.28   10.40
  -9   1  -1  219.38   10.40
  -9   1  -1  211.78   10.00
 -10  -1  -1   18.60    2.40
 -10  -1  -1   16.40    1.80
 -10  -1  -1   14.90    2.70
 -10   1  -1   16.40    1.80
 -10   1  -1   24.50    2.40
 -10   1  -1   16.00    2.20
 -11  -1  -1   30.40    3.20
 -11  -1  -1   32.20    2.50
 -11  -1  -1   37.60    4.10
 -11   1  -1   37.40    3.00
 -11   1  -1   40.50    2.80
 -12  -1  -1   20.20    2.70
 -12  -1  -1   16.40    2.00
 -12  -1  -1   25.50    3.50
 -12   1  -1   22.30    2.20
 -12   1  -1   18.20    2.40
 -12  -2   1   31.10    4.10
 -12  -2   1   28.60    2.50
 -12  -2   1   24.70    3.00
 -12   2   1   38.90    3.30
 -12   2   1   28.50    2.70
 -11  -2   1   42.10    2.80
 -11  -2   1   42.20    3.40
 -11  -2   1   41.30    4.50
 -11   2   1   37.20    3.20
 -11   2   1   37.10    2.90
 -10  -2   1    3.80    1.00
 -10  -2   1    2.10    1.30
 -10  -2   1    4.40    2.10
 -10   2   1    2.70    1.10
 -10   2   1    3.10    1.10
 -10   2   1    2.70    1.20
  -9  -2   1    0.30    1.60
  -9  -2   1    0.10    0.70
  -9  -2   1    0.10    1.10
  -9   2   1   -1.20    0.70
  -9   2   1    0.10    1.00
  -9   2   1    0.10    0.90
  -8  -2   1    9.70    2.10
  -8  -2   1    8.40    1.70
  -8  -2   1    8.70    1.10
  -8   2   1    8.50    1.10
  -8   2   1    8.50    1.10
  -8   2   1    7.70    1.30
  -8   2   1    7.70    1.30
  -7  -2   1    4.60    1.40
  -7  -2   1    6.50    1.80
  -7  -2   1    7.80    1.00
  -7   2   1    7.70    1.00
  -7   2   1    6.80    1.20
  -7   2   1    7.70    0.90
  -7   2   1    5.90    1.10
   6  -2  -1    1.90    1.10
  -6  -2   1    1.80    0.60
  -6  -2   1    1.20    1.30
  -6  -2   1    1.90    1.10
  -6   2   1    0.90    0.70
  -6   2   1    2.10    0.70
  -6   2   1    2.20    0.80
  -6   2   1    2.40    0.50
  -6   2   1    2.50    0.50
  -5  -2   1    8.60    1.70
  -5  -2   1   10.50    0.90
  -5  -2   1    8.00    1.20
   5  -2  -1    6.30    1.20
  -5   2   1    9.40    0.90
  -5   2   1    9.20    1.10
  -5   2   1   10.40    1.10
   4  -2  -1   37.40    3.10
  -4  -2   1   46.40    2.30
  -4  -2   1   48.80    2.80
   4  -2  -1   43.90    2.70
  -4  -2   1   51.79    3.50
  -4   2   1   46.20    2.50
  -4   2   1   46.50    2.50
   4   2  -1   45.70    2.30
  -4   2   1   46.30    2.70
  -4   2   1   41.80    2.40
  -3  -2   1 2193.58   98.59
  -3  -2   1 2302.27   98.09
   3  -2  -1 2221.78   97.99
   3  -2  -1 2015.70   98.29
   3  -2  -1 2182.18   97.99
   3  -2  -1 2109.99   97.89
  -3  -2   1 2207.88   97.79
   3   2  -1 2205.98   97.79
   3   2  -1 1998.20   98.09
  -3   2   1 2258.37   97.99
   3   2  -1 2030.20   98.49
  -3   2   1 2380.36   98.29
  -3   2   1 2230.28   97.99
  -3   2   1 2278.47   97.89
  -3   2   1 2132.79   97.99
   2  -2  -1 2352.86  115.89
   2  -2  -1 2553.14  115.69
   2  -2  -1 2592.14  115.59
  -2  -2   1 2610.54  115.79
  -2  -2   1 2571.54  115.49
   2  -2  -1 2506.55  115.59
   2  -2  -1 2642.44  115.69
   2  -2  -1 2380.26  115.69
  -2  -2   1 2795.82  116.29
  -2   2   1 2460.95  115.69
  -2   2   1 2644.44  115.59
  -2   2   1 2548.95  115.59
   2   2  -1 2584.74  115.49
  -2   2   1 2726.73  115.89
   2   2  -1 2759.62  115.79
   1  -2  -1 8748.42  397.36
  -1  -2   1 8725.43  397.46
  -1  -2   1 9031.40  397.86
   1  -2  -1 8739.73  397.46
   1  -2  -1 8638.34  397.26
   1   2  -1 8553.44  397.76
   1   2  -1 8892.71  397.36
  -1   2   1 9740.53  397.46
   0  -2   1 4319.07  191.08
   0  -2   1 4323.27  190.78
   0  -2  -1 4363.76  190.98
   0  -2   1 4267.87  190.78
   0  -2  -1 4210.08  190.78
   0   2  -1 3980.50  190.78
   0   2   1 4254.87  190.88
   0   2  -1 4361.06  191.08
   0   2  -1 4303.97  190.78
   1  -2   1 1980.20   89.79
   1  -2   1 2040.20   89.49
  -1  -2  -1 1973.80   89.69
   1  -2   1 2105.99   89.69
  -1  -2  -1 1927.41   89.49
   1  -2   1 2036.90   89.49
  -1   2  -1 1980.90   89.49
   1   2   1 2040.90   89.49
   1   2   1 1907.61   89.69
  -2  -2  -1 1455.15   67.29
  -2  -2  -1 1579.34   67.39
   2  -2   1 1542.05   67.19
  -2  -2  -1 1491.65   67.89
   2  -2   1 1462.95   67.49
   2  -2   1 1466.95   67.29
   2  -2   1 1460.15   67.39
   2  -2   1 1492.65   67.29
  -2  -2  -1 1459.35   67.49
  -2   2  -1 1443.86   67.39
   2   2   1 1574.04   67.49
  -2   2  -1 1591.04   67.49
  -2   2  -1 1497.95   67.29
  -2   2  -1 1448.46   67.29
   2   2   1 1545.55   67.29
  -3  -2  -1  330.97   14.20
  -3  -2  -1  289.97   14.00
  -3  -2  -1  318.07   14.80
   3  -2   1  304.87   14.00
   3  -2   1  301.77   13.90
   3  -2   1  297.17   14.10
  -3  -2  -1  323.37   14.30
   3  -2   1  296.47   14.30
   3  -2   1  329.37   14.40
   3  -2   1  318.27   14.00
  -3   2  -1  291.57   14.00
   3   2   1  314.87   14.30
  -3   2  -1  302.77   14.20
  -3   2  -1  286.17   14.00
  -3   2  -1  300.67   14.00
   3   2   1  319.07   14.00
  -4  -2  -1  665.63   30.80
   4  -2   1  652.43   29.90
  -4  -2  -1  659.53   30.30
   4  -2   1  679.73   30.40
  -4  -2  -1  714.63   30.20
  -4  -2  -1  655.23   29.90
   4  -2   1  662.43   30.10
   4  -2   1  637.94   30.40
  -4   2  -1  664.23   29.90
   4   2   1  623.94   29.90
  -4   2  -1  647.64   29.80
  -4   2  -1  651.93   29.90
  -4   2  -1  634.54   30.00
  -4   2  -1  723.23   30.50
   5  -2   1   16.40    1.40
  -5  -2  -1   11.80    1.40
  -5  -2  -1   15.60    2.10
   5  -2   1   10.50    1.70
  -5  -2  -1   14.80    1.10
   5  -2   1   12.60    1.80
  -5   2  -1   14.80    1.10
  -5   2  -1   13.90    1.10
  -5   2  -1   14.10    1.20
  -5   2  -1   12.50    1.20
  -6  -2  -1   11.00    1.00
  -6  -2  -1   10.90    1.60
  -6  -2  -1   11.70    2.10
   6  -2   1   11.70    2.00
   6  -2   1   10.30    1.30
  -6   2  -1   10.60    1.20
  -6   2  -1    9.80    1.00
  -6   2  -1   10.60    1.10
  -6   2  -1   10.70    1.10
  -7  -2  -1   90.09    6.20
  -7  -2  -1  102.39    5.10
  -7  -2  -1  104.79    5.70
   7  -2   1   93.59    6.20
   7  -2   1  104.59    5.50
  -7   2  -1  106.79    5.30
  -7   2  -1  104.79    5.10
  -7   2  -1  105.29    5.40
  -7   2  -1  102.19    5.20
  -8  -2  -1  479.15   23.60
  -8  -2  -1  500.95   23.00
   8  -2   1  496.75   24.50
  -8  -2  -1  467.55   24.20
  -8   2  -1  508.25   23.20
  -8   2  -1  530.65   23.20
  -8   2  -1  521.95   23.40
  -9  -2  -1   -1.30    1.30
   9  -2   1   -1.10    1.80
  -9  -2  -1    0.50    0.70
  -9  -2  -1    1.40    1.80
  -9   2  -1    0.80    1.10
  -9   2  -1   -1.00    0.70
  -9   2  -1   -0.30    0.80
 -10  -2  -1  116.89    7.10
 -10  -2  -1  121.89    8.10
 -10  -2  -1  131.89    6.50
 -10   2  -1  124.79    6.60
 -10   2  -1  134.49    6.90
 -11  -2  -1   33.20    3.50
 -11  -2  -1   38.20    4.50
 -11  -2  -1   34.40    2.70
 -11   2  -1   38.50    2.90
 -11   2  -1   40.50    3.30
 -12  -2  -1    7.40    2.10
 -12  -2  -1   10.70    1.70
 -12  -2  -1   10.00    2.80
 -12   2  -1    9.10    1.60
 -12   2  -1    9.70    1.80
 -12  -3   1   19.90    2.00
 -12  -3   1   20.00    3.80
 -12  -3   1   17.80    2.80
 -12   3   1   15.00    2.20
 -12   3   1   23.30    2.60
 -11  -3   1   -1.60    1.70
 -11  -3   1    3.60    1.70
 -11  -3   1    1.60    0.90
 -11   3   1    5.50    1.40
 -11   3   1    2.30    1.20
 -10  -3   1   85.39    4.60
 -10  -3   1   91.49    5.50
 -10  -3   1   86.29    6.60
 -10   3   1   88.09    5.10
 -10   3   1   80.99    4.80
  -9  -3   1   -0.30    1.80
  -9  -3   1   -1.40    1.20
  -9  -3   1    1.40    0.80
  -9   3   1    1.40    0.90
  -9   3   1   -1.20    0.70
  -9   3   1    1.10    0.80
  -8  -3   1    4.60    1.90
  -8  -3   1    3.30    1.50
  -8  -3   1    6.20    0.90
  -8   3   1    5.90    1.10
  -8   3   1    5.70    1.10
  -8   3   1    4.90    1.10
  -7  -3   1   17.50    2.80
  -7  -3   1   14.00    1.20
  -7  -3   1   12.30    1.70
  -7   3   1   13.80    1.50
  -7   3   1   13.90    1.40
  -7   3   1   12.40    1.30
  -6  -3   1  126.29    7.30
   6  -3  -1  127.49    6.30
  -6  -3   1  112.69    6.30
  -6  -3   1  113.29    5.80
  -6   3   1  124.79    6.10
  -6   3   1  125.79    6.00
  -6   3   1  119.99    6.00
   5  -3  -1  178.28   10.10
  -5  -3   1  207.78    9.70
   5  -3  -1  204.68    9.50
  -5  -3   1  194.18    9.10
  -5  -3   1  199.58   10.40
  -5   3   1  196.78    9.30
  -5   3   1  196.18    9.30
  -5   3   1  203.98    9.40
  -5   3   1  192.78    9.40
   5   3  -1  196.88    9.10
  -4  -3   1  456.95   23.80
  -4  -3   1  505.95   22.70
   4  -3  -1  506.05   23.00
   4  -3  -1  474.55   23.50
  -4  -3   1  515.35   23.20
  -4   3   1  529.15   22.90
  -4   3   1  498.45   23.00
   4   3  -1  509.65   22.70
  -4   3   1  522.05   22.90
  -3  -3   1   39.10    1.90
   3  -3  -1   40.30    1.90
   3  -3  -1   39.90    2.20
   3  -3  -1   38.90    1.90
  -3  -3   1   38.00    2.40
   3  -3  -1   40.20    2.30
  -3  -3   1   32.50    3.00
   3  -3  -1   42.40    2.40
   3  -3  -1   35.90    2.70
  -3   3   1   36.60    2.10
  -3   3   1   39.90    2.10
   3   3  -1   38.70    1.90
   3   3  -1   42.20    2.40
  -3   3   1   37.90    2.20
  -2  -3   1  876.01   39.40
   2  -3  -1  901.81   39.70
   2  -3  -1  890.81   39.60
  -2  -3   1  907.61   39.80
   2  -3  -1  831.82   39.70
   2  -3  -1  870.51   39.80
   2  -3  -1  877.21   39.60
   2  -3  -1  818.52   39.90
  -2  -3   1  938.41   40.40
   2   3  -1  895.71   39.70
   2   3  -1  873.61   39.40
   1  -3  -1  113.19    5.70
   1  -3  -1  115.29    5.60
  -1  -3   1  119.09    5.70
  -1  -3   1  124.59    6.30
   1  -3  -1  119.79    5.50
   1   3  -1  124.79    5.70
   1   3  -1  122.69    6.20
   0  -3   1  354.36   16.30
   0  -3  -1  356.06   16.40
   0  -3  -1  350.26   16.30
   0  -3   1  377.36   16.80
   0  -3   1  356.46   16.20
   0   3   1  366.36   16.30
   1  -3   1   38.10    1.90
  -1  -3  -1   38.10    2.00
  -1  -3  -1   42.40    2.30
   1  -3   1   40.30    2.40
   1  -3   1   40.30    2.60
   1  -3   1   39.00    2.00
  -1   3  -1   40.10    2.00
   1   3   1   39.30    2.00
   1   3   1   42.80    2.30
   2  -3   1   87.89    4.60
  -2  -3  -1   86.19    4.20
  -2  -3  -1   93.09    4.30
   2  -3   1   93.99    4.30
   2  -3   1   92.29    4.30
  -2  -3  -1   81.99    5.00
  -2  -3  -1   91.89    4.60
   2  -3   1   87.29    4.50
   2   3   1   90.99    4.30
   2   3   1   91.69    4.60
  -2   3  -1   91.79    4.30
  -3  -3  -1   23.60    1.60
   3  -3   1   22.40    1.50
   3  -3   1   22.10    1.40
   3  -3   1   22.30    1.30
   3  -3   1   25.30    1.60
   3  -3   1   27.60    1.80
  -3  -3  -1   20.70    1.80
  -3  -3  -1   22.90    1.30
  -3  -3  -1   31.00    2.80
  -3   3  -1   19.80    1.40
   3   3   1   23.80    1.40
  -3   3  -1   22.80    1.40
  -4  -3  -1    4.50    0.60
  -4  -3  -1    4.50    1.10
  -4  -3  -1    4.70    0.90
   4  -3   1    4.80    1.20
   4  -3   1    4.80    0.70
   4  -3   1    3.90    0.60
  -4  -3  -1    0.50    1.30
   4  -3   1    3.00    0.80
   4  -3   1    4.60    1.10
  -4   3  -1    5.70    0.70
   4   3   1    4.90    0.70
  -4   3  -1    4.60    0.70
  -5  -3  -1   16.40    1.20
   5  -3   1   15.30    1.90
   5  -3   1   17.20    2.10
   5  -3   1   16.00    1.30
  -5  -3  -1   16.00    2.30
  -5  -3  -1   12.20    1.60
  -5   3  -1   18.00    1.30
  -5   3  -1   16.10    1.20
  -5   3  -1   13.60    1.30
   6  -3   1  398.46   20.50
  -6  -3  -1  429.46   19.60
  -6  -3  -1  454.85   21.10
  -6  -3  -1  398.66   20.10
   6  -3   1  415.46   20.50
   6  -3   1  435.16   19.70
  -6   3  -1  430.86   19.50
  -6   3  -1  445.56   19.50
  -6   3  -1  443.76   19.80
  -6   3  -1  431.56   19.70
   7  -3   1  101.89    6.70
  -7  -3  -1  117.49    7.10
  -7  -3  -1  109.39    6.20
  -7  -3  -1  104.79    5.40
  -7   3  -1  116.49    5.70
  -7   3  -1  106.49    5.50
  -7   3  -1  109.69    5.30
   8  -3   1   12.70    2.70
  -8  -3  -1    9.20    1.10
  -8  -3  -1    9.00    1.70
  -8  -3  -1   12.80    2.40
  -8   3  -1   10.10    1.10
  -8   3  -1    9.80    1.40
  -8   3  -1   11.70    1.40
  -9  -3  -1   21.10    3.40
  -9  -3  -1   25.70    2.80
  -9  -3  -1   25.00    2.00
   9  -3   1   23.20    3.50
  -9   3  -1   28.20    2.20
  -9   3  -1   24.20    2.20
 -10  -3  -1   68.59    4.80
 -10  -3  -1   70.19    5.80
 -10  -3  -1   67.59    4.00
 -10   3  -1   74.69    4.20
 -10   3  -1   69.59    4.30
 -11  -3  -1   16.00    3.20
 -11  -3  -1   20.40    2.90
 -11  -3  -1   19.30    1.90
 -11   3  -1   19.40    2.30
 -11   3  -1   14.80    1.90
 -12  -3  -1    4.10    2.60
 -12  -3  -1    3.80    1.20
 -12   3  -1    2.60    1.40
 -12  -4   1   11.70    3.50
 -12   4   1   11.80    2.00
 -11  -4   1   33.50    4.60
 -11  -4   1   23.60    3.00
 -11   4   1   37.00    3.10
 -11   4   1   38.50    2.90
 -10  -4   1   69.49    3.80
 -10  -4   1   60.69    5.70
 -10  -4   1   59.39    4.80
 -10   4   1   73.89    4.20
 -10   4   1   69.99    4.30
  -9  -4   1  112.49    6.70
  -9  -4   1  129.69    8.20
  -9  -4   1  121.39    5.90
  -9   4   1  117.99    6.30
  -9   4   1  109.79    6.10
  -8  -4   1    8.80    1.00
  -8  -4   1    7.80    2.60
  -8  -4   1    9.60    1.90
  -8   4   1    9.40    1.40
  -8   4   1    8.00    1.30
  -7  -4   1    8.10    1.60
  -7  -4   1    9.20    2.30
  -7  -4   1    7.60    0.90
  -7   4   1    9.40    1.30
  -7   4   1    9.60    1.20
  -6  -4   1    9.20    0.90
   6  -4  -1   10.20    1.50
  -6  -4   1   10.60    1.60
  -6  -4   1    5.00    1.90
  -6   4   1    8.50    1.20
  -6   4   1    9.80    1.20
   5  -4  -1   60.29    4.50
  -5  -4   1   69.89    5.20
  -5  -4   1   78.09    4.30
  -5  -4   1   73.19    3.50
   5  -4  -1   72.09    3.90
  -5   4   1   72.19    3.90
  -5   4   1   75.29    3.80
   5   4  -1   68.19    3.50
  -5   4   1   74.09    3.80
  -4  -4   1   63.89    3.60
  -4  -4   1   51.69    4.20
   4  -4  -1   60.79    3.50
   4  -4  -1   62.49    3.30
   4  -4  -1   55.99    3.80
  -4  -4   1   58.09    2.90
  -4   4   1   61.99    3.20
   4   4  -1   60.69    2.90
  -3  -4   1 1476.15   65.79
  -3  -4   1 1477.95   65.29
  -3  -4   1 1489.55   66.59
   3  -4  -1 1435.76   65.99
   3  -4  -1 1500.65   65.59
   3  -4  -1 1372.96   65.69
   3  -4  -1 1456.85   65.69
   3   4  -1 1454.05   65.29
   2  -4  -1  786.62   37.80
  -2  -4   1  877.41   38.60
   2  -4  -1  816.22   37.70
   2  -4  -1  823.32   37.50
  -2  -4   1  860.31   37.80
   2  -4  -1  813.32   37.50
   2   4  -1  860.01   37.70
   1  -4  -1  502.65   22.70
   1  -4  -1  495.75   22.60
  -1  -4   1  469.15   23.30
   1  -4  -1  515.65   22.50
   1  -4  -1  491.05   22.70
  -1  -4   1  497.85   22.70
   1   4  -1  511.55   22.60
   0  -4   1   71.99    3.60
   0  -4   1   72.29    3.40
   0  -4   1   72.89    3.40
   0  -4  -1   69.49    3.40
   0  -4   1   74.19    4.20
   0  -4  -1   80.79    3.80
   0  -4  -1   71.29    3.50
   1  -4   1   27.20    2.00
  -1  -4  -1   26.80    1.40
  -1  -4  -1   25.50    1.80
   1  -4   1   28.60    1.50
   1  -4   1   26.20    1.40
   1  -4   1   25.50    1.50
   1   4   1   25.50    1.50
  -1   4  -1   25.20    1.40
   2  -4   1  891.01   39.00
   2  -4   1  886.11   39.30
   2  -4   1  868.11   39.50
  -2  -4  -1  850.51   40.00
  -2  -4  -1  833.22   38.90
   2  -4   1  853.41   39.00
  -2  -4  -1  898.31   38.90
  -2  -4  -1  896.01   39.40
   2  -4   1  824.52   39.20
   2   4   1  867.41   39.00
  -2   4  -1  863.81   39.00
  -3  -4  -1  601.04   27.20
   3  -4   1  594.64   26.70
   3  -4   1  582.84   26.80
  -3  -4  -1  563.04   27.80
   3  -4   1  577.34   26.90
   3  -4   1  571.84   27.00
   3  -4   1  627.34   27.20
  -3  -4  -1  573.34   26.70
  -3  -4  -1  613.74   26.80
   3   4   1  598.24   26.70
  -3   4  -1  601.84   26.80
  -4  -4  -1    7.80    1.90
  -4  -4  -1    8.20    1.00
   4  -4   1    8.30    1.20
   4  -4   1    7.40    0.70
   4  -4   1    8.00    0.80
  -4  -4  -1    7.20    0.70
  -4  -4  -1    3.90    1.10
   4  -4   1    7.10    1.30
  -4   4  -1    8.00    0.90
   4   4   1    8.50    0.80
  -4   4  -1    7.30    0.80
  -5  -4  -1    7.30    1.30
  -5  -4  -1    7.60    2.10
  -5  -4  -1    9.50    0.80
   5  -4   1    9.70    1.70
   5  -4   1   11.20    1.60
   5  -4   1    9.40    0.90
  -5   4  -1   10.30    1.10
  -5   4  -1   10.20    1.10
  -6  -4  -1  362.26   18.00
   6  -4   1  359.76   17.40
   6  -4   1  348.27   17.20
  -6  -4  -1  342.67   16.30
  -6  -4  -1  374.96   17.10
  -6   4  -1  359.26   16.50
  -6   4  -1  342.97   16.40
  -7  -4  -1  115.99    5.60
   7  -4   1  106.09    6.80
  -7  -4  -1  103.39    7.20
  -7  -4  -1  109.69    6.40
   7  -4   1  111.29    6.80
  -7   4  -1  119.19    5.90
  -7   4  -1  120.49    5.80
  -8  -4  -1   37.70    2.40
  -8  -4  -1   39.50    4.40
  -8  -4  -1   43.50    3.50
   8  -4   1   39.30    4.20
  -8   4  -1   43.00    2.70
  -8   4  -1   35.60    2.60
  -9  -4  -1   35.10    3.40
  -9  -4  -1   34.50    2.30
   9  -4   1   25.50    3.70
  -9  -4  -1   34.40    4.50
  -9   4  -1   34.80    2.60
  -9   4  -1   42.20    2.70
 -10  -4  -1   -1.70    2.00
 -10  -4  -1   -0.50    0.80
 -10  -4  -1    1.60    1.60
 -10   4  -1    0.40    1.00
 -10   4  -1   -0.10    1.00
 -11  -4  -1   19.00    3.70
 -11  -4  -1   33.40    3.50
 -11  -4  -1   28.70    2.40
 -11   4  -1   33.00    2.90
 -11   4  -1   29.00    2.60
 -12  -4  -1    8.20    3.30
 -12   4  -1   14.80    2.10
 -11  -5   1    4.20    2.90
 -11  -5   1    5.70    2.10
 -11   5   1    6.00    1.60
 -11   5   1    4.80    1.50
 -10  -5   1    1.20    2.30
 -10  -5   1    0.00    1.60
 -10   5   1    0.50    1.10
 -10   5   1   -1.20    0.90
  -9  -5   1   -0.60    2.00
  -9  -5   1    0.30    1.50
  -9   5   1   -0.60    0.90
  -9   5   1   -0.30    0.90
  -8  -5   1    5.80    1.70
  -8  -5   1    6.40    2.40
  -8   5   1    7.90    1.40
  -8   5   1    8.20    1.40
  -7  -5   1    2.10    0.70
  -7  -5   1    3.40    2.00
  -7  -5   1    5.10    1.50
  -7   5   1    3.00    1.00
  -7   5   1    2.00    0.90
  -6  -5   1    4.50    0.60
  -6  -5   1    4.30    1.40
  -6  -5   1    4.70    2.00
  -6   5   1    4.30    0.90
   5  -5  -1   24.80    2.90
  -5  -5   1   29.10    3.60
   5  -5  -1   30.90    2.60
  -5  -5   1   35.10    2.70
  -5  -5   1   34.30    1.70
  -4  -5   1   -0.90    1.30
  -4  -5   1   -0.40    0.80
   4  -5  -1   -0.30    1.00
   4  -5  -1    0.20    1.20
   4  -5  -1   -0.20    0.70
   4   5  -1   -0.20    0.30
  -3  -5   1    0.40    0.80
   3  -5  -1    0.90    0.50
  -3  -5   1    3.30    1.70
   3  -5  -1    1.10    0.90
   3  -5  -1    0.80    1.00
  -2  -5   1   25.40    2.80
  -2  -5   1   21.00    1.70
   2  -5  -1   18.70    1.80
   2  -5  -1   21.50    1.60
   2  -5  -1   20.00    1.40
   1  -5  -1  115.99    5.40
   1  -5  -1  113.89    5.50
   1  -5  -1  104.69    5.60
   1  -5  -1  108.29    5.70
  -1  -5   1  120.09    5.60
  -1  -5   1  126.49    6.60
   1   5  -1  116.29    5.60
   0  -5  -1    3.70    0.80
   0  -5  -1    4.20    0.60
   0  -5   1    4.70    0.50
   0  -5   1    4.30    0.40
   0  -5   1    4.50    0.70
   0  -5   1    3.80    1.30
   0  -5  -1    4.50    0.50
   1  -5   1  186.98    8.80
   1  -5   1  189.08    9.40
   1  -5   1  182.98    8.70
  -1  -5  -1  195.48    9.80
  -1  -5  -1  177.58    9.00
  -1  -5  -1  183.78    8.60
   1  -5   1  192.78    8.60
   1   5   1  197.18    8.70
   2  -5   1   21.20    1.90
  -2  -5  -1   19.10    2.50
   2  -5   1   16.70    1.30
  -2  -5  -1   16.60    1.60
   2  -5   1   18.70    1.20
   2  -5   1   18.40    1.20
   2  -5   1   14.50    1.40
   2  -5   1   21.60    1.90
  -2  -5  -1   17.10    1.10
  -2   5  -1   17.90    1.20
   2   5   1   21.70    1.20
   3  -5   1   32.80    2.20
   3  -5   1   33.20    2.20
  -3  -5  -1   31.70    2.40
  -3  -5  -1   34.40    1.80
   3  -5   1   31.50    2.40
  -3  -5  -1   36.30    3.50
  -3  -5  -1   27.90    1.60
   3  -5   1   29.80    1.90
   3  -5   1   31.60    2.30
   3   5   1   33.20    1.80
  -3   5  -1   28.80    1.80
   4  -5   1    1.80    0.70
   4  -5   1    3.60    0.90
  -4  -5  -1    4.10    0.80
   4  -5   1    3.20    1.20
  -4  -5  -1    2.90    0.50
  -4  -5  -1    2.70    1.00
   4  -5   1    3.40    0.60
   4  -5   1    1.80    0.70
  -4  -5  -1    2.90    1.70
   4   5   1    3.20    0.60
  -4   5  -1    3.10    0.60
  -5  -5  -1  141.69    7.50
  -5  -5  -1  144.89    8.60
   5  -5   1  137.59    7.30
  -5  -5  -1  136.29    6.60
   5  -5   1  152.58    7.70
   5  -5   1  138.09    6.60
  -5   5  -1  143.69    6.90
   6  -5   1    2.20    1.60
  -6  -5  -1    0.30    1.30
   6  -5   1   -2.30    1.20
  -6  -5  -1    1.00    0.50
  -6  -5  -1    2.10    1.90
  -6   5  -1    1.40    0.70
  -6   5  -1    0.10    0.70
  -7  -5  -1   17.30    1.30
   7  -5   1    8.10    2.20
  -7  -5  -1   13.30    2.10
   7  -5   1   13.20    2.40
  -7  -5  -1   10.30    2.70
  -7   5  -1   12.60    1.40
  -7   5  -1   15.90    1.50
  -8  -5  -1    8.90    2.90
  -8  -5  -1   12.80    1.20
  -8  -5  -1   12.80    2.10
   8  -5   1   12.60    2.70
  -8   5  -1   13.10    1.50
  -8   5  -1    9.00    1.30
  -9  -5  -1    5.40    2.00
   9  -5   1    1.70    2.20
  -9  -5  -1    2.50    2.30
  -9   5  -1    2.90    0.90
  -9   5  -1    3.90    1.20
 -10  -5  -1   -1.00    2.30
 -10  -5  -1    0.90    1.60
 -10   5  -1    1.40    1.00
 -10   5  -1    2.10    1.20
 -11  -5  -1   -1.20    1.70
 -11  -5  -1   -1.40    2.60
 -11   5  -1    0.90    1.00
 -11   5  -1    2.20    1.30
 -10  -6   1    4.70    2.10
 -10  -6   1    7.30    3.20
  -9  -6   1   15.80    3.50
  -9  -6   1   16.80    2.60
  -8  -6   1   -2.30    1.80
  -8  -6   1    1.40    1.40
  -7  -6   1   37.70    4.60
  -7  -6   1   37.70    3.30
   7  -6  -1   35.40    3.30
  -6  -6   1    0.20    1.20
   6  -6  -1   -1.50    1.40
  -6  -6   1   -1.40    1.80
   5  -6  -1   40.70    3.10
  -5  -6   1   24.90    3.60
  -5  -6   1   37.90    3.00
   4  -6  -1  172.28    8.60
  -4  -6   1  174.08    8.80
   4  -6  -1  173.78    8.50
   4  -6  -1  185.08    8.50
  -4  -6   1  199.18   10.30
   4  -6  -1  147.39    8.90
   3  -6  -1   39.80    2.90
   3  -6  -1   42.80    2.70
  -3  -6   1   38.50    2.70
  -3  -6   1   34.70    3.70
   3  -6  -1   40.50    2.30
   2  -6  -1    2.60    0.80
   2  -6  -1    1.70    0.80
  -2  -6   1    2.50    0.90
  -2  -6   1    2.80    1.70
   2  -6  -1    2.50    1.00
   2  -6  -1    2.40    0.60
  -1  -6   1   45.00    3.90
   1  -6  -1   50.99    2.70
   1  -6  -1   56.59    2.90
   1  -6  -1   56.79    3.10
  -1  -6   1   53.09    3.10
   0  -6  -1   28.30    1.50
   0  -6  -1   27.50    1.60
   0  -6   1   27.30    1.40
   0  -6   1   26.00    1.30
   0  -6  -1   30.10    2.90
   0  -6   1   25.60    1.80
   0  -6   1   27.30    2.80
   0  -6  -1   23.70    2.00
  -1  -6  -1    1.60    0.30
   1  -6   1    2.30    0.50
   1  -6   1    1.40    0.60
  -1  -6  -1    1.20    0.90
  -1  -6  -1    1.50    1.50
   1  -6   1    2.60    1.20
   1  -6   1    1.80    0.40
  -1  -6  -1    1.70    0.40
   1  -6   1    2.80    0.60
   2  -6   1    2.50    1.20
   2  -6   1    1.50    1.10
   2  -6   1    0.90    0.60
  -2  -6  -1    2.60    1.00
   2  -6   1    2.00    0.80
  -2  -6  -1    0.70    1.60
   2  -6   1    2.10    0.90
  -2  -6  -1    1.40    0.40
  -3  -6  -1   59.69    2.80
  -3  -6  -1   59.79    3.70
   3  -6   1   56.39    3.70
  -3  -6  -1   62.79    4.70
   3  -6   1   56.59    3.60
   3  -6   1   61.29    3.60
   3  -6   1   56.09    3.40
  -4  -6  -1   62.19    3.10
   4  -6   1   63.19    3.60
   4  -6   1   61.79    3.70
   4  -6   1   62.69    4.00
  -4  -6  -1   74.49    5.40
  -4  -6  -1   66.89    4.10
   4  -6   1   58.49    3.60
  -4   6  -1   60.09    3.30
   5  -6   1  240.08   11.80
   5  -6   1  241.68   12.30
  -5  -6  -1  250.67   13.40
  -5  -6  -1  238.98   12.00
  -5   6  -1  243.78   11.40
  -6  -6  -1   35.40    4.10
   6  -6   1   28.50    3.20
   6  -6   1   31.30    2.90
  -6  -6  -1   29.40    2.90
  -6   6  -1   33.10    2.20
   7  -6   1   24.00    2.80
   7  -6   1   24.10    3.30
  -7  -6  -1   19.10    2.50
  -7  -6  -1   17.80    3.40
  -7   6  -1   21.80    1.90
  -8  -6  -1    4.20    2.40
  -8  -6  -1    3.20    1.60
   8  -6   1    3.40    2.20
  -8   6  -1    4.50    1.10
  -9  -6  -1    0.30    2.50
  -9  -6  -1    2.20    1.70
   9  -6   1   -3.20    2.10
  -9   6  -1    1.80    1.00
  -9   6  -1    0.00    1.00
 -10  -6  -1    1.30    2.00
 -10  -6  -1    1.80    2.90
 -10   6  -1    1.00    1.00
   9  -7  -1    4.90    2.70
  -9  -7   1    4.10    2.90
  -9  -7   1    6.00    2.10
  -8  -7   1    0.60    1.60
  -8  -7   1   -1.70    2.30
   8  -7  -1    0.30    2.10
  -7  -7   1   -1.80    2.00
   7  -7  -1    2.20    1.90
  -7  -7   1    0.70    1.40
   6  -7  -1    1.20    1.60
  -6  -7   1    0.40    1.20
  -6  -7   1   -1.90    1.60
  -5  -7   1   -1.10    1.10
  -5  -7   1    3.20    2.00
   5  -7  -1    0.50    1.40
  -4  -7   1   26.00    2.40
  -4  -7   1   26.00    3.60
   4  -7  -1   24.90    2.20
  -3  -7   1   27.30    3.50
   3  -7  -1   28.70    2.30
   3  -7  -1   27.20    2.60
   3  -7  -1   27.50    2.20
  -3  -7   1   30.70    2.50
  -2  -7   1   -0.40    0.80
  -2  -7   1   -1.00    1.50
   2  -7  -1    0.90    0.80
   2  -7  -1    0.90    0.80
   2  -7  -1    0.00    0.80
   1  -7  -1   15.90    2.30
  -1  -7   1    7.90    2.00
   1  -7  -1   11.80    1.10
   1  -7  -1    8.60    1.30
  -1  -7   1   11.60    1.30
   0  -7   1   82.99    4.40
   0  -7  -1   89.49    4.70
   0  -7  -1   78.29    5.50
   0  -7   1   80.69    5.40
  -1  -7  -1   34.70    2.50
   1  -7   1   30.20    3.10
   1  -7   1   28.40    2.10
  -1  -7  -1   29.10    3.30
   1  -7   1   33.60    3.20
   2  -7   1   12.60    1.50
   2  -7   1   11.70    1.20
   2  -7   1   12.60    1.30
   2  -7   1   12.20    1.90
  -2  -7  -1   12.00    1.60
   2  -7   1   10.60    1.40
  -2  -7  -1   17.10    2.80
   2  -7   1   13.40    2.00
  -3  -7  -1    0.80    1.10
   3  -7   1    0.20    1.10
   3  -7   1   -1.70    0.90
  -3  -7  -1    1.20    1.60
   3  -7   1    0.30    0.70
   3  -7   1    0.20    1.00
   3  -7   1    0.80    1.00
   3  -7   1    0.20    0.80
   4  -7   1    7.30    1.60
  -4  -7  -1    8.20    2.70
   4  -7   1    5.80    1.20
  -4  -7  -1   11.20    1.80
   4  -7   1    8.80    1.70
   5  -7   1    9.40    2.00
  -5  -7  -1    9.00    1.80
  -5  -7  -1    7.10    2.40
  -6  -7  -1    2.90    2.40
  -6  -7  -1    3.40    1.50
   6  -7   1    3.80    1.80
  -6   7  -1    3.30    0.90
   7  -7   1   -1.40    1.70
  -7  -7  -1   -1.30    1.90
  -7  -7  -1   -1.00    1.40
  -7   7  -1    0.40    0.90
   8  -7   1   19.90    3.30
  -8  -7  -1   24.20    3.00
  -8  -7  -1   23.60    4.20
  -8   7  -1   24.50    2.20
  -9  -7  -1    1.30    1.90
  -9  -7  -1    3.10    2.60
  -9   7  -1    2.50    1.20
  -8  -8   1    0.60    1.70
   8  -8  -1    0.50    2.20
   7  -8  -1    1.30    2.00
  -7  -8   1   -2.70    2.00
  -7  -8   1   -1.80    1.40
  -6  -8   1   48.10    5.60
  -6  -8   1   49.40    3.80
   6  -8  -1   51.89    3.90
  -5  -8   1   -0.10    1.30
   5  -8  -1    3.30    1.80
  -5  -8   1    2.90    2.40
  -4  -8   1   16.60    2.00
   4  -8  -1   14.00    1.70
  -4  -8   1   13.40    3.00
   3  -8  -1    4.10    1.10
  -3  -8   1    1.90    1.10
   3  -8  -1    5.00    1.70
  -3  -8   1    3.20    2.20
   2  -8  -1   90.29    4.90
  -2  -8   1   95.19    5.40
  -2  -8   1   74.59    6.10
   2  -8  -1   85.49    5.70
  -1  -8   1    2.50    1.80
   1  -8  -1    3.60    1.70
   1  -8  -1    2.20    1.00
   0  -8   1    3.60    1.80
   0  -8  -1    6.50    2.00
   0  -8  -1    5.60    1.20
  -1  -8  -1   26.20    3.50
   1  -8   1   31.70    3.40
  -1  -8  -1   34.60    2.70
   1  -8   1   29.90    3.40
   2  -8   1   10.30    2.10
   2  -8   1    6.90    1.90
  -2  -8  -1   13.10    2.70
  -2  -8  -1    7.90    1.60
  -3  -8  -1    7.60    2.50
  -3  -8  -1   10.30    1.70
  -4  -8  -1   15.80    2.20
  -4  -8  -1   16.40    3.30
  -5  -8  -1    4.70    1.60
  -5  -8  -1    1.50    2.10
  -6  -8  -1   10.40    2.00
  -6  -8  -1    7.10    2.80
  -7  -8  -1    1.80    2.40
  -7  -8  -1    0.90    1.70
   8  -8   1    8.80    3.30
  -8  -8  -1   13.70    2.50
  -6  -9   1    0.60    2.70
  -5  -9   1    1.40    2.40
  -4  -9   1   -1.20    2.30
  -3  -9   1    8.30    2.80
  -2  -9   1   12.00    3.10
  -1  -9   1   11.10    2.70
   1  -9  -1   11.20    2.60
   0  -9  -1    2.60    1.80
   0  -9   1    4.50    2.10
   1  -9   1    0.20    1.60
  -1  -9  -1   -1.00    1.60
  -2  -9  -1    2.20    2.20
  -3  -9  -1    2.30    2.30
  -3  -9  -1    4.90    1.80
  -4  -9  -1    0.80    2.10
  -4  -9  -1   -0.80    1.50
  -5  -9  -1    0.50    1.50
  -5  -9  -1   -1.00    2.10
  -6  -9  -1    4.30    1.80
  -6  -9  -1    1.80    2.90
  -7  -9  -1    1.30    1.80
  -4 -10   1   -1.10    2.60
  -3 -10   1   21.60    4.00
  -2 -10   1   -1.00    2.00
  -1 -10   1   -1.30    2.10
  -1 -10   1    1.00    2.00
   0 -10  -1    1.40    1.90
  -1 -10  -1    0.50    2.00
  -2 -10  -1    3.40    2.50
  -3 -10  -1    3.90    3.00
  -4 -10  -1   -0.60    2.20
 -12   0   2    0.30    1.10
 -12   0   2   -0.10    1.00
 -12   0   2    0.30    1.70
 -11   0   2    2.90    1.10
 -11   0   2    5.00    1.60
 -11   0   2    3.10    1.70
 -10   0   2   24.70    2.10
 -10   0   2   24.20    2.90
 -10   0   2   25.30    2.50
  -9   0   2    9.00    1.50
  -9   0   2   16.50    1.60
  -9   0   2   16.40    2.40
  -8   0   2   21.40    1.70
  -8   0   2   22.60    2.50
  -8   0   2   24.70    2.10
  -7   0   2  146.49    7.20
  -7   0   2  152.18    7.70
  -7   0   2  127.89    6.80
  -6   0   2  111.59    5.40
  -6   0   2   98.79    5.90
  -6   0   2  115.49    5.70
  -5   0   2 1033.50   47.40
  -5   0   2 1066.59   47.80
  -5   0   2 1044.40   47.20
  -4   0   2 3982.20  181.78
  -4   0   2 4158.88  182.18
  -4   0   2 4138.69  181.68
   4   0  -2 3946.41  182.28
   3   0  -2 1247.78   54.19
   3   0  -2 1252.07   54.69
  -3   0   2 1133.49   54.29
  -3   0   2 1190.88   54.49
   3   0  -2 1247.28   54.39
  -3   0   2 1180.28   54.59
  -3   0   2 1197.28   54.19
  -2   0   2  915.41   41.00
   2   0  -2  956.20   41.10
   2   0  -2  947.71   41.30
   2   0  -2  844.52   41.20
   2   0  -2  933.81   41.00
  -2   0   2  902.91   41.20
  -2   0   2  909.11   41.20
   2   0  -2  885.81   41.00
  -1   0   2 4433.06  205.38
   1   0  -2 4535.05  205.28
   1   0  -2 4584.84  205.48
  -1   0   2 4701.13  205.28
  -1   0   2 4677.23  205.28
   1   0  -2 4490.85  205.28
  -1   0   2 4693.13  205.48
   0   0   2  900.71   38.60
   0   0   2  859.51   38.50
   0   0  -2  804.72   38.50
   0   0   2  812.92   38.60
   0   0  -2  912.71   38.60
   1   0   2 6290.17  274.57
   1   0   2 6143.89  274.47
  -1   0  -2 6118.39  274.37
   1   0   2 6121.89  274.37
  -1   0  -2 5648.94  274.47
  -1   0  -2 6179.08  274.37
  -1   0  -2 6417.16  274.47
   1   0   2 6137.39  274.37
  -2   0  -2 1540.05   68.29
   2   0   2 1526.15   68.39
  -2   0  -2 1487.55   68.39
  -2   0  -2 1690.63   68.59
   2   0   2 1546.65   68.29
  -2   0  -2 1417.16   68.49
   2   0   2 1451.55   68.59
   3   0   2  604.64   28.20
  -3   0  -2  643.24   28.20
  -3   0  -2  615.34   28.30
   3   0   2  626.44   28.70
   3   0   2  643.54   28.30
  -3   0  -2  596.84   28.50
  -3   0  -2  635.04   28.40
  -4   0  -2  538.55   23.60
   4   0   2  543.05   23.60
  -4   0  -2  504.45   23.40
  -4   0  -2  484.35   23.20
  -4   0  -2  524.65   23.50
   4   0   2  468.35   23.80
  -5   0  -2  130.59    6.20
   5   0   2  129.59    6.80
  -5   0  -2  126.79    6.50
  -5   0  -2  124.89    6.60
  -6   0  -2    7.80    1.40
  -6   0  -2    7.60    0.90
  -6   0  -2    8.00    1.30
   6   0   2    7.00    1.70
  -7   0  -2  370.56   17.90
  -7   0  -2  386.06   17.50
   7   0   2  371.66   18.50
  -7   0  -2  382.36   18.10
  -8   0  -2 1465.35   64.49
   8   0   2 1311.37   65.09
  -8   0  -2 1421.06   64.79
  -8   0  -2 1466.75   63.99
  -9   0  -2  474.85   21.20
  -9   0  -2  462.15   21.70
   9   0   2  414.86   22.50
  -9   0  -2  470.45   22.00
 -10   0  -2    1.00    0.90
 -10   0  -2    3.60    1.60
 -10   0  -2    0.00    1.10
 -11   0  -2    3.50    1.60
 -11   0  -2    3.10    1.10
 -12   0  -2    1.20    1.50
 -12   0  -2    0.80    1.10
 -13  -1   2   -1.00    2.10
 -13  -1   2    1.80    1.20
 -12  -1   2    0.50    1.40
 -12  -1   2    1.40    1.00
 -12  -1   2   -2.30    1.80
 -12   1   2    0.80    1.10
 -12   1   2   -0.30    1.10
 -11  -1   2   16.80    2.80
 -11  -1   2   18.10    1.90
 -11  -1   2   22.40    2.50
 -11   1   2   23.20    2.80
 -11   1   2   22.80    2.10
 -11   1   2   29.30    2.70
 -10  -1   2    3.40    1.80
 -10  -1   2    4.60    1.00
 -10  -1   2    5.00    1.40
 -10   1   2    5.20    1.10
 -10   1   2    4.50    1.30
 -10   1   2    4.40    1.50
  -9  -1   2   12.00    1.40
  -9  -1   2    9.80    2.10
  -9  -1   2   12.70    1.80
  -9   1   2    7.60    1.20
  -9   1   2    9.70    1.70
  -9   1   2    9.60    1.60
  -9   1   2   11.10    1.70
  -8  -1   2   15.40    1.40
  -8  -1   2    9.40    2.00
  -8  -1   2   14.50    1.80
  -8   1   2   13.90    1.70
  -8   1   2   14.20    1.90
  -8   1   2   12.90    1.70
  -8   1   2   14.50    1.50
  -7  -1   2    3.90    1.50
  -7  -1   2    8.00    1.30
  -7  -1   2    6.30    0.90
  -7   1   2    5.20    0.90
  -7   1   2    6.60    1.20
  -7   1   2    6.90    1.20
  -7   1   2    5.60    1.20
  -6  -1   2    6.10    1.10
  -6  -1   2    8.00    1.70
  -6  -1   2    9.00    0.90
  -6   1   2    8.80    1.20
  -6   1   2    8.00    0.90
  -6   1   2    7.60    1.30
  -6   1   2    7.90    1.20
  -5  -1   2 1414.16   61.79
  -5  -1   2 1368.16   60.89
  -5  -1   2 1358.86   61.19
  -5   1   2 1344.07   61.29
  -5   1   2 1390.96   60.99
  -5   1   2 1346.17   61.09
  -5   1   2 1267.67   61.09
  -4  -1   2  189.88    8.90
   4  -1  -2  196.68    9.40
  -4  -1   2  207.78    9.20
   4   1  -2  193.08    8.90
  -4   1   2  192.18    9.20
  -4   1   2  193.78    9.10
  -4   1   2  198.98    9.00
  -4   1   2  175.48    9.10
  -3  -1   2  285.57   13.00
  -3  -1   2  265.87   13.60
  -3  -1   2  274.17   13.10
   3  -1  -2  300.07   13.20
   3  -1  -2  300.37   13.40
   3  -1  -2  297.07   13.00
   3   1  -2  284.37   13.00
   3   1  -2  294.87   13.70
   3   1  -2  288.47   13.20
  -3   1   2  275.97   13.20
  -3   1   2  287.67   13.10
  -3   1   2  274.07   13.10
   2  -1  -2 1662.13   76.09
   2  -1  -2 1544.55   75.99
   2  -1  -2 1712.83   75.99
   2  -1  -2 1713.63   75.99
  -2  -1   2 1699.73   75.99
   2  -1  -2 1827.02   76.19
  -2  -1   2 1847.62   76.39
  -2  -1   2 1580.94   76.39
   2   1  -2 1721.33   76.09
   2   1  -2 1685.03   75.89
   2   1  -2 1730.13   76.39
   2   1  -2 1630.04   75.99
  -2   1   2 1639.94   76.09
  -2   1   2 1692.33   75.99
  -2   1   2 1732.63   75.99
  -1  -1   2  108.29    5.90
   1  -1  -2  119.19    5.80
  -1  -1   2  121.19    6.10
  -1  -1   2  124.69    5.60
   1  -1  -2  119.59    5.90
  -1  -1   2  127.09    5.60
  -1   1   2  124.69    5.80
   1   1  -2  130.99    6.20
   1   1  -2  122.29    5.70
   1   1  -2  127.99    6.10
  -1   1   2  128.89    5.90
   1   1  -2  118.59    5.60
  -1   1   2  125.59    5.80
   0  -1  -2    1.00    0.40
   0  -1  -2    1.50    0.70
   0  -1  -2    2.20    0.50
   0  -1  -2    1.80    0.40
   0  -1   2    1.70    0.70
   0  -1   2    2.70    0.40
   0  -1   2    2.00    0.50
   0   1  -2    2.20    0.60
   0   1  -2    3.60    0.40
   0   1   2    2.30    0.70
   0   1  -2    3.10    0.20
   0   1   2    2.20    0.40
   0   1  -2    2.20    0.70
   0   1   2    1.70    0.50
   1  -1   2 1080.99   48.10
  -1  -1  -2 1010.40   48.00
   1  -1   2 1044.90   47.90
   1  -1   2 1026.20   48.10
   1  -1   2 1052.89   47.90
   1  -1   2 1022.10   47.90
  -1  -1  -2 1147.09   48.10
  -1  -1  -2 1082.59   47.90
   1   1   2 1117.09   48.00
  -1   1  -2 1083.39   47.90
  -1   1  -2 1105.99   48.10
  -1   1  -2 1057.99   47.90
  -1   1  -2 1068.99   47.90
   1   1   2 1041.80   48.00
   1   1   2 1080.49   48.20
  -2  -1  -2   52.99    3.10
   2  -1   2   53.39    2.70
   2  -1   2   51.69    2.80
  -2  -1  -2   52.99    2.60
  -2  -1  -2   47.80    2.80
   2  -1   2   55.39    2.60
   2   1   2   47.00    3.10
  -2   1  -2   55.29    2.90
  -2   1  -2   50.99    2.60
  -2   1  -2   51.19    2.60
   2   1   2   50.09    2.70
  -2   1  -2   52.59    2.80
   3  -1   2   56.19    3.00
  -3  -1  -2   58.29    2.80
  -3  -1  -2   53.49    3.30
  -3  -1  -2   61.29    3.60
   3  -1   2   53.39    2.80
   3  -1   2   55.19    3.10
   3  -1   2   52.49    3.20
  -3  -1  -2   55.29    3.10
   3   1   2   57.69    3.10
  -3   1  -2   55.49    2.80
  -3   1  -2   54.69    2.80
  -3   1  -2   58.29    3.20
   3   1   2   52.39    2.80
  -3   1  -2   59.19    3.00
  -3   1  -2   57.79    3.00
   4  -1   2 1142.69   50.69
  -4  -1  -2 1035.80   50.29
   4  -1   2 1129.49   50.19
  -4  -1  -2 1148.19   49.99
   4  -1   2 1131.59   50.49
  -4  -1  -2 1097.79   50.59
   4   1   2 1140.29   50.49
  -4   1  -2 1095.89   50.19
  -4   1  -2 1175.98   50.19
  -4   1  -2 1010.80   49.99
  -4   1  -2 1122.29   50.09
  -5  -1  -2  620.34   29.90
  -5  -1  -2  639.74   29.60
  -5  -1  -2  668.33   29.20
   5  -1   2  580.34   30.00
   5  -1   2  637.74   29.80
  -5   1  -2  666.23   29.30
   5   1   2  643.74   29.80
  -5   1  -2  642.34   29.40
  -5   1  -2  681.23   29.50
  -5   1  -2  659.33   29.50
  -6  -1  -2   67.19    3.50
  -6  -1  -2   69.09    4.40
   6  -1   2   64.09    4.30
  -6  -1  -2   58.79    3.90
  -6   1  -2   70.59    3.90
   6   1   2   65.59    4.40
  -6   1  -2   66.79    3.90
  -6   1  -2   71.59    4.10
  -6   1  -2   72.79    3.60
  -7  -1  -2    1.40    1.30
   7  -1   2    3.90    1.80
  -7  -1  -2    3.20    1.20
  -7  -1  -2    3.20    0.80
   7   1   2    6.10    1.90
  -7   1  -2    3.90    1.10
  -7   1  -2    2.40    1.10
  -7   1  -2    4.10    0.80
  -8  -1  -2  188.08    9.70
   8  -1   2  204.38   11.10
  -8  -1  -2  208.08   10.80
  -8  -1  -2  201.78   10.30
  -8   1  -2  224.38   10.20
  -8   1  -2  202.08   10.10
   8   1   2  176.78   10.80
  -8   1  -2  218.78    9.80
  -9  -1  -2   38.20    3.30
  -9  -1  -2   35.60    3.70
  -9  -1  -2   33.10    2.50
   9  -1   2   34.00    4.20
  -9   1  -2   34.20    3.00
  -9   1  -2   38.50    3.00
  -9   1  -2   39.70    2.60
 -10  -1  -2   65.19    4.40
 -10  -1  -2   65.49    5.00
 -10  -1  -2   60.89    3.70
 -10   1  -2   62.79    3.80
 -10   1  -2   58.79    4.10
 -11  -1  -2    1.20    1.00
 -11  -1  -2   -1.40    1.40
 -11  -1  -2    0.20    1.70
 -11   1  -2    0.10    0.80
 -11   1  -2   -0.50    1.10
 -12  -1  -2   44.40    3.20
 -12  -1  -2   51.89    4.40
 -12   1  -2   43.10    3.70
 -12   1  -2   48.30    3.40
 -12  -2   2   -1.90    0.90
 -12  -2   2    1.90    1.50
 -12  -2   2   -2.50    1.90
 -12   2   2    0.20    1.20
 -12   2   2   -1.40    1.10
 -11  -2   2    4.80    1.50
 -11  -2   2    6.40    1.30
 -11  -2   2    4.60    2.20
 -11   2   2    7.00    1.50
 -11   2   2    3.80    1.10
 -10  -2   2   45.10    3.30
 -10  -2   2   46.40    2.70
 -10  -2   2   42.90    4.40
 -10   2   2   37.60    3.00
 -10   2   2   39.20    3.10
 -10   2   2   34.30    2.70
  -9  -2   2   11.70    2.30
  -9  -2   2   10.70    1.90
  -9  -2   2   13.80    1.30
  -9   2   2   10.80    1.60
  -9   2   2   12.10    1.50
  -9   2   2   11.70    1.70
  -8  -2   2    1.50    1.10
  -8  -2   2   -0.30    0.60
  -8  -2   2    1.90    1.60
  -8   2   2    2.10    1.00
  -8   2   2    0.80    0.60
  -8   2   2    1.90    0.90
  -7  -2   2   40.90    3.80
  -7  -2   2   39.00    2.40
  -7  -2   2   40.40    3.00
  -7   2   2   42.60    2.60
  -7   2   2   39.10    2.60
  -7   2   2   41.20    2.80
  -7   2   2   40.60    2.30
  -6  -2   2  246.48   11.30
  -6  -2   2  224.08   12.00
  -6  -2   2  230.58   10.80
  -6   2   2  233.58   11.10
  -6   2   2  236.08   11.00
  -6   2   2  229.08   11.10
  -6   2   2  229.78   10.70
  -5  -2   2    4.30    1.10
  -5  -2   2    3.20    0.60
  -5  -2   2    1.40    1.40
  -5   2   2    3.40    0.40
  -5   2   2    2.10    0.70
  -5   2   2    2.90    1.00
  -5   2   2    2.70    0.80
  -5   2   2    3.40    0.70
  -4  -2   2    7.30    0.60
   4  -2  -2    6.40    1.10
  -4  -2   2    3.40    1.30
  -4  -2   2    4.50    0.90
  -4   2   2    6.70    1.00
  -4   2   2    4.00    0.80
  -4   2   2    5.80    0.80
   4   2  -2    5.60    0.60
  -4   2   2    5.30    0.50
  -4   2   2    6.30    0.90
   3  -2  -2  162.78    8.10
  -3  -2   2  170.88    8.10
   3  -2  -2  169.48    7.80
   3  -2  -2  176.58    8.20
  -3  -2   2  165.28    8.60
   3  -2  -2  162.68    8.10
  -3   2   2  154.28    8.30
  -3   2   2  169.88    8.00
   3   2  -2  166.38    7.80
  -3   2   2  191.58    8.10
  -3   2   2  165.88    8.10
   3   2  -2  186.18    8.10
   2  -2  -2  167.18    7.50
   2  -2  -2  157.08    7.60
   2  -2  -2  159.28    7.50
  -2  -2   2  159.18    7.60
  -2  -2   2  164.58    8.10
   2  -2  -2  164.78    7.50
   2  -2  -2  159.58    7.60
  -2   2   2  144.59    7.80
  -2   2   2  161.78    7.30
   2   2  -2  161.08    7.40
   2   2  -2  168.78    8.10
   2   2  -2  161.18    7.30
   2   2  -2  168.08    7.60
  -1  -2   2 9123.39  413.56
  -1  -2   2 9376.76  414.16
   1  -2  -2 9299.57  413.76
  -1  -2   2 8898.81  413.66
   1  -2  -2 9999.00  413.86
  -1  -2   2 8756.02  414.16
   1   2  -2 9729.53  413.66
  -1   2   2 9543.84  413.76
   1   2  -2 9439.16  414.16
   1   2  -2 8313.17  413.56
   0  -2  -2   91.39    4.40
   0  -2  -2   83.99    4.30
   0  -2   2   88.09    4.70
   0  -2  -2   94.79    4.30
   0  -2   2   92.19    4.60
   0  -2   2   91.39    4.20
   0   2  -2   91.59    4.60
   0   2   2   91.09    4.30
   0   2  -2   87.69    4.10
   1  -2   2   67.19    3.10
  -1  -2  -2   64.29    3.10
  -1  -2  -2   65.69    3.30
   1  -2   2   66.89    3.20
   1  -2   2   63.19    3.00
   1  -2   2   61.69    3.50
  -1  -2  -2   61.89    3.50
  -1   2  -2   62.29    3.20
   1   2   2   63.59    3.30
  -1   2  -2   64.09    3.60
  -1   2  -2   63.29    2.90
  -1   2  -2   62.29    3.10
   1   2   2   69.79    3.20
  -2  -2  -2 1688.83   72.59
   2  -2   2 1659.33   72.49
   2  -2   2 1633.44   72.69
   2  -2   2 1554.24   72.79
   2  -2   2 1573.34   72.49
  -2  -2  -2 1686.83   72.79
  -2  -2  -2 1476.35   72.99
   2   2   2 1622.54   72.59
  -2   2  -2 1607.44   72.49
  -2   2  -2 1583.34   72.49
  -2   2  -2 1695.83   72.79
   2   2   2 1663.23   72.59
   2   2   2 1576.84   72.69
  -3  -2  -2   42.40    2.60
  -3  -2  -2   37.40    2.20
   3  -2   2   44.00    2.70
   3  -2   2   44.50    2.40
   3  -2   2   43.00    2.40
   3  -2   2   42.40    2.30
  -3  -2  -2   44.40    3.00
  -3   2  -2   41.50    2.60
  -3   2  -2   40.90    2.20
   3   2   2   43.20    2.30
  -3   2  -2   41.50    2.20
   3   2   2   40.40    2.50
  -3   2  -2   44.20    2.40
   4  -2   2   40.40    2.50
  -4  -2  -2   40.70    3.20
   4  -2   2   39.20    2.40
  -4  -2  -2   41.30    2.20
  -4  -2  -2   44.90    2.80
   4  -2   2   39.40    2.70
  -4   2  -2   37.70    2.30
  -4   2  -2   39.30    2.20
   4   2   2   40.00    2.70
  -4   2  -2   35.10    2.30
  -5  -2  -2  346.87   16.40
   5  -2   2  372.16   17.10
  -5  -2  -2  369.26   17.50
  -5  -2  -2  365.16   16.90
   5  -2   2  388.16   17.30
   5   2   2  326.37   17.00
  -5   2  -2  357.76   16.50
  -5   2  -2  367.06   16.30
  -5   2  -2  349.07   16.60
  -5   2  -2  356.26   16.50
  -6  -2  -2    5.00    1.30
  -6  -2  -2    6.10    0.80
   6  -2   2    4.40    1.60
  -6  -2  -2    4.70    1.60
   6  -2   2    4.60    1.40
  -6   2  -2    5.10    1.00
   6   2   2    5.60    1.60
  -6   2  -2    4.70    0.90
  -6   2  -2    6.30    0.80
  -6   2  -2    6.50    0.90
  -7  -2  -2  196.88    9.10
  -7  -2  -2  208.68    9.90
  -7  -2  -2  179.58   10.20
   7  -2   2  178.48   10.10
  -7   2  -2  190.28    9.20
  -7   2  -2  186.68    9.20
  -7   2  -2  196.08    9.10
  -7   2  -2  195.58    9.40
  -8  -2  -2   86.89    5.30
   8  -2   2   85.99    5.80
  -8  -2  -2   87.79    4.50
  -8  -2  -2   84.39    5.80
  -8   2  -2   86.69    4.50
  -8   2  -2   88.49    4.80
  -8   2  -2   79.99    4.60
  -9  -2  -2    2.40    1.50
  -9  -2  -2    5.60    2.20
   9  -2   2    1.40    2.00
  -9  -2  -2    2.90    1.00
  -9   2  -2    3.50    0.90
  -9   2  -2    3.20    1.20
 -10  -2  -2   80.29    6.00
  10  -2   2   66.69    5.90
 -10  -2  -2   82.29    4.50
 -10  -2  -2   91.69    5.60
 -10   2  -2   73.29    4.50
 -10   2  -2   89.29    4.90
 -11  -2  -2   10.50    1.50
 -11  -2  -2    8.50    2.80
 -11  -2  -2   10.60    2.30
 -11   2  -2   10.50    1.80
 -11   2  -2    8.20    1.40
 -12  -2  -2    7.90    2.20
 -12  -2  -2    6.30    2.60
 -12  -2  -2    7.10    1.50
 -12   2  -2    7.20    1.70
 -12   2  -2    7.70    1.50
 -12  -3   2   -1.00    2.30
 -12  -3   2   -1.70    1.60
 -12  -3   2   -0.90    0.90
 -12   3   2    0.30    1.20
 -12   3   2   -0.20    1.10
 -11  -3   2    8.00    2.50
 -11  -3   2   11.80    1.50
 -11  -3   2   13.30    2.30
 -11   3   2   10.80    1.90
 -11   3   2   13.00    1.80
 -10  -3   2   31.60    2.40
 -10  -3   2   32.70    4.10
 -10  -3   2   35.40    3.20
 -10   3   2   40.10    3.00
 -10   3   2   34.40    2.60
  -9  -3   2    3.80    1.80
  -9  -3   2    2.60    1.30
  -9  -3   2    3.60    0.90
  -9   3   2    3.80    1.00
  -9   3   2    4.30    1.30
  -9   3   2    3.40    1.10
  -8  -3   2   79.69    4.00
  -8  -3   2   69.39    5.70
  -8  -3   2   65.59    4.50
  -8   3   2   76.09    4.30
  -8   3   2   87.79    4.30
  -8   3   2   74.29    4.30
  -7  -3   2    0.80    1.70
  -7  -3   2    3.00    1.10
  -7  -3   2    2.70    0.60
  -7   3   2    4.50    1.00
  -7   3   2    3.90    1.00
  -7   3   2    3.20    0.80
  -6  -3   2   18.50    2.00
  -6  -3   2   22.80    1.40
  -6  -3   2   22.30    2.80
  -6   3   2   23.00    1.80
  -6   3   2   20.70    1.80
  -6   3   2   23.00    1.70
  -5  -3   2    1.50    1.50
  -5  -3   2    2.40    0.50
  -5  -3   2    4.20    1.00
  -5   3   2    2.20    0.80
  -5   3   2    0.80    0.70
  -5   3   2    2.40    0.70
  -5   3   2    3.20    0.70
   5   3  -2    2.80    0.50
  -4  -3   2   38.60    2.10
  -4  -3   2   40.50    3.40
  -4  -3   2   41.90    2.60
   4  -3  -2   42.30    2.60
   4  -3  -2   39.80    2.90
   4   3  -2   44.50    2.10
  -4   3   2   44.10    2.30
  -4   3   2   40.30    2.50
   3  -3  -2   52.59    2.90
   3  -3  -2   51.89    2.60
   3  -3  -2   53.59    3.10
  -3  -3   2   55.19    3.80
  -3  -3   2   49.80    2.90
   3   3  -2   52.09    2.60
  -3   3   2   53.59    3.10
  -3   3   2   53.39    2.60
   3   3  -2   49.99    2.50
   3   3  -2   50.39    2.90
  -2  -3   2  510.25   23.20
   2  -3  -2  490.05   23.20
   2  -3  -2  510.75   23.10
   2  -3  -2  494.05   23.30
  -2  -3   2  521.35   23.90
   2  -3  -2  538.05   23.40
   2   3  -2  507.35   23.20
   2   3  -2  490.85   22.90
   2   3  -2  512.25   22.90
  -2   3   2  540.05   23.40
   1  -3  -2  929.51   42.40
  -1  -3   2  926.71   42.40
  -1  -3   2  984.40   43.00
  -1   3   2  935.71   42.50
  -1   3   2  955.50   42.40
   1   3  -2  925.41   42.30
   1   3  -2  941.31   42.90
   0  -3   2  266.17   12.40
   0  -3   2  261.87   12.60
   0  -3   2  246.48   11.80
   0  -3   2  256.97   11.80
   0  -3  -2  273.57   12.20
   0  -3  -2  263.37   12.00
   0   3  -2  258.17   11.80
   0   3  -2  274.67   12.40
   0   3   2  258.37   12.00
   1  -3   2  121.19    5.60
  -1  -3  -2  131.39    5.90
   1  -3   2  120.89    5.90
  -1  -3  -2  115.39    5.60
   1  -3   2  119.29    5.50
   1  -3   2  122.19    5.50
   1  -3   2  119.49    6.20
  -1   3  -2  116.49    5.60
   1   3   2  122.19    5.90
   1   3   2  119.59    5.70
   2  -3   2   71.29    3.40
   2  -3   2   71.69    3.40
   2  -3   2   69.59    3.80
  -2  -3  -2   72.69    3.80
  -2  -3  -2   68.49    3.40
   2  -3   2   69.49    3.80
   2  -3   2   69.59    3.50
   2   3   2   69.69    3.50
  -2   3  -2   69.79    3.40
  -2   3  -2   70.19    3.30
   3  -3   2  713.73   33.00
   3  -3   2  733.93   33.20
  -3  -3  -2  749.33   33.30
  -3  -3  -2  749.53   32.90
   3  -3   2  742.03   32.90
  -3  -3  -2  689.73   33.70
   3   3   2  748.13   32.90
  -3   3  -2  730.23   33.20
  -3   3  -2  704.53   32.90
  -3   3  -2  727.43   32.90
   4  -3   2   99.39    5.10
   4  -3   2  101.29    5.10
  -4  -3  -2  110.49    5.60
  -4  -3  -2   94.99    5.90
   4  -3   2  101.49    5.50
  -4  -3  -2  106.09    4.90
  -4   3  -2   99.39    5.20
  -4   3  -2  104.79    5.00
  -4   3  -2  104.89    5.00
   5  -3   2   39.70    3.00
  -5  -3  -2   45.60    2.50
  -5  -3  -2   44.20    3.60
  -5  -3  -2   46.00    3.10
   5  -3   2   45.90    3.30
  -5   3  -2   43.70    2.60
  -5   3  -2   45.10    2.60
  -5   3  -2   46.80    2.60
   6  -3   2   27.70    2.90
  -6  -3  -2   30.00    2.50
  -6  -3  -2   30.00    1.90
  -6  -3  -2   26.00    3.20
   6  -3   2   30.80    2.90
  -6   3  -2   30.00    2.00
  -6   3  -2   30.10    2.00
  -7  -3  -2    1.00    0.70
  -7  -3  -2    2.60    2.00
   7  -3   2    3.20    1.60
  -7  -3  -2    3.40    1.40
   7  -3   2    5.60    1.80
  -7   3  -2    2.90    1.00
  -7   3  -2    2.00    0.50
  -7   3  -2    1.70    0.80
  -8  -3  -2    7.30    2.20
   8  -3   2    8.70    2.30
  -8  -3  -2   12.10    1.30
  -8  -3  -2   12.90    2.20
  -8   3  -2   14.90    1.50
  -8   3  -2   11.60    1.40
  -9  -3  -2    8.60    2.50
  -9  -3  -2    7.70    1.80
   9  -3   2    6.50    2.60
  -9  -3  -2    5.80    1.00
  -9   3  -2    7.40    1.20
  -9   3  -2    8.70    1.40
 -10  -3  -2   22.90    2.00
 -10  -3  -2   22.40    3.50
 -10  -3  -2   26.00    3.10
  10  -3   2   19.90    3.40
 -10   3  -2   22.40    2.30
 -10   3  -2   25.40    2.30
 -11  -3  -2    6.90    2.00
 -11  -3  -2    7.90    1.30
 -11  -3  -2    7.80    2.80
 -11   3  -2    6.10    1.50
 -11   3  -2    6.50    1.40
 -12  -3  -2    3.10    2.60
 -12  -3  -2    0.60    1.00
 -12   3  -2    0.20    1.20
 -12   4   2    7.00    1.80
 -11  -4   2   11.70    2.20
 -11  -4   2   11.80    3.00
 -11   4   2   10.20    1.90
 -10  -4   2    0.00    1.20
 -10  -4   2   -4.10    1.90
 -10   4   2    0.40    1.10
 -10   4   2   -0.80    0.90
  -9  -4   2    2.50    1.50
  -9  -4   2    2.80    0.80
  -9  -4   2    1.50    2.00
  -9   4   2    1.60    1.00
  -9   4   2    1.90    1.10
  -8  -4   2    5.70    0.90
  -8  -4   2   12.10    2.60
  -8  -4   2    3.90    1.50
  -8   4   2    5.90    1.30
  -8   4   2    7.60    1.30
  -8   4   2    7.10    1.20
  -7  -4   2    8.70    2.20
  -7  -4   2   13.40    1.90
  -7  -4   2    8.30    0.90
  -7   4   2    7.50    1.20
  -7   4   2    7.60    1.30
  -6  -4   2   -0.30    1.50
  -6  -4   2   -1.10    1.00
  -6  -4   2    0.20    0.40
  -6   4   2   -1.00    0.60
  -5  -4   2    2.70    0.50
  -5  -4   2    3.40    1.00
  -5  -4   2    3.00    1.50
   5  -4  -2    1.10    1.10
  -5   4   2    2.10    0.60
   5   4  -2    2.90    0.50
   4  -4  -2   70.69    4.10
  -4  -4   2   72.89    4.00
  -4  -4   2   70.29    4.90
   4   4  -2   73.49    3.40
   4   4  -2   73.09    3.60
  -3  -4   2  694.93   32.10
   3  -4  -2  697.83   32.20
   3  -4  -2  704.23   32.00
  -3  -4   2  735.63   33.10
   3   4  -2  707.23   31.70
   3   4  -2  703.83   31.70
   2  -4  -2    1.10    0.70
  -2  -4   2    0.10    1.10
  -2  -4   2    1.40    0.70
   2  -4  -2    1.00    0.30
   2   4  -2    0.60    0.60
   1  -4  -2  348.67   16.40
  -1  -4   2  352.76   16.20
  -1  -4   2  343.77   16.90
   1  -4  -2  354.86   16.20
   1   4  -2  369.26   16.10
   0  -4  -2    0.40    0.60
   0  -4   2    1.00    0.90
   0  -4   2    1.00    1.10
   0  -4   2    0.00    0.20
   0  -4   2    0.20    0.40
   0  -4  -2    0.50    0.50
   0   4  -2    0.10    0.20
   0   4   2    0.80    0.70
   1  -4   2  139.39    6.50
  -1  -4  -2  144.29    6.90
   1  -4   2  139.89    7.30
   1  -4   2  146.29    6.50
   1  -4   2  139.79    6.50
   1  -4   2  137.99    7.00
  -1  -4  -2  136.89    6.60
  -1   4  -2  140.49    6.50
   1   4   2  140.49    6.60
  -2  -4  -2   64.09    3.20
   2  -4   2   67.79    3.20
   2  -4   2   67.29    3.20
   2  -4   2   63.99    3.70
   2  -4   2   62.69    3.70
  -2  -4  -2   68.19    3.70
   2  -4   2   65.99    3.50
  -2   4  -2   64.79    3.20
   2   4   2   66.09    3.30
   3  -4   2   36.50    2.10
   3  -4   2   38.60    2.40
  -3  -4  -2   35.60    3.20
  -3  -4  -2   38.60    2.70
   3  -4   2   42.20    2.60
   3  -4   2   37.60    2.10
  -3  -4  -2   38.50    2.10
  -3   4  -2   39.30    2.10
   3   4   2   39.90    2.20
  -4  -4  -2  281.87   13.70
   4  -4   2  296.57   13.90
  -4  -4  -2  283.17   15.00
  -4  -4  -2  307.07   14.30
   4  -4   2  311.27   13.90
   4  -4   2  303.17   14.20
  -4   4  -2  307.37   13.80
  -4   4  -2  306.87   13.80
   5  -4   2  208.28    9.90
  -5  -4  -2  204.18    9.80
   5  -4   2  223.08   10.70
   5  -4   2  192.88   10.40
  -5  -4  -2  224.58   11.40
  -5  -4  -2  211.18   10.50
  -5   4  -2  216.28    9.90
  -5   4  -2  210.58    9.90
  -6  -4  -2  207.58   10.60
  -6  -4  -2  228.28   11.70
   6  -4   2  214.58   10.80
   6  -4   2  206.48   10.70
  -6  -4  -2  211.08    9.80
  -6   4  -2  207.78   10.00
  -6   4  -2  196.68    9.90
   7  -4   2    2.80    1.80
  -7  -4  -2    4.00    0.80
  -7  -4  -2    4.20    1.40
  -7  -4  -2    0.40    2.00
   7  -4   2    8.40    2.10
  -7   4  -2    4.20    1.00
  -7   4  -2    4.00    0.90
  -8  -4  -2   19.80    2.50
  -8  -4  -2   15.90    1.40
  -8  -4  -2   13.10    2.90
   8  -4   2   12.70    2.70
  -8   4  -2   17.90    1.70
  -8   4  -2   19.10    1.80
  -9  -4  -2    0.60    1.40
  -9  -4  -2   -1.10    1.70
  -9  -4  -2    0.40    0.80
   9  -4   2   -0.10    2.20
  -9   4  -2    1.80    0.90
  -9   4  -2    2.30    0.90
 -10  -4  -2    4.70    1.10
 -10  -4  -2    3.30    1.70
  10  -4   2    3.40    2.70
 -10  -4  -2    1.80    2.40
 -10   4  -2    3.10    1.10
 -10   4  -2    4.50    1.20
 -11  -4  -2    5.60    2.20
 -11  -4  -2    3.20    1.10
 -11  -4  -2    5.60    2.80
  11  -4   2    0.60    2.70
 -11   4  -2    5.40    1.40
 -11   4  -2    5.20    1.40
  11  -5  -2   15.00    3.20
 -11  -5   2   12.10    2.30
 -11  -5   2    6.10    2.90
 -11   5   2    8.80    1.80
 -10  -5   2   45.80    4.00
 -10  -5   2   47.90    5.60
  10  -5  -2   40.60    4.30
 -10   5   2   48.40    3.50
  -9  -5   2   11.20    2.00
  -9  -5   2    5.20    2.40
   9  -5  -2    8.90    2.60
  -9   5   2    7.30    1.60
   8  -5  -2   -1.30    1.60
  -8  -5   2    0.30    1.90
  -8  -5   2    1.00    1.30
  -8   5   2    0.70    0.90
  -7  -5   2   14.10    2.80
  -7  -5   2   14.00    2.00
   7  -5  -2   12.00    2.30
  -6  -5   2   13.30    1.70
  -6  -5   2    7.00    2.20
   6  -5  -2    9.80    1.90
  -5  -5   2   56.09    4.60
  -5  -5   2   50.59    3.50
   5  -5  -2   61.19    3.70
   5   5  -2   55.69    2.90
  -4  -5   2  108.69    7.00
   4  -5  -2  113.29    5.50
   4  -5  -2  112.59    5.40
  -4  -5   2  117.49    5.90
   4  -5  -2  113.99    5.90
   3  -5  -2    5.60    1.10
  -3  -5   2    5.20    1.00
  -3  -5   2    3.60    1.60
   3  -5  -2    5.30    0.70
   2  -5  -2  156.68    7.40
  -2  -5   2  162.08    7.70
   2  -5  -2  157.98    7.70
  -2  -5   2  165.58    8.80
   2   5  -2  159.98    7.60
   1  -5  -2  207.88   10.30
  -1  -5   2  219.28   10.10
  -1  -5   2  200.68   10.90
   1  -5  -2  218.78   10.10
   1   5  -2  229.28   10.10
   0  -5   2  116.19    6.70
   0  -5   2  111.49    5.40
   0  -5  -2  113.19    5.70
   0  -5  -2  131.09    6.10
   0  -5   2  120.89    5.70
   0  -5   2  123.99    6.50
   0  -5   2  118.19    5.50
   0   5   2  122.99    5.80
  -1  -5  -2  168.78    8.70
   1  -5   2  177.48    8.20
  -1  -5  -2  182.88    8.30
   1  -5   2  179.78    8.20
   1  -5   2  173.28    9.10
   1  -5   2  178.18    8.20
   1  -5   2  177.58    8.90
   1   5   2  185.08    8.30
  -1   5  -2  174.38    8.10
   2  -5   2    3.30    0.50
  -2  -5  -2    2.80    1.40
   2  -5   2    2.80    0.50
  -2  -5  -2    2.90    0.50
  -2  -5  -2    2.60    0.90
   2  -5   2    1.80    1.00
   2  -5   2    2.00    0.90
   2  -5   2    0.90    0.80
   2  -5   2    2.90    0.50
   2   5   2    2.40    0.70
  -2   5  -2    2.50    0.50
   3  -5   2   -0.20    0.50
   3  -5   2    0.90    0.80
   3  -5   2    1.40    0.80
  -3  -5  -2    1.30    0.50
  -3  -5  -2    0.80    0.80
   3  -5   2    0.90    0.70
  -3  -5  -2    0.60    1.30
   3   5   2    0.90    0.60
  -3   5  -2    0.90    0.50
  -4  -5  -2   21.00    1.40
   4  -5   2   21.10    1.20
   4  -5   2   23.20    2.00
  -4  -5  -2   17.20    1.90
   4  -5   2   21.70    1.70
   4  -5   2   20.30    1.40
   4  -5   2   23.20    1.80
  -4  -5  -2   21.30    3.00
   4  -5   2   23.00    2.10
  -4   5  -2   21.80    1.50
   5  -5   2   70.29    3.70
   5  -5   2   69.09    4.50
   5  -5   2   69.99    4.30
  -5  -5  -2   62.99    4.30
  -5  -5  -2   75.29    5.50
  -5  -5  -2   68.49    3.50
  -5   5  -2   72.59    3.70
  -5   5  -2   70.59    3.70
  -6  -5  -2    0.30    0.50
  -6  -5  -2    1.90    1.40
   6  -5   2   -0.40    1.30
  -6  -5  -2   -2.00    1.60
   6  -5   2   -1.00    1.20
  -6   5  -2    0.60    0.70
  -6   5  -2    1.10    0.70
   7  -5   2   15.70    2.50
   7  -5   2   23.30    2.80
  -7  -5  -2   16.60    3.10
  -7  -5  -2   19.90    1.50
  -7  -5  -2   19.20    2.30
  -7   5  -2   21.50    1.80
  -7   5  -2   17.30    1.60
   8  -5   2    1.20    2.00
  -8  -5  -2    0.90    2.00
   8  -5   2    2.50    2.00
  -8  -5  -2    1.00    0.70
  -8  -5  -2    3.30    1.60
  -8   5  -2    3.10    0.90
  -8   5  -2    2.30    1.00
   9  -5   2   -1.30    2.10
  -9  -5  -2    0.00    1.40
  -9  -5  -2   -0.40    2.00
  -9   5  -2   -0.40    0.70
  -9   5  -2    0.50    0.80
 -10  -5  -2   -2.10    1.50
  10  -5   2    1.20    2.20
 -10  -5  -2    2.00    2.60
 -10   5  -2    2.00    1.00
 -10   5  -2    1.20    1.00
 -11  -5  -2    0.50    2.60
 -11   5  -2    2.50    1.20
 -11   5  -2    0.20    1.20
  10  -6  -2   11.20    3.00
 -10  -6   2    9.70    2.20
 -10  -6   2   12.30    3.70
   9  -6  -2    4.30    2.40
  -9  -6   2    5.70    2.90
  -9  -6   2    4.20    1.70
  -8  -6   2   -0.70    1.90
   8  -6  -2   -0.10    2.00
  -8  -6   2   -0.60    1.30
  -7  -6   2   -0.20    1.20
  -7  -6   2   -0.40    1.70
   7  -6  -2   -0.70    1.60
  -6  -6   2  107.09    6.40
   6  -6  -2  124.39    6.50
  -6  -6   2  115.49    7.70
  -5  -6   2    4.00    2.20
   5  -6  -2    1.80    1.30
  -5  -6   2    4.20    1.30
  -4  -6   2  166.88    9.40
   4  -6  -2  167.18    8.10
  -4  -6   2  149.49    8.00
  -3  -6   2   30.00    2.30
   3  -6  -2   30.00    1.90
  -3  -6   2   29.40    3.50
   3  -6  -2   31.10    2.30
   2  -6  -2    0.00    0.70
   2  -6  -2    0.10    0.70
   2  -6  -2    0.40    0.50
  -2  -6   2   -0.40    0.60
  -2  -6   2    0.70    1.30
  -1  -6   2  172.08    8.30
   1  -6  -2  176.98    8.50
  -1  -6   2  182.88    9.50
   1  -6  -2  166.88    8.20
   0  -6  -2   15.20    1.20
   0  -6   2   17.30    1.30
   0  -6  -2   14.40    1.00
   0  -6   2   16.50    2.20
   0  -6   2   13.30    2.10
   0  -6  -2   13.90    1.60
   1  -6   2    0.30    0.50
   1  -6   2    0.10    0.50
   1  -6   2    0.40    0.50
   1  -6   2    1.40    0.60
  -1  -6  -2    0.70    1.30
  -1  -6  -2    0.10    0.80
  -1  -6  -2    0.70    0.50
   1  -6   2   -0.50    1.10
   1  -6   2   -0.20    1.00
   1   6   2   -0.10    0.90
  -2  -6  -2   -0.80    0.80
   2  -6   2   -0.10    1.00
   2  -6   2    0.10    0.80
  -2  -6  -2    0.20    0.40
   2  -6   2    1.20    1.00
   2  -6   2   -0.30    0.40
  -2  -6  -2   -1.00    1.50
   2   6   2   -0.40    0.70
  -2   6  -2    0.50    0.40
  -3  -6  -2    1.20    0.50
   3  -6   2    0.90    0.50
   3  -6   2    0.90    0.80
   3  -6   2    2.20    1.00
  -3  -6  -2    0.90    1.70
   3  -6   2    0.90    0.90
  -3  -6  -2    1.30    1.10
   3   6   2    1.70    1.10
  -3   6  -2    1.30    0.50
   4  -6   2   51.89    3.10
   4  -6   2   49.99    3.30
  -4  -6  -2   44.60    3.50
   4  -6   2   50.69    3.40
  -4  -6  -2   51.29    2.60
  -4  -6  -2   51.59    4.50
  -4   6  -2   51.19    2.80
  -5  -6  -2   43.60    2.50
   5  -6   2   47.20    3.50
   5  -6   2   44.00    3.30
  -5  -6  -2   38.50    4.40
  -5  -6  -2   47.80    3.60
  -5   6  -2   42.40    2.60
  -6  -6  -2   13.60    2.10
   6  -6   2   15.80    2.30
   6  -6   2   14.10    2.10
  -6  -6  -2   12.60    3.00
  -6   6  -2   17.40    1.50
  -7  -6  -2    1.20    2.00
   7  -6   2   -0.10    1.60
  -7  -6  -2   -0.20    1.40
   7  -6   2    1.00    1.70
  -7   6  -2    0.90    0.80
   8  -6   2   19.00    3.20
   8  -6   2   16.00    3.30
  -8  -6  -2   15.70    3.40
  -8  -6  -2   20.70    2.80
  -8   6  -2   22.90    2.00
  -8   6  -2   16.90    1.80
  -9  -6  -2    6.70    2.90
   9  -6   2    3.00    2.40
  -9  -6  -2   10.10    2.10
  -9   6  -2   10.80    1.60
 -10  -6  -2    6.60    3.30
 -10  -6  -2    2.50    1.80
  10  -6   2    5.10    3.00
 -10   6  -2    5.00    1.20
  -9  -7   2    0.10    2.70
  -9  -7   2    2.10    1.80
   9  -7  -2    5.70    2.50
   8  -7  -2   13.20    2.50
  -8  -7   2   13.30    2.20
  -8  -7   2   13.60    3.40
  -7  -7   2    4.00    2.60
  -7  -7   2    4.40    1.60
   7  -7  -2    3.60    1.90
   6  -7  -2    3.90    1.70
  -6  -7   2    5.70    1.50
  -6  -7   2    5.20    2.40
  -5  -7   2    3.60    1.30
  -5  -7   2    3.20    2.40
   5  -7  -2    6.00    1.60
   4  -7  -2    1.30    1.20
  -4  -7   2    0.70    1.10
  -4  -7   2    0.60    1.80
  -3  -7   2   44.50    4.50
   3  -7  -2   38.60    2.80
   3  -7  -2   39.40    2.90
  -3  -7   2   41.20    2.90
   2  -7  -2   21.00    1.70
  -2  -7   2   17.50    1.60
  -2  -7   2   14.70    2.50
   2  -7  -2   14.90    1.70
   1  -7  -2    2.70    1.00
   1  -7  -2    1.50    0.70
  -1  -7   2    0.90    0.80
  -1  -7   2   -1.60    1.30
   0  -7   2   -0.50    1.40
   0  -7  -2   -0.60    0.60
   0  -7  -2   -1.20    1.30
   0  -7   2   -0.90    1.30
   0  -7  -2    1.30    1.00
   0  -7   2    0.20    0.60
   1  -7   2   27.60    2.90
   1  -7   2   23.80    2.80
   1  -7   2   27.60    2.40
  -1  -7  -2   32.20    2.50
  -1  -7  -2   32.00    3.60
   2  -7   2   27.40    2.60
  -2  -7  -2   28.10    2.40
  -2  -7  -2   20.20    3.10
   2  -7   2   22.00    2.60
   2  -7   2   19.70    2.10
   3  -7   2   30.20    2.70
  -3  -7  -2   26.80    2.60
   3  -7   2   31.40    2.40
  -3  -7  -2   28.70    3.70
   3  -7   2   34.00    2.60
  -4  -7  -2    0.90    1.30
   4  -7   2    2.70    1.10
   4  -7   2    2.40    1.30
  -4  -7  -2    1.50    1.80
  -4   7  -2    1.80    0.70
  -5  -7  -2    3.00    2.20
   5  -7   2    3.30    1.60
  -5  -7  -2    0.80    1.40
   5  -7   2    2.80    1.30
  -5   7  -2    2.50    0.80
   6  -7   2   -1.10    1.40
  -6  -7  -2   -0.20    1.90
  -6  -7  -2   -2.30    1.20
  -6   7  -2   -0.50    0.60
  -7  -7  -2    3.30    2.30
   7  -7   2    1.30    1.80
  -7  -7  -2    3.30    1.50
  -7   7  -2    4.00    1.00
  -8  -7  -2    4.70    3.10
   8  -7   2    2.60    2.30
  -8  -7  -2    3.60    1.80
  -8   7  -2    4.70    1.20
   9  -7   2    1.00    2.30
  -9  -7  -2    0.70    1.80
  -9  -7  -2   -0.90    4.10
  -9   7  -2   -0.10    1.00
   8  -8  -2    3.20    2.20
   7  -8  -2    1.90    1.90
  -7  -8   2    2.30    2.30
   6  -8  -2   10.30    2.00
  -6  -8   2    7.00    2.90
   5  -8  -2   42.40    3.20
  -5  -8   2   57.99    5.80
   5  -8  -2   40.60    3.30
   4  -8  -2   56.99    3.70
   4  -8  -2   53.39    3.80
  -4  -8   2   47.80    5.20
  -3  -8   2   41.50    4.70
   3  -8  -2   40.90    3.00
   2  -8  -2    0.30    1.10
  -2  -8   2   -0.20    1.70
  -1  -8   2   -0.70    1.40
  -1  -8   2   -1.50    1.60
   1  -8  -2   -1.00    1.00
   1  -8  -2    0.20    1.50
   0  -8  -2    0.10    1.00
   0  -8   2    1.70    1.60
   0  -8   2    0.50    1.50
   0  -8  -2   -0.80    1.50
  -1  -8  -2   24.30    2.40
   1  -8   2   23.20    2.90
  -1  -8  -2   36.20    3.90
   1  -8   2   23.70    3.00
   2  -8   2    2.70    1.20
  -2  -8  -2    1.00    1.90
   2  -8   2    4.40    1.60
  -2  -8  -2    2.00    1.20
  -3  -8  -2   12.70    1.90
  -3  -8  -2   18.30    3.20
  -4  -8  -2   21.30    2.60
  -4  -8  -2   25.70    4.00
  -5  -8  -2    4.30    2.70
  -5  -8  -2    0.60    1.50
  -6  -8  -2    2.60    1.70
  -6  -8  -2    3.40    2.40
   6  -8   2   -0.10    2.60
  -7  -8  -2   -0.30    1.60
  -7  -8  -2    0.10    2.60
   7  -8   2   -1.60    2.30
  -8  -8  -2    9.50    2.40
   8  -8   2    7.00    3.50
  -8   8  -2    8.20    1.50
  -6  -9   2    4.10    2.90
  -5  -9   2   -1.00    2.30
  -4  -9   2   27.50    4.30
  -3  -9   2   18.00    3.40
   2  -9  -2   -2.10    1.50
  -2  -9   2    1.50    1.70
  -2  -9   2    1.80    2.10
   1  -9  -2    0.50    1.40
  -1  -9   2   -3.40    1.60
   1  -9  -2   -1.60    1.60
  -1  -9   2    1.30    1.70
   0  -9   2    0.70    1.70
   0  -9  -2    0.70    1.80
   0  -9  -2    0.40    1.20
   0  -9   2    1.50    1.90
  -1  -9  -2    5.00    2.20
   1  -9   2    3.70    1.90
  -1  -9  -2    2.30    1.40
  -2  -9  -2   11.70    1.90
  -2  -9  -2    3.60    2.30
  -3  -9  -2    1.10    1.40
  -3  -9  -2    2.50    2.50
  -4  -9  -2    1.00    1.60
  -4  -9  -2   -1.10    2.30
  -5  -9  -2    1.90    1.60
  -5  -9  -2   -0.10    2.00
  -6  -9  -2    6.50    2.10
  -4 -10   2    9.00    3.10
  -3 -10   2    8.70    3.20
  -3 -10   2    2.50    2.50
  -2 -10   2    7.70    2.90
  -2 -10   2    9.60    2.90
  -1 -10   2    0.10    2.00
   0 -10   2    3.10    2.50
   0 -10  -2   -0.90    1.90
  -1 -10  -2    1.80    2.40
  -2 -10  -2    0.90    2.20
  -3 -10  -2    3.10    2.90
 -12   0   3   -2.40    1.40
 -12   0   3    0.40    1.30
 -12   0   3    0.40    1.10
 -11   0   3   -0.20    1.20
 -11   0   3   -0.40    0.80
 -11   0   3   -1.60    1.40
 -10   0   3   -1.50    1.30
 -10   0   3   -0.70    0.80
 -10   0   3    0.00    1.40
 -10   0   3    0.60    1.10
  -9   0   3   -0.40    1.20
  -9   0   3    3.30    1.60
  -9   0   3   -0.70    0.60
  -9   0   3   -1.90    0.90
  -8   0   3   -1.10    1.10
  -8   0   3   -1.50    0.80
  -8   0   3    0.70    1.20
  -8   0   3   -0.90    0.70
  -7   0   3   -0.30    0.80
  -7   0   3   -0.20    0.60
  -7   0   3   -0.30    1.10
  -7   0   3    0.50    1.00
  -6   0   3    0.40    0.60
  -6   0   3    0.20    0.70
  -6   0   3    1.50    1.10
  -6   0   3    0.40    0.90
  -5   0   3   -0.40    0.70
  -5   0   3    1.20    1.00
  -5   0   3    0.60    1.00
  -4   0   3   -0.80    0.70
  -4   0   3   -0.50    0.50
  -4   0   3    2.30    1.00
   4   0  -3   -0.50    0.90
  -3   0   3    0.70    0.50
   3   0  -3    1.10    0.70
  -3   0   3    0.00    0.80
   3   0  -3   -0.90    0.90
   3   0  -3    0.10    0.60
   3   0  -3    0.60    0.40
  -3   0   3    0.30    0.80
   2   0  -3   -0.30    0.50
   2   0  -3   -0.10    0.80
   2   0  -3    0.30    0.40
  -2   0   3   -0.90    0.60
  -2   0   3   -0.20    0.70
  -2   0   3    0.00    0.60
   2   0  -3    0.20    0.80
  -2   0   3   -0.70    0.40
   1   0  -3    0.50    0.80
   1   0  -3    0.50    0.40
  -1   0   3    0.50    0.70
   1   0  -3    0.40    0.70
  -1   0   3    0.10    0.60
  -1   0   3    0.20    0.50
   1   0  -3   -0.30    0.40
   0   0  -3   -0.10    0.60
   0   0   3    0.00    0.60
   0   0  -3    0.90    0.40
   0   0   3    0.50    0.50
   0   0  -3   -0.20    0.60
   0   0   3    0.10    0.50
   1   0   3    0.20    0.80
   1   0   3    0.00    0.40
  -1   0  -3    2.70    0.50
   1   0   3    0.40    0.40
  -1   0  -3    2.30    0.60
  -1   0  -3    0.10    0.70
  -1   0  -3    0.50    0.50
  -1   0  -3   -0.50    0.50
   1   0   3    2.40    0.70
   2   0   3   -0.80    0.60
   2   0   3    0.60    0.50
  -2   0  -3   -0.10    0.90
  -2   0  -3    0.60    0.50
  -2   0  -3   -0.10    0.50
   2   0   3    0.60    0.50
  -2   0  -3   -0.20    0.70
   2   0   3   -0.20    1.00
   3   0   3    0.50    0.60
  -3   0  -3    0.10    0.40
   3   0   3    1.40    1.20
  -3   0  -3    0.70    0.80
  -3   0  -3    0.00    0.70
  -4   0  -3   -0.60    0.80
  -4   0  -3   -0.40    0.50
   4   0   3   -0.50    1.40
  -4   0  -3    0.40    0.80
  -5   0  -3   -0.80    0.80
   5   0   3   -0.80    1.50
  -5   0  -3   -0.50    0.50
   5   0   3   -0.20    1.00
  -5   0  -3   -0.90    0.90
  -6   0  -3    0.30    1.00
   6   0   3    0.90    1.10
  -6   0  -3   -0.40    0.90
  -6   0  -3    0.00    0.50
  -7   0  -3    0.20    1.00
  -7   0  -3   -0.40    0.60
  -7   0  -3   -0.40    1.00
   7   0   3   -1.60    1.30
  -8   0  -3    0.60    0.70
   8   0   3    0.10    1.80
  -8   0  -3   -0.10    1.20
  -8   0  -3    0.00    1.20
  -9   0  -3    0.50    1.40
   9   0   3   -0.90    1.70
  -9   0  -3    0.90    1.40
  -9   0  -3    1.80    0.90
 -10   0  -3    0.90    1.20
 -10   0  -3   -0.10    0.90
  10   0   3   -3.10    1.70
 -10   0  -3   -0.70    1.40
 -11   0  -3    0.30    1.00
 -11   0  -3   -1.00    1.30
 -12   0  -3    0.20    1.60
 -12   0  -3   -0.30    1.00
 -12  -1   3    1.90    1.50
 -12  -1   3    0.40    1.10
 -12  -1   3   -1.90    1.90
 -12   1   3    1.10    2.40
 -12   1   3    2.10    1.40
 -11  -1   3    0.60    1.10
 -11  -1   3    0.00    1.70
 -11  -1   3   -1.80    0.80
 -11   1   3    0.60    1.30
 -11   1   3    1.10    1.10
 -11   1   3    1.20    1.20
 -10  -1   3    7.80    2.20
 -10  -1   3    6.00    1.10
 -10  -1   3   11.50    2.30
 -10  -1   3    6.40    1.50
 -10   1   3    6.50    1.30
 -10   1   3    5.90    1.60
 -10   1   3   11.20    1.80
  -9  -1   3    8.70    2.10
  -9  -1   3    2.70    0.90
  -9  -1   3    4.90    1.30
  -9   1   3    4.20    1.10
  -9   1   3    1.90    1.10
  -9   1   3    4.50    1.40
  -9   1   3    3.70    1.30
  -8  -1   3   -0.70    0.90
  -8  -1   3    1.20    0.70
  -8  -1   3    0.90    1.50
  -8   1   3   -0.20    1.00
  -8   1   3    0.00    0.70
  -8   1   3    0.50    0.90
  -8   1   3   -0.60    0.90
  -7  -1   3  209.08   10.60
  -7  -1   3  205.18    9.90
  -7  -1   3  179.38    9.50
  -7   1   3  209.38    9.60
  -7   1   3  203.68   10.10
  -7   1   3  200.28    9.80
  -7   1   3  204.88    9.80
  -6  -1   3   83.99    5.20
  -6  -1   3   88.29    4.20
  -6  -1   3   88.19    4.50
  -6   1   3   86.89    4.50
  -6   1   3   81.39    4.30
  -6   1   3   83.19    4.70
  -6   1   3   73.29    4.40
  -5  -1   3  378.06   17.60
  -5  -1   3  368.56   17.00
   5  -1  -3  326.87   17.10
  -5  -1   3  366.86   17.60
  -5   1   3  387.96   17.00
  -5   1   3  372.16   17.20
  -5   1   3  366.36   17.00
  -4  -1   3    5.90    0.90
  -4  -1   3    8.60    1.50
   4  -1  -3    4.20    1.10
  -4  -1   3    5.90    1.40
  -4   1   3    5.90    1.10
   4   1  -3    3.90    0.90
   4   1  -3    4.70    0.60
  -4   1   3    7.00    0.90
  -4   1   3    5.70    0.90
   3  -1  -3   27.50    1.90
  -3  -1   3   31.20    2.30
   3  -1  -3   32.90    2.00
   3  -1  -3   28.20    2.10
  -3  -1   3   25.40    2.20
  -3  -1   3   24.10    1.70
   3   1  -3   27.70    1.70
   3   1  -3   23.90    2.40
  -3   1   3   28.40    1.80
   3   1  -3   25.80    1.80
   3   1  -3   24.50    1.50
  -3   1   3   26.90    1.70
  -3   1   3   23.00    1.90
  -2  -1   3  215.98    9.70
  -2  -1   3  221.58   10.10
  -2  -1   3  209.38    9.70
   2  -1  -3  194.48    9.70
   2  -1  -3  227.98   10.00
   2  -1  -3  213.88    9.80
  -2  -1   3  196.28   10.10
  -2   1   3  206.18    9.90
  -2   1   3  188.08    9.70
  -2   1   3  215.78    9.80
   2   1  -3  216.88    9.70
   2   1  -3  206.18    9.70
   2   1  -3  228.48   10.30
  -2   1   3  203.18    9.80
  -1  -1   3  416.76   19.60
   1  -1  -3  432.26   19.20
   1  -1  -3  412.06   19.30
  -1  -1   3  414.96   19.10
  -1  -1   3  415.26   19.40
   1  -1  -3  461.05   19.40
  -1  -1   3  426.36   19.10
  -1   1   3  373.06   19.20
  -1   1   3  406.36   19.30
   1   1  -3  425.66   19.10
   1   1  -3  443.86   19.60
   1   1  -3  468.45   19.60
   1   1  -3  409.86   19.10
   0  -1  -3  625.94   27.30
   0  -1  -3  621.34   27.40
   0  -1  -3  626.84   27.50
   0  -1   3  624.94   27.30
   0  -1  -3  617.24   27.50
   0  -1   3  580.54   27.40
   0  -1  -3  561.14   27.30
   0   1   3  626.54   27.30
   0   1  -3  578.64   27.20
   0   1  -3  586.94   27.40
   0   1  -3  639.54   27.70
   0   1   3  587.24   27.60
   0   1   3  591.44   27.30
  -1  -1  -3    4.90    0.70
  -1  -1  -3    4.90    1.10
   1  -1   3    3.00    0.80
   1  -1   3    4.90    0.50
   1  -1   3    5.60    0.60
  -1  -1  -3    3.90    0.60
   1  -1   3    3.10    0.80
   1  -1   3    5.70    0.60
  -1  -1  -3    4.50    0.70
   1   1   3    3.90    0.60
   1   1   3    5.90    0.70
  -1   1  -3    5.50    0.70
  -1   1  -3    3.90    0.50
  -1   1  -3    5.60    1.00
   1   1   3    4.20    0.80
  -1   1  -3    3.40    0.50
   2  -1   3   67.59    3.90
   2  -1   3   78.69    4.00
  -2  -1  -3   73.69    4.30
   2  -1   3   76.69    3.70
  -2  -1  -3   80.49    3.70
   2  -1   3   78.79    3.70
  -2   1  -3   75.39    3.70
  -2   1  -3   70.59    3.90
   2   1   3   71.39    3.70
   2   1   3   80.79    4.30
  -2   1  -3   74.89    3.70
  -2   1  -3   80.59    4.00
  -2   1  -3   73.99    3.60
   2   1   3   81.69    3.90
  -3  -1  -3  865.71   38.90
   3  -1   3  848.42   38.70
   3  -1   3  855.31   39.00
  -3  -1  -3  903.31   38.70
   3  -1   3  856.11   39.00
  -3   1  -3  828.42   38.70
  -3   1  -3  889.11   38.90
  -3   1  -3  848.32   38.70
   3   1   3  878.01   38.90
   3   1   3  800.62   39.20
  -4  -1  -3  498.85   22.30
  -4  -1  -3  487.05   22.00
   4  -1   3  486.55   22.20
  -4  -1  -3  475.15   22.50
   4  -1   3  485.05   22.60
  -4   1  -3  496.05   22.30
  -4   1  -3  464.45   22.10
   4   1   3  488.15   22.30
  -4   1  -3  459.45   22.10
  -4   1  -3  493.15   22.00
   5  -1   3  424.36   19.30
   5  -1   3  410.26   19.60
  -5  -1  -3  416.46   18.70
  -5  -1  -3  406.96   19.10
  -5  -1  -3  410.66   19.40
   5   1   3  424.76   19.20
  -5   1  -3  411.96   18.90
  -5   1  -3  373.66   18.70
  -5   1  -3  401.56   18.90
  -6  -1  -3  334.87   16.00
  -6  -1  -3  328.07   15.50
  -6  -1  -3  326.67   16.20
   6  -1   3  348.57   16.20
   6  -1   3  329.67   16.60
  -6   1  -3  334.77   15.80
  -6   1  -3  331.17   15.70
  -6   1  -3  342.67   15.50
   6   1   3  335.97   16.20
   7  -1   3   46.30    3.70
  -7  -1  -3   47.50    3.80
  -7  -1  -3   48.50    2.80
  -7  -1  -3   45.20    3.30
   7   1   3   39.60    3.70
  -7   1  -3   43.00    3.10
  -7   1  -3   46.20    3.10
  -7   1  -3   48.10    2.80
  -8  -1  -3    5.80    1.80
  -8  -1  -3    4.80    0.90
  -8  -1  -3    7.00    1.70
   8  -1   3    5.10    2.00
  -8   1  -3    5.80    1.00
  -8   1  -3    7.50    1.40
   8   1   3    9.70    2.30
  -8   1  -3    6.10    1.40
   9  -1   3  204.28   11.70
  -9  -1  -3  231.48   11.10
  -9  -1  -3  220.28   10.30
  -9  -1  -3  228.88   11.50
   9   1   3  201.68   11.70
  -9   1  -3  205.48   10.60
  -9   1  -3  201.98   10.60
  -9   1  -3  206.88   10.30
 -10  -1  -3   43.70    3.70
 -10  -1  -3   41.50    2.90
  10  -1   3   42.10    4.80
 -10  -1  -3   43.70    4.10
 -10   1  -3   48.00    3.50
 -10   1  -3   43.90    3.00
 -11  -1  -3    0.80    1.40
 -11  -1  -3    0.30    0.80
 -11  -1  -3    0.10    1.80
  11  -1   3   -1.50    2.50
 -11   1  -3   -1.50    1.00
 -11   1  -3    0.10    1.00
 -12  -1  -3   -0.80    0.90
 -12  -1  -3    1.90    1.80
 -12   1  -3    1.00    1.00
 -12   1  -3   -1.40    1.30
 -12  -2   3    2.20    1.50
 -12  -2   3    0.10    2.00
 -12   2   3   -0.80    1.10
 -11  -2   3   14.40    3.00
 -11  -2   3   16.10    2.30
 -11  -2   3   18.50    1.90
 -11   2   3   22.50    2.40
 -11   2   3   17.80    2.30
 -10  -2   3    2.10    1.90
 -10  -2   3    1.50    1.20
 -10  -2   3    1.20    0.90
 -10   2   3    1.90    1.00
 -10   2   3    1.10    1.20
 -10   2   3   -0.10    1.10
  -9  -2   3   11.20    1.80
  -9  -2   3    6.80    1.10
  -9  -2   3    8.70    2.30
  -9   2   3    8.40    1.60
  -9   2   3    8.70    1.30
  -9   2   3    8.50    1.50
  -8  -2   3   49.30    4.60
  -8  -2   3   63.39    3.90
  -8  -2   3   63.09    3.40
  -8   2   3   63.49    3.80
  -8   2   3   66.09    3.80
  -8   2   3   62.39    3.50
  -8   2   3   55.09    3.30
  -7  -2   3   22.50    2.80
  -7  -2   3   21.10    2.00
  -7  -2   3   22.40    1.60
  -7   2   3   22.30    1.60
  -7   2   3   22.40    1.90
  -7   2   3   26.80    1.80
  -7   2   3   23.30    2.20
  -6  -2   3   86.39    4.50
  -6  -2   3   94.59    4.90
  -6  -2   3   86.19    5.60
  -6   2   3   94.69    4.90
  -6   2   3   93.19    4.40
  -6   2   3   89.59    4.90
   5  -2  -3  151.08    7.10
  -5  -2   3  144.39    6.90
  -5  -2   3  147.59    7.80
  -5   2   3  138.49    6.90
  -5   2   3  127.79    7.00
   5   2  -3  135.19    6.80
  -5   2   3  125.99    6.80
  -5   2   3  142.69    6.50
  -4  -2   3  398.06   18.30
   4  -2  -3  392.26   17.70
  -4  -2   3  367.46   17.50
  -4   2   3  368.36   17.50
   4   2  -3  361.16   17.40
   4   2  -3  374.56   17.20
  -4   2   3  398.96   17.70
  -4   2   3  383.66   17.30
   3  -2  -3  900.41   40.30
  -3  -2   3  909.61   40.80
   3  -2  -3  884.61   40.10
  -3  -2   3  886.31   40.90
   3  -2  -3  825.22   40.20
  -3  -2   3  925.61   40.20
   3   2  -3  881.11   39.90
  -3   2   3  831.62   40.20
   3   2  -3  869.01   40.00
   3   2  -3  901.71   40.20
  -3   2   3  900.81   40.10
  -3   2   3  955.40   40.40
  -2  -2   3    0.70    1.00
  -2  -2   3    2.80    0.60
   2  -2  -3    1.80    0.80
   2  -2  -3    2.30    0.60
   2  -2  -3    2.40    0.70
  -2  -2   3    1.30    1.00
   2  -2  -3    1.60    0.60
  -2  -2   3    1.80    0.50
   2   2  -3    2.90    0.60
   2   2  -3    2.60    0.50
   2   2  -3    2.70    1.20
  -2   2   3    0.90    0.70
  -2   2   3    4.00    0.90
  -2   2   3    2.20    0.70
  -1  -2   3   12.90    0.90
   1  -2  -3   13.70    1.30
  -1  -2   3   12.40    1.60
   1  -2  -3   11.30    1.30
  -1  -2   3   14.50    1.50
  -1  -2   3   13.40    0.90
   1  -2  -3   10.80    1.00
  -1   2   3   16.70    1.20
  -1   2   3   14.40    0.90
   1   2  -3   12.70    0.90
   1   2  -3   15.40    1.00
   0  -2  -3 1140.59   51.59
   0  -2  -3 1096.39   51.69
   0  -2  -3 1194.38   51.99
   0  -2   3 1109.09   51.79
   0  -2   3 1199.98   52.09
   0  -2  -3 1153.88   51.49
   0  -2   3 1134.39   51.49
   0   2   3 1139.59   51.59
   0   2  -3 1214.98   52.19
   0   2   3 1077.09   51.59
   0   2  -3 1189.58   51.89
   0   2  -3 1135.39   51.49
  -1  -2  -3   30.70    1.80
   1  -2   3   31.00    1.70
   1  -2   3   29.20    2.10
  -1  -2  -3   34.70    2.10
   1  -2   3   32.00    1.50
   1  -2   3   33.20    1.80
  -1   2  -3   33.50    2.00
  -1   2  -3   32.60    1.50
   1   2   3   33.10    1.90
  -1   2  -3   32.10    1.70
  -1   2  -3   33.20    2.30
   1   2   3   34.00    2.10
  -2  -2  -3    2.70    1.00
  -2  -2  -3    6.40    0.90
   2  -2   3    2.50    0.80
   2  -2   3    2.60    0.50
  -2  -2  -3    2.60    0.60
   2  -2   3    2.60    0.50
   2  -2   3    1.80    0.80
   2  -2   3    2.70    0.40
   2   2   3    5.70    0.70
  -2   2  -3    1.70    0.50
  -2   2  -3    2.00    0.40
  -2   2  -3    1.30    0.80
  -2   2  -3    1.90    0.50
   3  -2   3   13.70    1.40
  -3  -2  -3   11.10    1.00
  -3  -2  -3   15.20    1.50
   3  -2   3   16.60    1.30
   3  -2   3   17.70    1.60
  -3   2  -3   16.70    1.20
  -3   2  -3   13.70    1.10
   3   2   3   17.20    1.40
  -3   2  -3   15.90    1.50
   4  -2   3  310.47   14.30
  -4  -2  -3  311.07   14.20
   4  -2   3  302.07   14.50
   4  -2   3  320.57   14.80
  -4  -2  -3  319.97   15.00
  -4  -2  -3  291.07   14.60
  -4   2  -3  310.77   14.30
   4   2   3  315.37   14.50
  -4   2  -3  296.97   14.20
  -4   2  -3  316.57   14.40
  -5  -2  -3  331.77   15.70
   5  -2   3  315.47   15.90
  -5  -2  -3  334.77   16.10
  -5  -2  -3  337.77   15.20
  -5   2  -3  336.97   15.30
   5   2   3  334.87   15.70
  -5   2  -3  328.77   15.20
  -5   2  -3  331.07   15.40
  -5   2  -3  319.97   15.00
  -6  -2  -3   76.09    5.10
   6  -2   3   75.19    5.00
  -6  -2  -3   74.29    4.50
   6  -2   3   75.19    4.70
  -6  -2  -3   80.59    4.00
  -6   2  -3   78.19    4.20
   6   2   3   76.89    4.80
  -6   2  -3   73.99    4.00
  -6   2  -3   76.99    3.80
  -7  -2  -3  593.14   28.60
  -7  -2  -3  627.54   27.50
   7  -2   3  622.54   28.50
   7  -2   3  570.04   28.70
  -7  -2  -3  660.83   28.20
  -7   2  -3  583.64   27.70
  -7   2  -3  604.94   27.40
  -7   2  -3  574.34   27.50
   7   2   3  578.64   28.40
  -8  -2  -3   20.80    2.40
   8  -2   3   16.00    2.60
  -8  -2  -3   24.00    1.80
  -8  -2  -3   21.30    3.00
  -8   2  -3   24.20    2.00
  -8   2  -3   20.70    1.70
   8   2   3   19.80    2.90
  -8   2  -3   16.70    1.90
  -9  -2  -3    8.20    2.20
   9  -2   3    7.80    2.30
  -9  -2  -3    8.50    1.80
  -9  -2  -3    6.70    1.10
  -9   2  -3    7.40    1.30
  -9   2  -3    8.20    1.50
  10  -2   3    5.60    2.60
 -10  -2  -3    4.90    2.00
 -10  -2  -3    4.70    1.10
 -10  -2  -3    7.40    2.00
 -10   2  -3    7.70    1.40
 -10   2  -3    4.50    1.40
  11  -2   3    0.80    2.70
 -11  -2  -3    1.70    1.00
 -11  -2  -3   -0.90    1.80
 -11  -2  -3    2.10    1.70
 -11   2  -3    1.00    0.90
 -11   2  -3    1.10    1.20
 -12  -2  -3    7.20    1.30
 -12  -2  -3    2.40    2.90
 -12   2  -3    1.40    1.40
 -12   2  -3    5.00    2.30
 -12  -3   3    0.50    2.20
 -12  -3   3   -0.30    2.20
 -12  -3   3   -0.20    2.20
 -12   3   3   -0.20    1.40
 -11  -3   3    6.70    2.40
 -11  -3   3    7.00    1.70
  11  -3  -3    6.10    2.90
 -11   3   3   11.80    1.90
 -10  -3   3    0.40    1.70
 -10  -3   3    0.70    0.80
 -10  -3   3    0.30    1.10
 -10   3   3   -0.20    1.10
 -10   3   3   -0.50    1.00
  -9  -3   3   11.60    2.70
  -9  -3   3    5.60    1.40
  -9  -3   3    6.60    1.10
  -9   3   3   11.80    1.70
  -9   3   3    7.40    1.40
  -8  -3   3    8.50    1.60
  -8  -3   3    8.00    2.20
  -8  -3   3    9.20    1.10
  -8   3   3    8.90    1.50
  -8   3   3    8.10    1.40
   7  -3  -3    2.80    1.60
  -7  -3   3   -1.50    1.30
  -7  -3   3    1.60    1.10
  -7   3   3    3.50    1.00
  -7   3   3    2.30    0.90
   6  -3  -3  185.28    9.40
  -6  -3   3  193.18   10.30
  -6  -3   3  180.68    9.30
  -6   3   3  193.58    9.30
   6   3  -3  186.98    9.10
  -6   3   3  190.08    9.20
   5  -3  -3    1.50    1.10
  -5  -3   3    2.60    0.90
  -5  -3   3   -0.20    1.30
  -5   3   3    3.20    0.70
  -5   3   3    2.30    0.80
   5   3  -3    2.60    0.90
  -5   3   3    3.10    0.90
   5   3  -3    2.20    0.50
  -4  -3   3  301.47   15.10
   4  -3  -3  301.37   13.80
   4  -3  -3  312.27   14.30
  -4  -3   3  312.57   14.20
   4   3  -3  297.77   13.90
   4   3  -3  302.37   13.80
  -4   3   3  292.97   14.30
  -4   3   3  306.87   13.90
  -3  -3   3 1091.39   48.90
   3  -3  -3 1031.80   48.70
   3  -3  -3 1038.60   48.90
  -3  -3   3 1139.39   49.80
  -3   3   3 1032.40   49.20
   3   3  -3 1074.29   48.60
   3   3  -3 1144.59   48.90
   3   3  -3 1099.19   48.60
  -3   3   3 1100.09   48.50
   2  -3  -3   98.49    5.10
  -2  -3   3  111.29    5.90
   2  -3  -3  102.39    5.10
  -2  -3   3  103.59    5.00
  -2  -3   3  116.09    6.10
   2   3  -3  106.19    5.00
  -2   3   3   89.59    5.20
   2   3  -3  102.59    4.70
   2   3  -3  102.79    4.70
  -1  -3   3  187.78    9.00
  -1  -3   3  168.48    8.60
  -1  -3   3  168.38    7.90
   1  -3  -3  166.78    8.10
  -1  -3   3  170.38    7.90
   1  -3  -3  171.78    8.40
   1   3  -3  170.08    7.90
   1   3  -3  180.38    7.90
  -1   3   3  176.38    8.20
   1   3  -3  173.98    8.70
   0  -3  -3  616.74   28.10
   0  -3  -3  660.83   28.40
   0  -3   3  610.94   28.50
   0  -3   3  588.24   28.00
   0  -3   3  653.73   28.80
   0  -3  -3  642.54   28.10
   0   3   3  613.04   28.20
   0   3  -3  597.54   28.00
   0   3  -3  620.94   28.50
   1  -3   3   56.89    2.80
   1  -3   3   59.89    3.10
  -1  -3  -3   61.99    3.30
  -1  -3  -3   59.89    3.30
  -1  -3  -3   52.09    2.90
   1  -3   3   57.19    3.50
  -1   3  -3   61.89    3.20
  -1   3  -3   50.59    3.60
  -1   3  -3   54.89    2.80
   1   3   3   60.89    3.00
  -2  -3  -3  179.28    8.40
   2  -3   3  176.18    8.70
  -2  -3  -3  178.08    8.90
   2  -3   3  178.28    8.70
   2  -3   3  180.28    8.30
  -2  -3  -3  191.58    8.70
   2  -3   3  177.28    8.20
   2  -3   3  184.58    8.30
   2   3   3  183.48    8.40
  -2   3  -3  168.18    8.30
  -2   3  -3  174.98    8.10
   2   3   3  184.28    8.30
  -2   3  -3  178.68    8.90
   3  -3   3  304.67   13.80
  -3  -3  -3  262.97   13.70
  -3  -3  -3  294.67   13.30
   3  -3   3  282.57   13.30
   3  -3   3  291.37   13.60
   3   3   3  289.87   13.50
  -3   3  -3  287.07   13.20
  -3   3  -3  291.17   13.30
  -3   3  -3  311.27   13.80
   4  -3   3    9.90    1.00
  -4  -3  -3    8.50    0.90
   4  -3   3   10.40    1.40
   4  -3   3   10.40    1.20
  -4  -3  -3    8.80    1.70
  -4  -3  -3   10.70    1.50
  -4   3  -3    9.70    0.90
   4   3   3    9.70    1.30
  -4   3  -3    7.30    0.80
  -4   3  -3   10.10    1.30
   5  -3   3   53.89    3.70
  -5  -3  -3   58.59    4.20
  -5  -3  -3   55.29    2.90
  -5  -3  -3   57.49    3.60
   5  -3   3   53.09    3.30
  -5   3  -3   51.39    2.90
  -5   3  -3   53.89    3.00
   5   3   3   50.09    3.50
  -5   3  -3   54.29    3.20
  -6  -3  -3  114.19    6.70
   6  -3   3  130.69    7.10
  -6  -3  -3  125.99    6.20
  -6  -3  -3  119.99    7.40
   6  -3   3  139.89    7.30
  -6   3  -3  126.29    6.40
  -6   3  -3  121.49    6.30
  -6   3  -3  135.29    6.30
   7  -3   3  368.96   17.50
  -7  -3  -3  332.07   17.70
   7  -3   3  349.47   17.70
  -7  -3  -3  349.07   16.40
  -7  -3  -3  335.97   17.00
  -7   3  -3  368.16   16.50
  -7   3  -3  364.36   16.50
  -8  -3  -3    4.30    1.50
   8  -3   3    3.50    2.10
   8  -3   3    7.30    2.20
  -8  -3  -3    4.80    0.90
  -8  -3  -3    9.80    2.50
  -8   3  -3    6.80    1.20
  -8   3  -3    8.20    1.30
  -9  -3  -3    8.30    1.30
  -9  -3  -3    6.90    2.40
   9  -3   3    8.10    2.50
  -9  -3  -3    9.20    2.00
  -9   3  -3    9.20    1.40
  -9   3  -3    8.70    1.30
  10  -3   3   -0.90    2.00
 -10  -3  -3    0.90    0.80
 -10  -3  -3   -1.40    2.00
 -10  -3  -3    1.80    1.50
 -10   3  -3    0.70    0.90
 -10   3  -3    2.60    1.20
  11  -3   3   10.10    3.10
 -11  -3  -3   12.70    1.60
 -11  -3  -3   13.90    3.20
 -11  -3  -3   10.00    2.50
 -11   3  -3   10.50    1.70
 -11   3  -3   13.60    1.90
 -12  -3  -3   14.80    1.80
 -12  -3  -3   15.50    3.60
 -12   3  -3    8.80    1.80
  11  -4  -3    3.10    2.90
 -11  -4   3   -1.10    2.00
 -11  -4   3    1.30    1.50
 -11   4   3   -0.10    1.20
  10  -4  -3   -1.80    2.30
 -10  -4   3    0.80    1.30
 -10  -4   3    1.10    1.90
  10   4  -3    0.50    2.10
 -10   4   3    0.20    1.00
  -9  -4   3   18.20    3.20
   9  -4  -3   26.00    3.20
  -9  -4   3   24.00    2.60
   9   4  -3   24.50    2.60
  -9   4   3   23.00    2.40
  -9   4   3   21.60    2.30
   8  -4  -3    1.70    1.90
  -8  -4   3    2.90    1.30
  -8  -4   3    3.30    2.20
  -8   4   3    2.50    1.10
   8   4  -3    3.70    1.60
  -8   4   3    3.10    1.20
   7  -4  -3   95.29    5.60
  -7  -4   3   84.99    5.20
  -7  -4   3  101.69    6.50
  -7   4   3   85.79    5.00
   7   4  -3   95.79    5.00
   6  -4  -3    6.90    1.70
  -6  -4   3    9.90    1.50
  -6   4   3    6.50    1.10
  -6   4   3    7.80    1.30
   6   4  -3    8.70    1.20
   5  -4  -3    0.10    1.00
  -5  -4   3   -0.40    0.80
  -5  -4   3    2.00    1.60
   5   4  -3   -0.50    0.70
   5   4  -3    0.30    0.40
  -5   4   3    0.20    0.40
  -4  -4   3   14.50    2.20
   4  -4  -3   16.00    1.10
  -4  -4   3   17.10    1.50
   4  -4  -3   12.40    1.50
   4   4  -3   17.40    1.20
   4   4  -3   15.10    0.90
  -3  -4   3    6.70    1.00
   3  -4  -3    6.40    1.20
   3  -4  -3    6.70    0.90
  -3  -4   3    7.80    1.90
   3   4  -3    7.00    1.00
   3   4  -3    7.80    0.60
   3   4  -3    7.30    0.50
   2  -4  -3 2637.94  120.29
   2  -4  -3 2692.63  120.19
  -2  -4   3 2643.34  119.99
  -2  -4   3 2717.53  120.99
  -2  -4   3 2698.13  121.19
   2   4  -3 2557.24  119.99
  -2   4   3 2791.42  120.19
   1  -4  -3  323.47   16.70
  -1  -4   3  362.36   16.40
  -1  -4   3  345.77   17.30
   1  -4  -3  362.36   16.60
  -1  -4   3  373.26   17.60
   1  -4  -3  375.56   16.30
   1   4  -3  368.06   16.40
  -1   4   3  381.16   16.50
   0  -4  -3  142.19    6.90
   0  -4  -3  142.09    6.80
   0  -4   3  135.99    6.40
   0  -4   3  137.89    7.50
   0  -4   3  142.09    6.40
   0  -4   3  140.59    7.20
   0  -4  -3  141.09    6.70
   0   4  -3  141.99    6.40
   0   4   3  140.89    6.70
   0   4  -3  136.39    7.20
  -1  -4  -3  376.16   17.20
   1  -4   3  368.76   17.10
   1  -4   3  386.06   17.60
   1  -4   3  398.26   18.00
  -1  -4  -3  359.26   17.50
   1   4   3  378.86   17.20
  -1   4  -3  375.66   17.10
   2  -4   3  249.18   11.60
   2  -4   3  256.17   11.90
  -2  -4  -3  260.87   11.80
   2  -4   3  259.17   12.20
   2  -4   3  251.17   11.70
  -2  -4  -3  280.37   12.20
   2  -4   3  243.98   12.30
   2   4   3  254.57   11.80
  -2   4  -3  247.78   11.70
   3  -4   3   64.39    3.60
   3  -4   3   59.89    3.40
  -3  -4  -3   55.69    3.00
  -3  -4  -3   60.69    3.60
   3  -4   3   60.19    3.00
  -3   4  -3   54.69    3.00
  -4  -4  -3   29.70    3.20
   4  -4   3   32.00    2.50
  -4  -4  -3   29.10    1.80
   4  -4   3   28.50    2.10
   4  -4   3   28.80    1.90
  -4   4  -3   28.20    2.30
  -4   4  -3   28.90    1.70
  -4   4  -3   28.80    1.80
   5  -4   3   95.39    5.30
  -5  -4  -3   94.79    6.20
  -5  -4  -3   86.09    5.20
  -5  -4  -3   95.69    4.60
   5  -4   3   91.09    4.80
  -5   4  -3   90.59    5.00
  -5   4  -3   96.49    4.60
  -5   4  -3   85.09    4.60
  -6  -4  -3   74.79    4.00
   6  -4   3   82.49    5.10
  -6  -4  -3   78.29    4.90
  -6  -4  -3   76.19    5.50
   6  -4   3   77.99    5.00
  -6   4  -3   74.19    4.00
  -6   4  -3   78.59    4.10
  -7  -4  -3  104.69    6.30
   7  -4   3  107.99    6.80
  -7  -4  -3   99.09    7.00
   7  -4   3  104.69    6.60
  -7  -4  -3  108.39    5.50
  -7   4  -3  116.99    5.60
  -7   4  -3  112.69    5.60
  -8  -4  -3    2.80    2.10
   8  -4   3    4.10    2.00
  -8  -4  -3    5.40    1.60
  -8  -4  -3    2.90    0.80
   8  -4   3    0.40    2.10
  -8   4  -3    5.00    1.00
  -8   4  -3    3.90    1.00
  -9  -4  -3    2.50    1.70
  -9  -4  -3    1.30    1.90
   9  -4   3    0.70    1.90
  -9  -4  -3    0.80    0.80
  -9   4  -3    2.60    1.00
  -9   4  -3    0.20    0.90
 -10  -4  -3    9.00    2.90
  10  -4   3    7.50    2.90
 -10  -4  -3    9.10    2.30
 -10  -4  -3    7.80    1.30
 -10   4  -3    7.60    1.40
 -10   4  -3    7.80    1.40
 -11  -4  -3    9.30    2.50
  11  -4   3    5.40    3.10
 -11  -4  -3    9.70    1.50
 -11   4  -3    6.60    1.40
 -11   4  -3   10.80    1.70
 -11  -5   3    1.50    1.70
  11  -5  -3    4.10    4.50
 -11   5   3    3.30    1.50
 -10  -5   3    1.60    1.50
 -10  -5   3    3.70    2.70
  10  -5  -3   -0.50    2.10
 -10   5   3    0.40    1.10
  -9  -5   3    2.30    1.40
  -9  -5   3   -2.80    1.90
   9  -5  -3    1.70    2.20
  -9   5   3    1.50    1.10
  -8  -5   3    7.50    2.40
  -8  -5   3    8.30    1.70
   8  -5  -3   12.50    2.40
  -7  -5   3    3.70    2.20
  -7  -5   3    2.00    1.20
   7  -5  -3    1.00    1.60
   7   5  -3    0.80    1.20
  -6  -5   3    6.90    2.20
  -6  -5   3    5.00    1.30
   6  -5  -3    3.90    1.60
   6   5  -3    5.00    1.00
  -5  -5   3   94.79    6.40
  -5  -5   3   85.79    5.00
   5  -5  -3   99.79    5.30
   5   5  -3   91.09    4.40
  -4  -5   3    3.00    0.90
  -4  -5   3    1.30    1.50
   4  -5  -3    2.40    1.10
   3  -5  -3    1.70    0.90
   3  -5  -3    1.50    0.90
  -3  -5   3    1.80    0.80
  -3  -5   3    3.40    1.60
  -2  -5   3  122.79    7.30
   2  -5  -3  129.39    6.40
  -2  -5   3  138.29    6.40
  -2  -5   3  136.69    7.70
   2   5  -3  129.49    6.30
  -1  -5   3    3.80    1.30
  -1  -5   3    2.20    1.60
  -1  -5   3    2.30    0.60
   1  -5  -3    2.20    0.90
   1  -5  -3    2.50    0.70
   1   5  -3    1.70    0.50
   0  -5   3  230.18   10.70
   0  -5   3  245.78   10.80
   0  -5  -3  238.68   11.30
   0  -5   3  230.88   12.00
   0  -5  -3  236.48   11.00
   0  -5   3  237.88   11.70
   0   5  -3  236.38   10.70
   1  -5   3   -0.30    0.80
  -1  -5  -3    1.30    0.60
   1  -5   3    0.60    0.30
   1  -5   3    0.20    0.30
   1  -5   3    0.20    0.40
   1  -5   3   -0.50    1.00
  -1  -5  -3    0.20    0.80
  -1   5  -3    0.40    0.30
  -2  -5  -3  244.38   11.20
   2  -5   3  226.48   11.10
   2  -5   3  231.18   11.00
   2  -5   3  227.78   10.50
  -2  -5  -3  226.38   10.60
   2  -5   3  226.38   11.40
   2  -5   3  232.28   10.50
   2  -5   3  225.48   10.60
  -2   5  -3  228.18   10.60
  -3  -5  -3   36.50    2.70
   3  -5   3   35.50    2.10
   3  -5   3   38.40    2.70
   3  -5   3   40.90    2.70
  -3  -5  -3   38.10    2.10
   3  -5   3   38.50    2.20
  -3  -5  -3   32.60    3.40
  -3   5  -3   38.80    2.10
  -4  -5  -3   41.10    2.30
   4  -5   3   40.50    2.70
  -4  -5  -3   45.00    3.20
   4  -5   3   40.40    3.00
  -4  -5  -3   42.70    3.80
  -4   5  -3   42.50    2.40
  -5  -5  -3   24.40    2.60
   5  -5   3   33.40    2.80
   5  -5   3   32.20    2.30
  -5  -5  -3   29.40    1.90
   5  -5   3   32.20    2.80
  -5   5  -3   28.40    2.00
  -5   5  -3   30.30    1.90
  -6  -5  -3   18.70    1.50
   6  -5   3   19.30    2.40
  -6  -5  -3   17.90    2.90
   6  -5   3   15.20    2.20
  -6  -5  -3   18.60    2.30
  -6   5  -3   15.20    1.40
  -6   5  -3   18.60    1.60
   7  -5   3   29.50    3.30
   7  -5   3   28.70    3.20
  -7  -5  -3   34.10    2.00
  -7  -5  -3   22.10    3.50
  -7  -5  -3   36.00    3.20
  -7   5  -3   30.70    2.10
  -7   5  -3   29.30    2.20
  -8  -5  -3    3.20    0.80
  -8  -5  -3    3.10    1.50
   8  -5   3    5.70    2.20
   8  -5   3    3.30    2.10
  -8  -5  -3    4.10    2.40
  -8   5  -3    4.10    1.00
  -8   5  -3    4.70    1.00
  -9  -5  -3   29.00    2.30
   9  -5   3   24.60    3.60
  -9  -5  -3   32.50    4.60
  -9  -5  -3   33.00    3.30
  -9   5  -3   32.70    2.50
  -9   5  -3   30.70    2.50
 -10  -5  -3    0.50    2.50
 -10  -5  -3    1.60    1.80
  10  -5   3    0.30    2.10
 -10   5  -3    0.20    1.00
 -10   5  -3    1.20    1.50
 -11  -5  -3   -0.40    2.70
 -10  -6   3    6.40    1.90
  10  -6  -3    8.30    2.50
 -10  -6   3    9.40    5.30
  -9  -6   3    2.10    2.30
   9  -6  -3   -1.30    2.00
  -9  -6   3   -1.40    1.40
   8  -6  -3    0.90    1.90
  -8  -6   3   -2.60    1.20
  -8  -6   3   -2.90    1.90
  -7  -6   3    1.40    1.30
  -7  -6   3    3.20    2.10
   7  -6  -3    0.50    1.60
   6  -6  -3   26.20    2.60
  -6  -6   3   26.40    2.50
  -6  -6   3   22.00    3.40
   5  -6  -3   -1.30    1.20
  -5  -6   3   -1.00    1.60
  -5  -6   3    1.10    1.10
   4  -6  -3  376.16   17.40
  -4  -6   3  360.06   17.40
  -4  -6   3  380.26   18.90
  -3  -6   3   39.60    4.00
   3  -6  -3   38.70    2.70
  -3  -6   3   39.50    2.60
   2  -6  -3   27.50    2.30
  -2  -6   3   25.80    1.90
   2  -6  -3   28.80    2.10
  -2  -6   3   33.20    3.60
  -2  -6   3   30.90    3.30
   2   6  -3   25.30    1.80
   1  -6  -3   16.70    1.80
  -1  -6   3   22.80    3.00
   1  -6  -3   21.10    1.60
  -1  -6   3   21.10    1.50
  -1  -6   3   15.40    2.30
   0  -6  -3  133.89    6.70
   0  -6   3  125.79    7.20
   0  -6  -3  130.69    6.30
   0  -6   3  126.69    7.40
   0  -6   3  128.59    6.10
  -1  -6  -3   72.09    3.70
   1  -6   3   68.99    3.40
   1  -6   3   71.59    4.40
   1  -6   3   70.19    4.70
  -1  -6  -3   78.39    4.30
  -1   6  -3   70.19    3.40
  -2  -6  -3   11.90    1.10
   2  -6   3   13.80    1.60
  -2  -6  -3   10.00    1.50
   2  -6   3   12.30    1.60
   2  -6   3    9.90    1.70
   2  -6   3   10.90    0.90
  -2   6  -3   11.80    1.00
   3  -6   3   58.49    3.40
  -3  -6  -3   48.50    4.40
  -3  -6  -3   47.90    2.60
   3  -6   3   46.60    2.90
   3  -6   3   47.70    2.60
  -3  -6  -3   48.70    3.40
   3  -6   3   47.40    3.30
  -3   6  -3   45.30    2.60
   4  -6   3   43.40    3.00
   4  -6   3   39.40    2.90
  -4  -6  -3   45.60    3.30
  -4  -6  -3   40.50    2.30
  -4  -6  -3   41.80    4.30
  -4   6  -3   37.40    2.40
   5  -6   3   81.69    5.20
  -5  -6  -3   89.19    5.40
  -5  -6  -3   76.19    6.20
   5  -6   3   93.09    5.40
  -5  -6  -3   88.79    4.40
  -5   6  -3   86.69    4.50
   6  -6   3    4.90    1.70
  -6  -6  -3    7.40    1.80
  -6  -6  -3    3.80    2.20
   6  -6   3    3.90    1.60
  -6   6  -3    5.10    1.00
  -7  -6  -3    1.80    1.40
   7  -6   3    0.20    1.50
   7  -6   3    0.10    1.50
  -7  -6  -3   -1.70    1.80
  -7   6  -3   -0.90    0.80
  -8  -6  -3    2.50    2.30
   8  -6   3    5.60    2.30
   8  -6   3    7.00    2.30
  -8  -6  -3   10.80    2.20
  -8   6  -3    5.20    1.20
  -9  -6  -3    3.50    2.50
  -9  -6  -3    0.20    1.80
   9  -6   3    2.10    2.00
  -9   6  -3    0.70    1.00
 -10  -6  -3    1.30    2.90
  10  -6   3    2.60    2.70
 -10   6  -3    0.80    1.10
   9  -7  -3    0.00    2.00
  -9  -7   3   -0.30    1.50
  -8  -7   3   -0.20    1.40
   8  -7  -3    1.10    1.90
  -8  -7   3   -0.10    2.30
  -7  -7   3   -0.50    1.90
  -7  -7   3   -1.60    1.10
   7  -7  -3   -0.80    1.70
   6  -7  -3   32.00    2.90
  -6  -7   3   29.30    4.20
  -6  -7   3   33.30    2.90
  -5  -7   3   47.90    3.40
  -5  -7   3   51.99    5.20
   5  -7  -3   46.60    3.50
  -4  -7   3   68.69    4.00
   4  -7  -3   67.99    4.10
  -4  -7   3   62.39    5.30
   3  -7  -3   -1.10    1.00
  -3  -7   3   -0.10    0.90
   3  -7  -3    0.20    1.00
  -3  -7   3    2.00    1.90
  -2  -7   3   17.30    2.90
   2  -7  -3   20.20    2.00
   2  -7  -3   22.10    1.80
  -2  -7   3   26.00    3.20
   1  -7  -3   27.80    2.40
   1  -7  -3   24.70    1.90
  -1  -7   3   23.70    3.30
  -1  -7   3   27.30    3.20
   0  -7  -3   17.90    1.90
   0  -7  -3   17.50    1.50
   0  -7   3   16.80    2.60
   0  -7   3   26.10    2.80
   1  -7   3    1.60    1.30
   1  -7   3    4.80    1.70
  -1  -7  -3    3.50    0.80
  -1  -7  -3    2.70    1.20
  -2  -7  -3    0.60    1.50
   2  -7   3   -0.10    1.30
   2  -7   3   -0.40    1.00
  -2  -7  -3   -1.10    1.10
   2  -7   3   -1.70    1.00
  -3  -7  -3    1.70    2.00
   3  -7   3    1.00    1.00
   3  -7   3    2.00    1.30
  -3  -7  -3    0.10    1.10
  -3   7  -3    0.40    0.50
  -4  -7  -3   59.99    5.40
  -4  -7  -3   61.39    4.20
   4  -7   3   72.59    4.30
   4  -7   3   65.49    4.10
  -4   7  -3   59.19    3.40
   5  -7   3    9.60    1.90
  -5  -7  -3    8.40    2.90
  -5  -7  -3    8.70    1.90
   5  -7   3    6.10    1.60
  -5   7  -3    8.60    1.10
  -6  -7  -3    0.40    1.50
   6  -7   3    0.90    1.40
  -6  -7  -3    3.00    2.20
   6  -7   3    0.70    1.30
  -6   7  -3    0.20    0.70
   7  -7   3    0.60    1.90
  -7  -7  -3    2.00    2.40
  -7  -7  -3    1.10    1.40
  -7   7  -3    1.50    0.90
  -8  -7  -3    0.30    2.60
   8  -7   3    2.80    2.10
  -8  -7  -3   -0.20    1.70
  -8   7  -3    0.90    1.00
   9  -7   3    9.00    2.90
  -9  -7  -3   12.80    2.60
  -9   7  -3   12.50    1.70
   8  -8  -3   -1.60    2.10
  -7  -8   3    4.20    2.50
   7  -8  -3    5.70    2.10
  -6  -8   3   -3.60    2.00
   6  -8  -3    0.70    1.60
  -5  -8   3   30.00    4.20
   5  -8  -3   33.80    2.90
   5  -8  -3   33.30    2.80
   4  -8  -3   41.90    3.20
   4  -8  -3   43.30    3.30
  -4  -8   3   37.90    4.50
   3  -8  -3    2.60    1.20
   3  -8  -3    3.20    1.80
  -3  -8   3    1.20    2.00
  -3  -8   3    1.50    2.10
   2  -8  -3    8.60    1.60
  -2  -8   3   10.50    2.50
  -2  -8   3    7.30    2.50
   1  -8  -3    6.40    1.40
  -1  -8   3    4.70    1.90
  -1  -8   3    3.40    2.00
   0  -8  -3    9.20    1.60
   0  -8   3   11.10    2.20
   0  -8  -3   10.90    2.50
   0  -8   3    6.10    2.00
  -1  -8  -3    2.20    1.80
   1  -8   3    1.50    1.50
  -1  -8  -3    1.20    1.10
   1  -8   3   -0.60    1.40
  -2  -8  -3   15.20    3.00
   2  -8   3   11.60    1.80
  -2  -8  -3   14.70    2.00
   2  -8   3    9.30    2.10
  -3  -8  -3   12.80    2.00
   3  -8   3    9.40    1.70
  -3  -8  -3    7.60    2.80
  -4  -8  -3    2.10    1.50
   4  -8   3    3.30    1.60
  -4  -8  -3    1.70    2.30
  -5  -8  -3    7.60    2.10
   5  -8   3   15.10    2.30
  -5  -8  -3   15.00    3.30
  -6  -8  -3   35.70    5.00
  -6  -8  -3   30.00    3.30
   6  -8   3   33.00    3.60
   7  -8   3    4.40    2.10
  -7  -8  -3    1.90    2.60
  -7  -8  -3   -2.10    1.60
  -8  -8  -3   -0.10    1.60
   8  -8   3    1.50    2.20
  -8   8  -3    4.00    1.30
  -6  -9   3    1.30    2.80
  -5  -9   3    1.40    2.60
  -5  -9   3    1.90    2.80
  -4  -9   3    2.50    2.40
  -4  -9   3    0.70    2.30
   3  -9  -3   20.50    2.30
  -3  -9   3   23.10    3.80
  -3  -9   3   14.60    3.40
   2  -9  -3   -1.60    1.70
  -2  -9   3    0.40    1.80
  -2  -9   3   -2.00    2.00
   2  -9  -3    0.40    1.20
  -1  -9   3    2.70    1.90
   1  -9  -3   -2.20    1.50
  -1  -9   3    1.80    1.80
   1  -9  -3   -0.50    1.20
   0  -9   3    0.60    1.70
   0  -9  -3   -0.80    1.70
   0  -9  -3    0.50    1.20
  -1  -9  -3    1.40    1.40
   1  -9   3    1.00    1.70
  -1  -9  -3    2.20    2.10
  -2  -9  -3    7.80    2.80
  -2  -9  -3    5.90    1.70
  -3  -9  -3    1.70    2.20
  -3  -9  -3   -0.40    1.40
  -4  -9  -3    0.80    1.60
  -4  -9  -3    0.00    2.20
  -5  -9  -3    4.00    2.00
  -5  -9  -3    4.20    3.00
  -6  -9  -3   -1.80    1.70
  -4 -10   3   -0.80    2.60
  -3 -10   3    4.20    2.50
  -3 -10   3    1.40    2.50
  -2 -10   3    2.90    2.20
  -2 -10   3    4.20    2.90
   1 -10  -3    0.70    2.00
  -1 -10   3    1.30    2.20
   0 -10  -3    3.40    2.40
   0 -10   3    3.90    2.20
  -1 -10  -3    4.00    2.50
  -2 -10  -3    8.90    2.90
  -3 -10  -3    3.80    3.00
  12   0  -4    4.60    2.80
 -12   0   4    6.60    1.70
 -12   0   4    4.00    1.90
 -11   0   4    6.60    1.60
 -11   0   4    6.70    2.00
  11   0  -4    5.60    2.50
 -10   0   4   78.29    5.40
  10   0  -4   84.59    5.70
 -10   0   4   69.49    7.20
 -10   0   4   75.79    4.70
  -9   0   4   26.80    2.90
  -9   0   4   27.00    2.30
  -9   0   4   27.50    2.80
   9   0  -4   19.40    2.60
   8   0  -4   19.60    2.40
  -8   0   4   15.90    1.80
  -8   0   4   16.10    2.30
  -8   0   4   20.50    2.30
  -7   0   4    8.60    1.60
  -7   0   4   11.40    1.40
   7   0  -4    8.10    1.60
  -7   0   4   10.70    1.70
  -6   0   4   -0.40    0.90
   6   0  -4   -0.40    1.00
  -6   0   4   -0.60    1.00
  -6   0   4    1.20    0.70
  -5   0   4  118.69    6.90
  -5   0   4  142.59    6.60
  -5   0   4  132.59    6.90
   5   0  -4  134.39    6.70
  -4   0   4  164.68    8.30
  -4   0   4  176.38    8.40
  -4   0   4  154.88    7.90
   4   0  -4  174.48    8.10
  -3   0   4    5.90    0.80
  -3   0   4    6.70    1.10
  -3   0   4    5.10    1.00
   3   0  -4    5.60    0.90
   3   0  -4    7.40    1.30
   2   0  -4   75.39    4.00
   2   0  -4   67.19    3.60
   2   0  -4   69.39    4.00
  -2   0   4   73.99    3.90
  -2   0   4   62.79    3.60
   2   0  -4   78.99    3.60
  -2   0   4   76.59    3.70
   1   0  -4 1710.33   71.79
   1   0  -4 1495.35   71.59
  -1   0   4 1529.65   71.69
   1   0  -4 1533.55   71.39
   1   0  -4 1631.14   71.39
  -1   0   4 1534.75   71.39
  -1   0   4 1703.03   71.69
   0   0  -4  266.17   13.10
   0   0  -4  272.97   12.90
   0   0   4  269.17   13.00
   0   0   4  286.47   13.20
   0   0  -4  298.67   13.00
   0   0  -4  290.37   13.20
   0   0   4  294.87   13.10
  -1   0  -4 2208.58  103.49
  -1   0  -4 2402.16  103.69
   1   0   4 2283.97  103.49
   1   0   4 2309.67  103.79
  -1   0  -4 2330.97  103.79
   1   0   4 2336.87  103.49
   1   0   4 2215.28  103.59
  -1   0  -4 2373.16  103.59
   2   0   4    6.00    0.90
   2   0   4    7.80    1.30
   2   0   4    7.80    0.90
  -2   0  -4    6.40    1.00
   2   0   4    6.50    1.10
  -2   0  -4    7.80    0.80
  -2   0  -4    7.80    0.90
  -2   0  -4    9.50    1.30
   3   0   4  517.45   23.50
   3   0   4  525.55   23.10
  -3   0  -4  497.65   23.10
   3   0   4  500.65   23.60
  -3   0  -4  487.55   23.00
  -4   0  -4 3001.40  131.99
   4   0   4 2682.13  132.39
  -4   0  -4 3126.89  131.79
  -5   0  -4   28.10    1.90
   5   0   4   31.70    3.00
  -5   0  -4   28.70    2.30
  -5   0  -4   30.70    2.30
  -6   0  -4   76.19    4.50
   6   0   4   76.79    4.70
  -6   0  -4   72.29    4.60
  -6   0  -4   79.99    4.00
   6   0   4   73.99    5.30
  -7   0  -4  391.66   19.30
   7   0   4  390.06   19.50
  -7   0  -4  435.96   19.30
  -7   0  -4  403.26   18.80
  -8   0  -4   79.69    5.10
   8   0   4   73.49    5.40
  -8   0  -4   81.49    4.40
  -8   0  -4   81.09    4.90
   9   0   4   45.00    4.10
  -9   0  -4   44.80    3.70
  -9   0  -4   40.80    2.90
  -9   0  -4   39.80    3.50
  10   0   4   12.00    2.70
 -10   0  -4   11.60    1.60
 -10   0  -4   13.10    2.20
 -11   0  -4    0.40    1.50
 -11   0  -4    0.40    1.00
  11   0   4   -2.70    2.30
 -12   0  -4    0.00    1.10
 -12   0  -4   -0.30    1.30
  12  -1  -4    8.60    3.10
 -12  -1   4    7.40    1.80
 -12  -1   4    6.40    2.50
  12   1  -4    6.80    2.90
 -12   1   4    9.80    2.00
 -12   1   4    5.10    1.90
 -11  -1   4    1.00    1.30
 -11  -1   4    1.10    1.90
  11  -1  -4   -1.10    2.10
 -11   1   4    0.70    1.10
  11   1  -4   -1.80    2.30
 -11   1   4    0.40    1.30
 -10  -1   4    3.50    1.70
 -10  -1   4    0.20    1.40
 -10  -1   4    5.00    1.40
  10  -1  -4    0.20    1.90
 -10   1   4    3.00    1.50
 -10   1   4    3.40    1.20
  10   1  -4    3.80    2.10
  -9  -1   4    9.70    1.60
   9  -1  -4    5.50    1.90
  -9  -1   4    8.90    2.00
  -9  -1   4    5.90    1.80
  -9   1   4    3.50    1.40
  -9   1   4    7.20    1.50
  -9   1   4    7.80    1.60
   9   1  -4    7.50    2.10
   8  -1  -4    7.60    1.80
  -8  -1   4   11.80    2.20
  -8  -1   4    6.80    1.90
  -8  -1   4    8.30    1.50
  -8   1   4    6.90    1.50
   8   1  -4    7.20    1.80
  -8   1   4    7.30    1.30
  -8   1   4    8.20    1.40
  -7  -1   4   -0.90    1.10
  -7  -1   4   -0.10    1.30
  -7  -1   4    0.20    0.80
   7  -1  -4    1.60    1.30
  -7   1   4   -0.70    0.90
   7   1  -4    1.20    1.30
  -7   1   4   -0.40    0.70
  -7   1   4    0.50    0.90
  -6  -1   4  241.68   13.50
   6  -1  -4  276.27   13.20
  -6  -1   4  290.07   13.70
  -6  -1   4  257.47   12.90
  -6   1   4  290.17   13.30
   6   1  -4  274.37   13.00
  -6   1   4  289.47   13.10
  -6   1   4  273.67   13.00
   5  -1  -4    5.10    1.10
  -5  -1   4    4.30    1.40
  -5  -1   4    6.30    1.60
  -5  -1   4    4.90    0.90
  -5   1   4    4.80    0.90
  -5   1   4    5.70    1.00
   5   1  -4    6.20    1.20
  -5   1   4    4.60    1.10
  -4  -1   4   20.40    2.30
   4  -1  -4   26.50    2.20
   4  -1  -4   30.50    2.10
  -4  -1   4   30.10    1.80
  -4  -1   4   26.40    2.40
  -4   1   4   24.10    2.00
  -4   1   4   28.90    1.90
  -4   1   4   25.30    1.90
   4   1  -4   26.60    1.90
  -3  -1   4    4.00    0.70
  -3  -1   4    5.30    1.20
   3  -1  -4    4.00    1.00
   3  -1  -4    3.30    0.80
  -3  -1   4    3.90    0.90
  -3  -1   4    4.20    1.10
  -3   1   4    3.30    0.70
   3   1  -4    1.60    0.60
   3   1  -4    3.20    0.70
  -3   1   4    3.10    0.90
  -3   1   4    4.70    0.80
  -2  -1   4   93.59    4.50
  -2  -1   4   86.39    5.00
   2  -1  -4   98.79    4.70
  -2  -1   4   90.69    4.50
   2  -1  -4   97.09    5.10
   2  -1  -4   94.89    4.60
   2  -1  -4   92.69    4.80
  -2  -1   4   96.99    5.00
   2   1  -4   88.99    4.50
  -2   1   4   92.89    4.70
  -2   1   4   90.39    4.80
   2   1  -4   94.09    4.50
   2   1  -4   95.99    5.10
  -1  -1   4  176.38    8.00
   1  -1  -4  173.88    8.30
  -1  -1   4  167.18    8.30
   1  -1  -4  175.88    8.30
  -1  -1   4  178.28    8.50
   1  -1  -4  157.58    8.10
   1   1  -4  179.48    8.50
   1   1  -4  166.18    8.00
  -1   1   4  182.98    8.10
  -1   1   4  179.68    8.40
  -1   1   4  165.68    8.30
   1   1  -4  173.08    8.00
   0  -1   4    8.00    0.80
   0  -1   4    6.70    0.90
   0  -1  -4    6.30    1.00
   0  -1   4    5.80    1.10
   0  -1  -4    6.00    0.80
   0  -1  -4    5.90    1.00
   0  -1  -4    6.30    0.90
   0   1  -4    6.20    0.60
   0   1  -4    7.40    0.70
   0   1  -4    6.20    0.90
   0   1   4    6.00    0.80
   0   1   4    7.60    1.20
   0   1  -4    4.40    1.10
   0   1   4    8.00    0.90
  -1  -1  -4    7.90    0.90
  -1  -1  -4    5.40    0.80
   1  -1   4    7.20    0.70
  -1  -1  -4    7.50    1.30
   1  -1   4    6.10    1.10
   1  -1   4    9.60    0.80
   1  -1   4    7.20    1.10
  -1  -1  -4    6.40    0.90
   1  -1   4    6.30    0.80
   1   1   4    6.90    1.00
   1   1   4    8.10    0.90
  -1   1  -4    6.40    0.70
   1   1   4    8.80    1.50
   1   1   4    8.70    1.00
  -1   1  -4    7.20    1.20
  -1   1  -4    7.90    0.90
  -1   1  -4    6.80    0.70
  -2  -1  -4    2.80    0.80
   2  -1   4    2.80    0.60
   2  -1   4    2.90    0.90
   2  -1   4    1.70    0.60
  -2  -1  -4    2.40    0.60
   2  -1   4    3.60    1.10
  -2  -1  -4    2.80    0.80
   2   1   4    1.50    0.90
   2   1   4    2.70    0.70
  -2   1  -4    3.20    0.60
  -2   1  -4    3.70    0.60
  -2   1  -4    3.20    0.60
  -2   1  -4    1.90    0.80
   3  -1   4 1550.14   69.89
   3  -1   4 1569.84   70.29
   3  -1   4 1580.84   70.29
  -3  -1  -4 1588.54   69.89
  -3  -1  -4 1543.25   70.09
  -3   1  -4 1565.54   69.79
  -3   1  -4 1629.44   69.89
  -3   1  -4 1520.55   69.99
   3   1   4 1442.46   70.39
   4  -1   4  888.11   39.20
  -4  -1  -4  830.22   38.60
  -4  -1  -4  862.01   38.90
   4  -1   4  893.91   39.20
  -4   1  -4  821.02   38.60
   4   1   4  799.82   39.40
  -4   1  -4  881.81   38.80
  -5  -1  -4  306.37   14.30
   5  -1   4  309.17   14.80
  -5  -1  -4  292.57   14.50
  -5  -1  -4  301.27   13.90
  -5   1  -4  294.37   14.10
   5   1   4  315.77   14.40
  -5   1  -4  287.47   14.10
  -5   1  -4  294.37   13.90
  -6  -1  -4    2.20    1.30
  -6  -1  -4    2.10    0.70
   6  -1   4    1.10    1.60
  -6  -1  -4    2.00    1.10
   6  -1   4    1.10    1.20
  -6   1  -4    1.80    1.00
  -6   1  -4    2.80    0.70
  -6   1  -4    2.20    1.00
   6   1   4    2.00    1.30
  -7  -1  -4   19.60    2.50
  -7  -1  -4   16.90    1.50
  -7  -1  -4   18.90    2.20
   7  -1   4   17.50    2.40
   7  -1   4   12.80    2.80
   7   1   4   18.20    2.40
  -7   1  -4   20.60    1.70
  -7   1  -4   17.40    1.90
  -7   1  -4   23.10    2.10
  -8  -1  -4   61.39    4.20
  -8  -1  -4   59.29    4.70
  -8  -1  -4   64.59    3.60
   8  -1   4   61.19    4.60
  -8   1  -4   69.89    3.70
  -8   1  -4   65.49    4.00
   8   1   4   62.19    4.80
  -8   1  -4   63.39    4.10
  -9  -1  -4  132.79    6.80
  -9  -1  -4  136.69    7.90
   9  -1   4  133.49    8.30
  -9  -1  -4  123.79    7.50
  -9   1  -4  132.79    7.30
  -9   1  -4  146.99    6.90
   9   1   4  130.39    8.20
 -10  -1  -4    8.80    1.40
  10  -1   4    4.20    2.50
 -10  -1  -4    9.80    2.40
 -10  -1  -4    7.80    2.00
 -10   1  -4    7.80    1.70
 -10   1  -4    9.20    1.50
  10   1   4    5.30    2.50
  11  -1   4   11.10    3.20
 -11  -1  -4   11.20    1.60
 -11  -1  -4   10.60    2.20
 -11   1  -4   13.40    2.10
 -11   1  -4   11.10    1.60
 -12  -1  -4    0.70    1.20
  12  -1   4    0.40    3.20
 -12  -1  -4   -1.20    1.70
 -12   1  -4    0.80    1.40
 -12   1  -4    2.60    2.00
  12  -2  -4    3.40    2.90
 -12  -2   4    5.20    1.80
 -12  -2   4    2.50    2.30
  12   2  -4    7.50    2.90
 -12   2   4    9.50    1.90
  11  -2  -4    6.00    2.50
 -11  -2   4    6.70    2.40
 -11  -2   4    7.00    2.60
 -11  -2   4    3.90    1.50
 -11   2   4    5.60    1.60
 -11   2   4    9.70    1.70
  11   2  -4    8.60    2.60
 -10  -2   4    2.10    2.00
 -10  -2   4    4.40    1.90
  10  -2  -4    2.80    2.00
 -10  -2   4    2.00    1.30
  10   2  -4    1.90    2.00
 -10   2   4    4.60    1.40
 -10   2   4    4.00    1.30
  -9  -2   4    1.10    1.70
   9  -2  -4    0.70    1.80
  -9  -2   4    1.40    1.80
  -9  -2   4    1.00    1.00
   9   2  -4    1.40    1.80
  -9   2   4    1.60    1.20
  -9   2   4    2.00    1.10
  -8  -2   4   10.50    1.50
  -8  -2   4   14.20    2.50
  -8  -2   4    9.00    2.30
   8  -2  -4   18.10    2.30
   8   2  -4   13.60    2.00
  -8   2   4   17.00    1.80
  -8   2   4   13.00    1.80
   7  -2  -4    2.80    1.60
  -7  -2   4    4.20    1.80
  -7  -2   4    3.70    1.80
  -7  -2   4    5.40    1.10
   7   2  -4    1.80    1.30
  -7   2   4    3.40    1.10
  -7   2   4    2.80    1.00
  -7   2   4    3.40    0.80
  -6  -2   4   -0.20    1.40
  -6  -2   4    1.20    0.80
   6  -2  -4    0.30    1.30
  -6  -2   4   -1.10    1.10
   6   2  -4    1.70    1.00
  -6   2   4    1.60    0.90
  -6   2   4    1.20    0.60
  -6   2   4    0.60    0.80
  -5  -2   4  131.99    6.50
  -5  -2   4  129.19    7.30
   5  -2  -4  139.29    6.80
  -5  -2   4  132.59    7.30
  -5   2   4  124.09    6.60
  -5   2   4  126.09    6.30
   5   2  -4  133.39    6.40
   4  -2  -4   60.39    3.40
   4  -2  -4   60.69    3.50
  -4  -2   4   62.09    4.10
  -4  -2   4   55.39    4.00
  -4  -2   4   62.09    3.30
   4   2  -4   62.09    3.20
  -4   2   4   67.19    3.60
  -4   2   4   59.79    3.20
  -4   2   4   59.59    3.40
   4   2  -4   56.29    3.00
  -3  -2   4  304.37   14.60
   3  -2  -4  312.47   13.90
   3  -2  -4  285.57   13.90
  -3  -2   4  301.27   13.70
  -3  -2   4  299.87   14.40
   3   2  -4  294.37   13.80
   3   2  -4  295.47   13.60
  -3   2   4  291.87   13.80
   3   2  -4  288.77   13.70
  -3   2   4  313.17   14.10
  -2  -2   4  222.38    9.90
   2  -2  -4  215.98   10.10
  -2  -2   4  199.78   10.70
   2  -2  -4  226.58   10.20
  -2  -2   4  212.78    9.90
  -2  -2   4  218.58   10.60
  -2   2   4  186.48   10.30
   2   2  -4  222.18   10.00
  -2   2   4  226.78   10.30
   2   2  -4  218.48    9.90
   1  -2  -4   50.39    2.60
  -1  -2   4   49.20    3.30
   1  -2  -4   43.70    2.80
  -1  -2   4   47.50    2.40
  -1  -2   4   47.30    2.30
  -1  -2   4   51.09    3.00
  -1   2   4   45.30    3.00
   1   2  -4   45.50    2.40
   1   2  -4   46.60    3.10
  -1   2   4   48.80    2.40
   1   2  -4   45.40    2.40
   0  -2   4   41.10    2.50
   0  -2  -4   44.00    2.90
   0  -2   4   44.50    3.00
   0  -2  -4   41.40    2.20
   0  -2  -4   41.50    2.50
   0  -2   4   40.40    2.20
   0  -2  -4   40.50    2.30
   0   2  -4   41.40    2.00
   0   2   4   43.80    2.40
   0   2  -4   43.50    2.70
   0   2  -4   41.70    2.00
   0   2  -4   42.70    2.20
   0   2  -4   40.70    3.20
   0   2   4   41.80    2.40
  -1  -2  -4  270.47   12.30
   1  -2   4  248.78   12.60
  -1  -2  -4  270.77   12.30
   1  -2   4  266.67   12.30
   1  -2   4  265.27   12.20
  -1   2  -4  291.67   12.90
   1   2   4  277.17   12.60
   1   2   4  239.08   12.40
  -1   2  -4  267.67   12.00
  -1   2  -4  269.57   12.20
  -1   2  -4  262.17   12.40
  -2  -2  -4  391.66   17.00
   2  -2   4  372.96   17.10
   2  -2   4  368.96   16.60
  -2  -2  -4  365.26   16.80
   2  -2   4  369.26   16.70
  -2  -2  -4  371.46   17.00
   2  -2   4  365.96   16.60
   2  -2   4  381.26   17.10
  -2   2  -4  360.26   16.60
   2   2   4  334.07   17.20
  -2   2  -4  347.97   16.70
  -2   2  -4  367.76   16.70
  -2   2  -4  366.76   17.20
   3  -2   4  436.16   20.30
  -3  -2  -4  445.66   20.70
   3  -2   4  459.05   20.80
   3  -2   4  468.75   20.90
  -3  -2  -4  428.16   20.40
  -3   2  -4  431.96   20.40
  -3   2  -4  446.06   20.20
  -3   2  -4  456.65   21.10
  -3   2  -4  460.25   20.40
  -4  -2  -4    2.30    0.90
  -4  -2  -4    2.80    0.70
   4  -2   4    4.60    1.20
   4  -2   4    3.50    1.20
   4  -2   4    3.60    0.80
  -4   2  -4    2.70    0.70
  -4   2  -4    2.70    0.50
  -4   2  -4    3.10    0.60
  -4   2  -4    2.30    0.40
  -5  -2  -4  118.19    6.70
  -5  -2  -4  116.49    6.30
  -5  -2  -4  118.29    5.80
   5  -2   4  111.89    6.50
   5  -2   4  113.89    6.30
   5   2   4  114.39    6.20
  -5   2  -4  130.89    5.90
  -5   2  -4  114.99    5.90
  -5   2  -4  117.89    5.50
  -5   2  -4  119.19    5.60
   6  -2   4  232.28   10.80
   6  -2   4  208.38   10.90
  -6  -2  -4  215.08    9.90
  -6  -2  -4  218.38   10.50
  -6  -2  -4  199.18   10.90
  -6   2  -4  207.88    9.90
  -6   2  -4  200.28   10.00
  -6   2  -4  199.38    9.70
   6   2   4  197.98   10.50
  -7  -2  -4   74.59    3.90
   7  -2   4   77.29    5.60
  -7  -2  -4   66.79    5.00
   7  -2   4   74.09    4.90
  -7  -2  -4   65.09    4.40
  -7   2  -4   68.89    3.70
   7   2   4   74.99    4.90
  -7   2  -4   76.69    4.20
  -7   2  -4   67.09    3.90
   8  -2   4  146.59    8.60
  -8  -2  -4  161.38    7.60
  -8  -2  -4  151.88    8.80
   8  -2   4  130.49    9.10
  -8  -2  -4  153.38    8.30
  -8   2  -4  166.78    7.90
   8   2   4  156.08    8.70
  -8   2  -4  146.09    7.60
   9  -2   4   13.30    2.80
  -9  -2  -4   13.50    2.20
  -9  -2  -4   14.20    1.60
  -9  -2  -4   21.00    3.00
   9   2   4   15.90    2.90
  -9   2  -4   16.30    1.90
  -9   2  -4   11.80    1.50
  10  -2   4   -1.30    1.90
 -10  -2  -4   -1.20    1.50
 -10  -2  -4   -0.30    0.90
 -10  -2  -4    3.10    2.20
 -10   2  -4   -0.20    1.10
 -10   2  -4    0.10    0.90
 -11  -2  -4    2.00    2.10
 -11  -2  -4    2.30    1.90
  11  -2   4    1.50    2.60
 -11  -2  -4    1.60    1.10
 -11   2  -4    1.00    1.20
 -11   2  -4    0.40    1.10
 -12  -2  -4   -0.40    1.10
 -12   2  -4   -0.10    1.30
 -12  -3   4   -2.80    2.10
 -12  -3   4   -1.20    2.50
  12   3  -4   -0.40    2.60
 -11  -3   4   13.90    3.20
 -11  -3   4    3.60    2.20
  11  -3  -4    3.10    2.70
 -11  -3   4    7.10    1.80
 -11   3   4    7.60    1.70
  11   3  -4    6.80    2.50
 -10  -3   4    7.70    2.60
  10  -3  -4    2.50    2.30
 -10  -3   4    6.90    1.60
 -10  -3   4    5.70    2.40
  10   3  -4    4.70    2.00
 -10   3   4    5.00    1.40
 -10   3   4    4.60    1.50
  -9  -3   4   14.10    2.90
  -9  -3   4   13.60    2.70
  -9  -3   4   13.40    1.90
   9  -3  -4   11.30    2.40
  -9   3   4   12.10    1.80
   9   3  -4   11.80    2.20
  -9   3   4    8.20    1.50
  -8  -3   4   67.99    5.50
  -8  -3   4   64.99    4.10
  -8  -3   4   67.49    5.10
   8  -3  -4   59.89    4.60
  -8   3   4   66.39    4.10
   8   3  -4   66.09    4.10
  -8   3   4   61.69    4.10
  -7  -3   4    3.10    1.90
   7  -3  -4    1.80    1.50
  -7  -3   4    1.70    1.60
  -7  -3   4    2.70    1.10
  -7   3   4    3.30    1.00
  -7   3   4    2.70    1.10
   7   3  -4    4.50    1.30
  -6  -3   4    6.80    1.90
  -6  -3   4    6.60    2.00
  -6  -3   4    5.30    1.00
   6  -3  -4    2.30    1.30
  -6   3   4    4.10    1.10
  -6   3   4    4.60    1.20
   6   3  -4    4.20    1.10
  -6   3   4    2.60    0.90
   5  -3  -4    0.40    1.00
  -5  -3   4    0.20    0.70
  -5  -3   4    0.30    1.50
  -5  -3   4    1.10    1.40
  -5   3   4   -0.60    0.60
  -5   3   4    0.20    0.70
  -5   3   4    1.90    1.00
   5   3  -4    0.50    0.70
  -4  -3   4    0.40    0.60
  -4  -3   4    2.10    1.50
   4  -3  -4    0.80    0.60
  -4  -3   4    0.40    1.30
   4  -3  -4    0.10    0.80
   4   3  -4    0.50    0.60
  -4   3   4   -0.10    0.40
   4   3  -4    1.00    0.40
  -4   3   4    0.20    0.80
   3  -3  -4   81.19    4.50
   3  -3  -4   86.19    4.30
  -3  -3   4   82.29    5.30
  -3  -3   4   84.39    4.30
  -3  -3   4   86.49    5.20
   3   3  -4   85.49    4.40
   3   3  -4   88.59    4.00
   3   3  -4   86.69    4.10
  -2  -3   4   13.10    1.00
  -2  -3   4   11.10    1.00
   2  -3  -4   12.50    1.30
  -2  -3   4   12.30    2.00
  -2  -3   4    9.70    1.60
   2  -3  -4   11.30    1.20
   2   3  -4   11.20    0.90
   2   3  -4   12.60    1.10
  -1  -3   4  347.67   15.90
  -1  -3   4  356.06   16.70
  -1  -3   4  341.47   16.00
   1  -3  -4  354.66   16.50
   1  -3  -4  359.16   16.20
  -1  -3   4  359.76   17.00
   1   3  -4  345.17   15.90
   1   3  -4  358.46   16.00
   0  -3   4  540.85   23.70
   0  -3   4  472.75   23.90
   0  -3  -4  523.65   23.20
   0  -3  -4  502.55   23.50
   0  -3   4  523.25   23.20
   0  -3  -4  499.15   23.30
   0   3  -4  522.55   23.80
   0   3  -4  515.75   23.20
   1  -3   4    9.20    1.00
  -1  -3  -4   11.00    1.10
   1  -3   4    9.20    1.50
  -1  -3  -4   11.20    1.10
  -1  -3  -4    9.50    1.20
   1  -3   4   10.60    0.90
  -1   3  -4   11.30    1.30
  -1   3  -4    8.00    0.80
   2  -3   4  463.55   20.90
  -2  -3  -4  496.65   21.60
  -2  -3  -4  457.45   21.20
   2  -3   4  478.25   21.60
   2  -3   4  462.95   21.00
  -2  -3  -4  477.05   21.50
   2  -3   4  442.76   21.50
  -2   3  -4  455.85   20.90
  -2   3  -4  463.45   21.20
  -2   3  -4  457.95   21.10
  -3  -3  -4  144.79    7.30
  -3  -3  -4  150.58    7.00
   3  -3   4  149.19    7.50
   3  -3   4  145.49    7.30
   3  -3   4  139.69    6.80
   3   3   4  155.08    7.10
  -3   3  -4  144.09    6.80
  -3   3  -4  144.39    6.90
  -4  -3  -4   12.80    1.60
   4  -3   4   12.40    1.50
   4  -3   4   13.90    1.70
  -4  -3  -4   17.50    1.30
   4  -3   4   14.90    1.30
  -4   3  -4   13.80    1.20
  -4   3  -4   14.10    1.10
   4   3   4   12.90    1.50
  -5  -3  -4    0.50    1.50
  -5  -3  -4   -0.80    1.00
   5  -3   4    0.90    1.10
  -5  -3  -4   -0.10    0.50
   5  -3   4    1.90    1.10
  -5   3  -4    0.80    0.60
   5   3   4    0.10    1.00
  -5   3  -4    0.20    0.60
  -6  -3  -4  185.88    9.30
  -6  -3  -4  193.58   10.10
  -6  -3  -4  178.48    8.70
   6  -3   4  186.68    9.70
  -6   3  -4  192.18    8.70
   6   3   4  161.28    9.20
  -6   3  -4  172.78    8.70
   7  -3   4   60.29    4.50
  -7  -3  -4   61.29    4.30
   7  -3   4   50.69    4.50
  -7  -3  -4   65.19    3.50
  -7  -3  -4   64.49    5.00
  -7   3  -4   60.99    3.60
   7   3   4   52.69    4.40
  -7   3  -4   67.19    3.60
  -8  -3  -4    2.70    1.40
  -8  -3  -4    5.70    1.00
   8  -3   4    5.70    2.60
  -8  -3  -4    2.70    2.10
   8  -3   4    6.80    2.20
  -8   3  -4    6.40    1.20
  -8   3  -4    5.80    1.20
   8   3   4    6.00    2.10
  -9  -3  -4    9.70    2.20
  -9  -3  -4    7.80    1.30
   9  -3   4   13.30    2.70
  -9  -3  -4   11.10    2.60
  -9   3  -4   10.80    1.50
  -9   3  -4   12.60    1.60
  10  -3   4   -1.20    2.20
 -10  -3  -4    0.10    0.90
 -10  -3  -4    3.10    1.70
 -10  -3  -4    0.90    2.00
 -10   3  -4    1.60    1.10
 -10   3  -4    2.40    1.10
  11  -3   4   21.70    4.10
 -11  -3  -4   27.60    3.40
 -11  -3  -4   32.00    2.60
 -11  -3  -4   27.70    4.20
 -11   3  -4   37.60    2.90
 -11   3  -4   27.30    2.60
 -12  -3  -4   33.80    4.90
 -12  -3  -4   36.70    3.00
 -12   3  -4   37.10    3.30
 -11  -4   4    5.40    1.70
 -11  -4   4    2.80    2.30
  11  -4  -4    4.10    2.80
 -11  -4   4    3.00    2.60
 -11   4   4    4.10    1.60
 -10  -4   4   -0.50    2.30
  10  -4  -4   -4.20    2.00
 -10  -4   4   -0.40    1.20
 -10  -4   4   -2.00    2.00
 -10   4   4   -0.20    1.10
  -9  -4   4    7.70    1.70
   9  -4  -4    6.00    2.30
  -9  -4   4    9.50    2.80
   9   4  -4   11.50    2.10
  -9   4   4   10.00    1.80
  -9   4   4    9.00    1.70
   8  -4  -4    3.90    1.90
  -8  -4   4    3.40    1.20
  -8  -4   4    6.50    2.50
   8   4  -4    4.50    1.50
  -8   4   4    2.90    1.30
  -8   4   4    3.80    1.30
  -7  -4   4    7.10    1.40
  -7  -4   4    5.10    2.00
   7  -4  -4    7.10    1.70
   7   4  -4    7.60    1.40
  -7   4   4    9.70    1.50
  -7   4   4    8.90    1.60
  -6  -4   4    0.20    0.90
   6  -4  -4   -0.50    1.20
  -6  -4   4    2.30    1.70
   6   4  -4    0.10    0.90
  -5  -4   4    1.10    1.70
  -5  -4   4    0.80    0.80
   5  -4  -4    2.90    1.30
   5  -4  -4    1.90    0.60
  -5  -4   4   -0.70    1.70
   5   4  -4    2.20    0.50
   5   4  -4    1.20    0.70
   4  -4  -4  133.29    6.30
  -4  -4   4  125.89    6.40
  -4  -4   4  131.49    7.60
   4  -4  -4  128.99    6.60
   4   4  -4  131.99    6.10
   4   4  -4  132.69    6.10
   3  -4  -4   18.30    1.60
  -3  -4   4   17.60    1.40
  -3  -4   4   12.20    2.30
   3  -4  -4   22.40    1.80
  -3  -4   4   16.50    2.30
   3   4  -4   19.90    1.10
   3   4  -4   18.60    1.00
   3   4  -4   16.90    1.50
  -2  -4   4   33.60    1.90
  -2  -4   4   26.20    3.10
  -2  -4   4   36.30    3.20
   2  -4  -4   35.30    2.50
   2  -4  -4   35.90    2.30
   2   4  -4   34.40    1.70
  -2   4   4   34.40    2.40
   2   4  -4   34.70    1.70
   2   4  -4   36.50    2.00
   1  -4  -4   21.90    1.80
  -1  -4   4   24.80    2.60
  -1  -4   4   21.40    1.30
  -1  -4   4   21.30    2.20
   1  -4  -4   19.70    1.70
  -1  -4   4   23.80    1.20
   1   4  -4   22.80    1.20
  -1   4   4   19.80    1.60
   1   4  -4   22.40    1.20
   0  -4   4   24.40    2.10
   0  -4   4   25.70    1.50
   0  -4  -4   26.90    2.10
   0  -4  -4   28.50    1.70
   0  -4  -4   28.10    1.80
   0  -4   4   26.80    2.70
   0   4  -4   25.40    1.40
   0   4  -4   30.90    2.40
  -1  -4  -4   28.40    2.30
   1  -4   4   32.60    2.70
   1  -4   4   28.50    1.70
   1  -4   4   28.90    2.10
  -1  -4  -4   27.20    1.80
  -1  -4  -4   31.70    2.20
  -1   4  -4   29.00    1.60
  -1   4  -4   30.90    2.30
   2  -4   4   54.19    3.30
  -2  -4  -4   49.90    2.80
   2  -4   4   51.29    3.30
  -2  -4  -4   54.99    3.30
   2  -4   4   50.99    2.80
  -2   4  -4   50.59    2.70
   2   4   4   51.79    2.60
   3  -4   4    3.50    1.00
  -3  -4  -4    3.50    0.70
   3  -4   4    3.30    1.10
  -3  -4  -4    3.30    1.00
   3  -4   4    3.20    0.50
  -3   4  -4    4.00    0.40
  -3   4  -4    4.50    0.70
   3   4   4    3.80    0.80
   4  -4   4    3.60    0.70
   4  -4   4    3.70    1.00
  -4  -4  -4    5.10    0.80
  -4  -4  -4    5.00    1.30
   4  -4   4    4.00    1.10
   4   4   4    3.30    1.00
  -4   4  -4    3.70    0.50
  -4   4  -4    3.60    0.70
  -5  -4  -4   19.10    2.20
  -5  -4  -4   14.80    1.30
  -5  -4  -4   10.10    2.40
   5  -4   4   17.00    2.00
   5  -4   4   15.20    1.70
  -5   4  -4   14.30    1.20
   5   4   4   15.10    1.80
  -5   4  -4   15.80    1.40
  -6  -4  -4   77.49    5.80
   6  -4   4   84.99    5.10
   6  -4   4   78.29    5.20
  -6  -4  -4   82.89    5.00
  -6  -4  -4   70.99    4.10
   6  -4   4   77.79    4.60
  -6   4  -4   83.09    4.20
  -6   4  -4   79.19    4.10
  -7  -4  -4   13.20    1.40
   7  -4   4   14.30    2.30
  -7  -4  -4   13.30    2.80
  -7  -4  -4   13.70    2.20
   7  -4   4   13.20    2.30
  -7   4  -4   12.30    1.40
  -7   4  -4   14.40    1.40
  -8  -4  -4    2.30    2.20
  -8  -4  -4   -1.40    1.40
   8  -4   4   -2.30    1.80
   8  -4   4    1.40    1.70
  -8  -4  -4   -0.60    0.70
  -8   4  -4    0.30    0.80
  -8   4  -4    0.30    0.80
  -9  -4  -4   -0.40    0.70
  -9  -4  -4    0.10    1.90
   9  -4   4   -1.70    1.70
  -9  -4  -4   -1.90    1.20
   9  -4   4    0.00    2.10
  -9   4  -4    0.20    0.90
  -9   4  -4    0.40    0.80
 -10  -4  -4   13.30    1.60
  10  -4   4   11.20    2.90
 -10  -4  -4    8.90    3.10
 -10  -4  -4   18.80    2.80
 -10   4  -4   14.10    1.80
 -10   4  -4   16.70    1.90
 -11  -4  -4   16.10    1.90
  11  -4   4   17.60    4.50
 -11  -4  -4   14.50    3.60
 -11   4  -4   18.80    2.20
 -11   4  -4   11.90    1.80
 -11  -5   4    0.20    2.70
 -11  -5   4   -0.80    1.50
 -11   5   4   -0.30    1.30
 -10  -5   4    0.50    1.40
 -10  -5   4    3.40    2.80
  10  -5  -4    0.30    2.10
 -10  -5   4    1.10    2.20
  -9  -5   4   13.50    3.20
  -9  -5   4   14.40    2.10
   9  -5  -4   14.70    2.60
  -8  -5   4    1.10    1.10
   8  -5  -4   -2.40    1.70
  -8  -5   4   -0.90    1.60
  -7  -5   4   13.50    1.80
  -7  -5   4   10.60    2.70
   7  -5  -4   15.30    2.20
  -6  -5   4    9.80    2.50
   6  -5  -4   10.30    1.80
  -6  -5   4    9.10    1.50
   6   5  -4    9.40    1.10
  -5  -5   4  226.58   11.70
  -5  -5   4  209.28   10.20
  -5  -5   4  182.28   11.50
   5  -5  -4  232.08   10.50
   5   5  -4  204.48    9.70
  -4  -5   4   11.30    1.30
   4  -5  -4    9.50    1.50
  -4  -5   4    9.40    2.10
  -4  -5   4   14.50    2.60
  -3  -5   4  125.69    7.50
   3  -5  -4  126.99    6.30
  -3  -5   4  124.19    7.60
  -3  -5   4  125.79    6.10
   3  -5  -4  122.69    6.30
  -2  -5   4  130.49    6.30
  -2  -5   4  129.39    7.70
   2  -5  -4  129.19    6.60
   2  -5  -4  139.79    6.80
  -2  -5   4  131.49    7.50
  -2   5   4  133.09    6.40
   2   5  -4  132.29    6.30
  -1  -5   4  119.79    5.80
  -1  -5   4  123.69    7.30
   1  -5  -4  124.09    6.40
  -1  -5   4  133.29    7.00
   1  -5  -4  128.99    6.20
   1   5  -4  121.99    5.80
   0  -5  -4   10.40    1.10
   0  -5  -4   10.90    1.10
   0  -5   4   13.00    0.90
   0  -5  -4    8.40    1.30
   0  -5   4   10.50    1.70
   0  -5   4    9.50    1.80
   0   5  -4   11.50    0.80
  -1  -5  -4   69.49    4.00
  -1  -5  -4   71.09    4.00
   1  -5   4   67.19    3.40
   1  -5   4   71.69    4.10
  -1  -5  -4   71.19    3.60
   1  -5   4   67.49    4.40
  -1   5  -4   69.69    3.40
   2  -5   4   41.80    3.10
  -2  -5  -4   41.70    2.40
   2  -5   4   42.00    2.60
   2  -5   4   44.20    3.10
  -2  -5  -4   40.40    3.00
  -2   5  -4   42.30    2.20
  -3  -5  -4   -1.00    0.90
   3  -5   4   -0.10    0.90
  -3  -5  -4    0.40    0.60
   3  -5   4   -0.10    0.40
   3  -5   4    0.30    0.90
  -3   5  -4    0.00    0.50
  -4  -5  -4   24.00    2.30
  -4  -5  -4   24.50    1.70
  -4  -5  -4   24.10    3.20
   4  -5   4   26.50    2.20
   4  -5   4   18.90    2.10
  -4   5  -4   21.40    1.60
   5  -5   4   41.70    2.80
  -5  -5  -4   37.10    4.10
   5  -5   4   37.70    3.10
  -5  -5  -4   26.20    2.80
  -5  -5  -4   37.80    2.20
  -5   5  -4   32.00    2.00
  -5   5  -4   37.90    2.20
   6  -5   4   17.90    2.50
  -6  -5  -4   24.60    1.80
   6  -5   4   31.90    3.00
  -6  -5  -4   27.80    3.70
  -6  -5  -4   20.40    2.50
  -6   5  -4   24.40    1.90
  -6   5  -4   21.10    1.70
  -7  -5  -4   35.40    3.40
  -7  -5  -4   35.00    2.30
   7  -5   4   38.00    3.70
   7  -5   4   34.30    3.50
  -7  -5  -4   30.30    4.10
  -7   5  -4   34.40    2.30
  -7   5  -4   31.20    2.30
   8  -5   4   -0.70    1.40
  -8  -5  -4    2.50    0.80
  -8  -5  -4    3.20    1.60
   8  -5   4    1.10    2.00
  -8  -5  -4    4.60    2.30
  -8   5  -4    2.30    0.90
  -8   5  -4    2.40    1.00
  -9  -5  -4   19.10    2.70
  -9  -5  -4   14.60    3.20
   9  -5   4   13.00    3.30
   9  -5   4    8.90    2.50
  -9  -5  -4   14.50    1.60
  -9   5  -4   13.30    1.70
 -10  -5  -4   -2.00    2.40
 -10  -5  -4   -0.50    1.80
  10  -5   4   -0.80    2.40
 -10   5  -4    3.00    1.20
 -10  -6   4    9.90    2.10
  10  -6  -4   16.90    3.20
 -10  -6   4   10.40    4.00
   9  -6  -4    3.80    2.00
  -9  -6   4    4.00    2.80
  -9  -6   4    3.30    1.50
  -8  -6   4    1.00    1.30
   8  -6  -4   -0.30    1.60
  -8  -6   4   -1.60    2.20
  -7  -6   4   -0.60    1.10
  -7  -6   4   -0.30    1.90
   7  -6  -4    1.00    1.70
  -6  -6   4    0.10    2.10
  -6  -6   4    0.10    1.00
   6  -6  -4    0.20    1.40
  -5  -6   4  197.38   11.00
  -5  -6   4  183.08    9.00
   5  -6  -4  181.08    9.20
  -5  -6   4  166.48   10.40
   4  -6  -4    0.70    1.10
  -4  -6   4    0.30    0.80
  -4  -6   4    1.00    1.90
  -4  -6   4   -1.70    1.80
   3  -6  -4   38.20    2.70
  -3  -6   4   33.70    3.60
  -3  -6   4   36.10    2.40
  -3  -6   4   36.60    4.10
  -2  -6   4   14.10    2.30
   2  -6  -4   13.20    1.70
   2  -6  -4   10.80    1.40
  -2  -6   4    8.10    2.20
  -2  -6   4   11.80    1.10
  -1  -6   4   49.30    4.20
   1  -6  -4   52.19    3.10
  -1  -6   4   51.89    3.90
  -1  -6   4   54.49    2.70
   1  -6  -4   51.99    3.40
   0  -6   4    5.80    1.80
   0  -6  -4    5.30    1.30
   0  -6   4    5.70    1.50
   0  -6  -4    5.90    0.90
   0   6  -4    5.60    0.40
  -1  -6  -4   16.30    1.90
   1  -6   4   13.40    2.00
  -1  -6  -4   17.20    1.40
   1  -6   4   15.60    1.90
  -1   6  -4   14.50    1.00
   2  -6   4   94.39    5.70
  -2  -6  -4   97.69    4.90
   2  -6   4   98.19    5.30
   2  -6   4   98.19    5.60
  -2  -6  -4  101.59    5.60
  -2   6  -4   99.79    4.70
  -3  -6  -4   27.70    2.60
  -3  -6  -4   23.10    1.70
   3  -6   4   22.40    2.30
   3  -6   4   25.20    2.40
  -3   6  -4   25.00    1.60
   4  -6   4   35.30    2.90
  -4  -6  -4   34.50    2.10
   4  -6   4   29.30    2.60
  -4  -6  -4   38.70    4.20
  -4  -6  -4   33.00    3.00
  -4   6  -4   33.20    2.10
  -5  -6  -4   61.99    5.40
  -5  -6  -4   60.99    3.20
   5  -6   4   58.59    4.10
  -5  -6  -4   45.30    3.90
  -5   6  -4   59.59    3.30
   6  -6   4    1.10    1.50
  -6  -6  -4   -0.80    1.40
   6  -6   4    0.80    1.40
  -6  -6  -4    0.80    0.70
  -6  -6  -4    1.00    1.90
  -6   6  -4    0.80    0.80
  -7  -6  -4    5.90    2.60
  -7  -6  -4    2.80    1.80
   7  -6   4    3.80    1.90
   7  -6   4    5.30    1.80
  -7   6  -4    5.70    1.20
  -8  -6  -4    0.80    1.70
   8  -6   4    0.20    1.90
  -8  -6  -4   -1.20    2.10
   8  -6   4    0.20    2.10
  -8   6  -4   -0.10    0.90
  -9  -6  -4    0.40    1.90
  -9  -6  -4    3.10    2.70
   9  -6   4   -1.20    2.20
   9  -6   4    0.60    2.20
  -9   6  -4    1.80    1.20
  10  -6   4   -2.90    3.90
 -10   6  -4    0.70    1.00
   9  -7  -4    5.50    2.50
   8  -7  -4    0.60    2.00
  -8  -7   4    2.30    3.00
  -8  -7   4    1.40    2.20
  -8  -7   4   -1.60    2.00
  -7  -7   4    4.30    2.70
  -7  -7   4   -2.50    2.10
   7  -7  -4    2.50    1.70
  -6  -7   4   24.80    3.90
   6  -7  -4   29.30    2.80
  -6  -7   4   26.50    3.90
   5  -7  -4    8.70    1.80
  -5  -7   4   13.10    3.00
  -5  -7   4   14.90    3.20
  -4  -7   4    3.30    1.90
   4  -7  -4    0.90    1.20
  -4  -7   4   -1.20    1.90
   3  -7  -4   17.30    2.00
  -3  -7   4   23.90    3.30
   3  -7  -4   20.20    1.90
  -3  -7   4   18.50    3.20
  -2  -7   4    5.70    2.00
  -2  -7   4    4.10    2.00
   2  -7  -4    5.70    1.20
   2  -7  -4    7.30    1.40
  -1  -7   4   47.60    4.40
   1  -7  -4   49.80    3.40
   1  -7  -4   46.70    2.90
  -1  -7   4   49.50    4.10
   0  -7  -4   12.10    1.70
   0  -7   4    9.30    2.10
   0  -7   4   15.00    2.20
   0  -7  -4   14.20    1.40
   1  -7   4    1.00    1.20
   1  -7   4    2.80    1.50
  -1  -7  -4    3.00    1.30
  -1  -7  -4    3.90    0.90
  -2  -7  -4   27.20    1.90
   2  -7   4   32.40    3.10
  -2  -7  -4   29.70    2.60
   2  -7   4   25.30    2.60
   3  -7   4    2.20    1.30
  -3  -7  -4    3.10    1.40
  -3  -7  -4    1.70    1.80
   3  -7   4    1.40    1.30
  -3   7  -4    2.50    0.60
  -4  -7  -4   91.79    5.40
  -4  -7  -4   73.59    6.20
   4  -7   4   86.99    5.20
  -4   7  -4   80.69    4.30
   5  -7   4   14.00    2.10
   5  -7   4   21.40    2.50
  -5  -7  -4   21.40    2.60
  -5  -7  -4   20.40    3.40
  -5   7  -4   17.50    1.60
  -6  -7  -4   -0.50    2.30
   6  -7   4    3.20    1.70
  -6  -7  -4    0.40    1.40
   6  -7   4    1.10    1.50
  -6   7  -4    2.50    0.90
   7  -7   4    5.80    2.10
  -7  -7  -4    7.30    2.90
   7  -7   4    4.10    2.00
  -7  -7  -4    9.10    2.10
  -7   7  -4    5.90    1.20
   8  -7   4   11.40    2.70
  -8  -7  -4   13.20    2.50
  -8  -7  -4   17.00    3.70
  -8   7  -4   13.80    1.70
   9  -7   4    7.80    3.00
  -9   7  -4    8.70    1.60
   8  -8  -4    8.00    2.40
   7  -8  -4   16.40    2.50
  -7  -8   4   11.60    3.20
  -7  -8   4   16.70    3.90
  -6  -8   4    5.30    3.00
  -6  -8   4    7.40    2.80
   6  -8  -4   10.20    2.10
  -5  -8   4   13.80    3.50
   5  -8  -4   15.40    2.10
  -5  -8   4   20.10    3.70
  -4  -8   4   -1.10    1.80
  -4  -8   4    0.00    1.90
   4  -8  -4    3.10    1.40
   4  -8  -4    1.70    1.40
  -3  -8   4   20.10    3.60
   3  -8  -4   22.40    2.40
   3  -8  -4   18.20    2.00
  -3  -8   4   22.00    3.50
  -2  -8   4   -0.70    1.60
   2  -8  -4    0.10    1.10
  -2  -8   4    1.60    1.80
  -1  -8   4    6.00    2.30
   1  -8  -4    4.00    1.40
  -1  -8   4    3.40    1.90
   0  -8   4   -0.60    1.40
   0  -8   4   -0.60    1.50
   0  -8  -4   -0.10    1.10
   1  -8   4    4.80    1.90
  -1  -8  -4    7.60    1.60
  -2  -8  -4    0.30    1.70
  -2  -8  -4    1.60    1.40
   2  -8   4    0.60    1.20
   2  -8   4    0.50    1.50
  -3  -8  -4   15.30    2.20
   3  -8   4   21.50    2.40
  -3  -8  -4   14.30    3.20
  -4  -8  -4   77.59    6.60
   4  -8   4   85.89    5.40
  -4  -8  -4   91.49    5.60
  -5  -8  -4    1.20    2.60
  -5  -8  -4   -1.20    1.50
   5  -8   4    2.40    1.50
  -6  -8  -4    1.40    2.70
  -6  -8  -4   -3.10    1.60
   6  -8   4    0.40    1.60
  -7  -8  -4   -0.90    1.60
  -7  -8  -4    3.90    4.50
   7  -8   4   -0.80    1.70
  -6  -9   4    0.90    2.60
   5  -9  -4   -0.60    1.30
  -5  -9   4    3.70    2.60
  -5  -9   4    0.00    2.60
  -4  -9   4   -0.20    2.30
  -4  -9   4    1.00    2.50
   4  -9  -4    1.30    1.40
   3  -9  -4    0.30    1.30
  -3  -9   4    1.80    2.40
  -3  -9   4    2.20    2.20
  -2  -9   4    3.00    2.00
  -2  -9   4    0.40    2.10
   2  -9  -4    0.40    1.30
   1  -9  -4    2.10    1.40
  -1  -9   4   -0.80    1.90
  -1  -9   4   -2.00    1.80
   0  -9  -4    4.80    2.20
   0  -9  -4    0.40    1.30
   0  -9   4    0.10    1.80
  -1  -9  -4   -1.50    1.20
   1  -9   4   -0.30    1.70
  -1  -9  -4    0.20    2.10
  -2  -9  -4   24.30    4.00
  -2  -9  -4   25.80    3.00
  -3  -9  -4   13.40    3.60
  -3  -9  -4   20.40    2.70
  -4  -9  -4   16.90    2.60
  -4  -9  -4   17.90    3.90
  -5  -9  -4   -2.30    2.50
  -5  -9  -4    1.30    1.70
  -6  -9  -4    5.30    2.30
  -3 -10   4   -2.50    2.00
  -3 -10   4   -2.00    2.00
  -2 -10   4    1.00    2.50
   1 -10  -4    0.00    2.00
  -1 -10   4    0.90    2.10
   0 -10  -4   -0.10    2.10
   0 -10   4    1.50    2.20
  -1 -10  -4    4.40    2.60
  -1 -10  -4    1.70    2.30
  -2 -10  -4    1.30    1.70
  -2 -10  -4    1.90    2.80
  -3 -10  -4    3.50    1.80
  12   0  -5   -1.40    2.50
 -12   0   5    0.90    1.70
 -12   0   5   -0.90    1.40
 -11   0   5    0.70    1.00
  11   0  -5   -0.10    2.20
 -11   0   5   -0.70    1.60
 -10   0   5   -0.20    1.00
  10   0  -5   -0.60    2.00
 -10   0   5    0.30    1.30
  -9   0   5    0.00    1.00
  -9   0   5   -0.70    1.40
   9   0  -5   -1.10    1.70
  -9   0   5   -1.10    1.20
  -8   0   5   -0.20    1.10
  -8   0   5    0.50    1.30
  -8   0   5    0.50    1.00
   8   0  -5    0.70    1.30
  -7   0   5   -0.80    0.70
  -7   0   5    0.60    1.20
  -7   0   5    0.10    1.30
   7   0  -5   -0.10    1.30
  -6   0   5    0.70    1.10
  -6   0   5   -0.70    0.70
  -6   0   5   -0.10    1.00
   6   0  -5   -1.70    1.00
   5   0  -5    0.20    0.90
  -5   0   5    0.60    0.70
  -5   0   5    0.20    0.90
  -5   0   5    0.70    1.00
   4   0  -5    0.90    0.80
  -4   0   5   -1.10    0.80
  -4   0   5    0.00    0.60
  -4   0   5    0.90    0.90
  -3   0   5    0.50    0.90
  -3   0   5    0.90    0.90
   3   0  -5    0.70    0.70
  -3   0   5   -0.20    0.50
  -2   0   5    1.50    0.80
  -2   0   5    0.20    0.80
   2   0  -5    0.70    0.60
   2   0  -5    0.40    0.70
   1   0  -5    0.20    0.50
  -1   0   5    0.50    0.80
  -1   0   5    0.10    0.70
   1   0  -5   -0.20    0.50
   0   0  -5    0.70    0.50
   0   0  -5    0.60    0.80
   0   0  -5   -0.50    0.50
   0   0   5   -0.10    0.80
   0   0   5   -0.50    0.70
   0   0   5   -0.70    0.60
  -1   0  -5    0.20    0.50
   1   0   5    0.80    0.70
  -1   0  -5   -0.30    0.60
   1   0   5    1.40    1.00
  -1   0  -5    1.50    0.60
   2   0   5    0.00    0.80
   2   0   5    0.10    0.50
  -2   0  -5    0.40    0.60
   2   0   5    0.50    1.10
  -2   0  -5    0.10    0.50
  -2   0  -5    0.30    0.70
   3   0   5   -0.80    1.10
  -3   0  -5    0.70    0.80
  -3   0  -5    1.20    0.70
   3   0   5    0.40    1.00
  -4   0  -5    0.10    0.60
   4   0   5   -1.00    1.10
  -4   0  -5   -0.40    0.80
   5   0   5    0.40    1.40
  -5   0  -5   -0.60    0.80
  -5   0  -5    0.20    0.60
  -5   0  -5    0.80    0.90
  -6   0  -5   -0.40    0.90
   6   0   5   -0.90    1.60
  -6   0  -5   -1.40    0.90
  -6   0  -5    0.00    0.70
   7   0   5   -0.50    1.30
  -7   0  -5   -1.50    1.00
  -7   0  -5    0.10    1.20
  -7   0  -5   -0.10    0.70
   8   0   5    0.70    1.40
  -8   0  -5   -0.40    0.70
  -8   0  -5    0.70    1.40
  -8   0  -5    0.20    1.20
  -9   0  -5   -1.70    1.40
  -9   0  -5   -0.40    1.10
   9   0   5   -1.80    1.60
  -9   0  -5    0.40    0.90
 -10   0  -5   -0.50    1.50
  10   0   5    0.70    2.20
 -10   0  -5    0.40    0.80
 -11   0  -5    0.60    1.30
 -11   0  -5   -0.80    1.00
  11   0   5   -1.80    2.50
 -12   0  -5    0.60    1.60
  12   0   5   -2.40    3.00
 -12  -1   5   14.00    3.00
 -12  -1   5   13.10    2.30
  12  -1  -5   11.30    2.90
 -12   1   5   11.40    2.30
  12   1  -5   19.70    3.40
 -12   1   5   20.10    3.60
 -11  -1   5    0.60    1.10
 -11  -1   5    0.20    1.60
  11  -1  -5    2.30    2.40
  11   1  -5    4.40    2.40
 -11   1   5    3.10    1.30
 -11   1   5    1.80    1.50
 -10  -1   5   33.50    2.90
 -10  -1   5   36.40    3.80
  10  -1  -5   25.10    3.10
 -10  -1   5   24.30    3.30
 -10   1   5   36.00    2.90
  10   1  -5   39.20    3.60
 -10   1   5   29.30    3.10
  -9  -1   5    8.40    1.50
  -9  -1   5    5.20    1.70
  -9  -1   5    7.90    2.00
   9  -1  -5    7.50    2.10
  -9   1   5    8.20    1.60
   9   1  -5    6.60    1.90
  -9   1   5    8.70    1.50
   8  -1  -5   -0.10    1.50
  -8  -1   5   -1.20    1.20
  -8  -1   5    2.30    1.10
  -8  -1   5    1.40    1.50
  -8   1   5    4.00    1.10
  -8   1   5    1.60    1.10
   8   1  -5    2.80    1.60
  -8   1   5    2.20    1.20
  -7  -1   5    0.20    0.90
  -7  -1   5    1.30    1.30
  -7  -1   5    3.10    1.50
   7  -1  -5    2.70    1.40
   7   1  -5    1.40    1.20
  -7   1   5    1.00    1.20
  -7   1   5    2.10    0.90
  -7   1   5    2.20    1.00
  -6  -1   5   41.90    3.40
   6  -1  -5   40.70    3.00
  -6  -1   5   38.70    2.60
  -6  -1   5   39.20    3.20
  -6   1   5   38.30    2.60
   6   1  -5   39.60    2.80
  -6   1   5   34.60    2.80
  -6   1   5   39.40    2.70
  -5  -1   5    7.80    1.60
  -5  -1   5    9.20    1.10
  -5  -1   5   10.30    1.80
   5  -1  -5   10.40    1.50
  -5   1   5    7.80    1.40
   5   1  -5   10.20    1.30
  -5   1   5    8.00    1.20
  -5   1   5    6.60    1.00
   4  -1  -5    1.30    0.90
  -4  -1   5    0.20    1.10
   4  -1  -5   -0.10    0.90
  -4  -1   5    0.70    0.60
  -4  -1   5    0.50    1.00
   4   1  -5   -0.40    0.70
  -4   1   5    0.80    0.70
  -4   1   5   -0.20    0.60
  -4   1   5    0.80    0.90
  -3  -1   5    0.90    0.90
   3  -1  -5   -0.20    0.80
  -3  -1   5    0.60    1.00
   3  -1  -5    0.20    0.90
  -3  -1   5    0.80    0.50
   3   1  -5   -1.30    0.60
  -3   1   5    0.50    0.80
  -3   1   5    1.00    0.90
  -2  -1   5  196.88    9.30
   2  -1  -5  199.08    9.60
   2  -1  -5  195.68    9.30
  -2  -1   5  204.08    9.20
  -2  -1   5  199.38    9.80
  -2  -1   5  205.48    9.70
  -2   1   5  190.68    9.50
   2   1  -5  184.38    9.20
   2   1  -5  202.68    9.20
   1  -1  -5   13.10    1.20
  -1  -1   5    9.30    1.30
   1  -1  -5   13.00    1.50
  -1  -1   5    9.50    1.00
  -1  -1   5    8.50    1.30
  -1   1   5   10.10    1.30
   1   1  -5    9.80    0.80
  -1   1   5   12.50    1.40
   1   1  -5   10.60    1.50
   1   1  -5    9.80    1.00
   0  -1   5   31.50    2.40
   0  -1   5   35.10    2.00
   0  -1  -5   36.00    2.20
   0  -1  -5   36.90    2.10
   0  -1   5   33.90    2.20
   0   1  -5   33.90    1.90
   0   1  -5   31.90    2.30
   0   1   5   31.00    2.00
   0   1  -5   32.80    2.00
   0   1   5   30.90    2.40
  -1  -1  -5  110.89    5.70
   1  -1   5  118.69    6.00
  -1  -1  -5  114.39    5.60
   1  -1   5  120.29    5.70
  -1  -1  -5  111.09    5.70
  -1   1  -5  111.79    5.50
   1   1   5  117.89    5.80
   1   1   5  119.89    6.20
  -1   1  -5  114.89    5.70
  -1   1  -5  112.09    5.50
  -2  -1  -5  553.44   24.80
  -2  -1  -5  537.55   24.90
   2  -1   5  536.55   24.70
   2  -1   5  546.45   25.20
   2   1   5  544.85   25.10
  -2   1  -5  536.25   24.80
  -2   1  -5  561.44   24.80
  -2   1  -5  544.75   24.80
  -3  -1  -5   39.60    2.60
   3  -1   5   42.90    2.50
   3  -1   5   43.40    3.10
  -3  -1  -5   44.80    2.50
   3  -1   5   43.10    2.90
   3   1   5   45.20    3.20
  -3   1  -5   41.70    2.40
  -3   1  -5   43.10    2.50
  -3   1  -5   43.90    2.50
   4  -1   5    4.80    1.30
  -4  -1  -5    3.40    1.00
  -4  -1  -5    6.80    0.90
   4  -1   5    4.10    1.40
   4   1   5    3.10    1.60
  -4   1  -5    4.20    0.80
  -4   1  -5    4.40    0.80
  -4   1  -5    2.80    0.90
   5  -1   5    0.90    1.30
  -5  -1  -5   -0.80    0.50
  -5  -1  -5    1.40    1.00
  -5   1  -5    1.40    0.90
   5   1   5    1.10    1.70
  -5   1  -5    0.90    0.90
  -5   1  -5   -0.30    0.60
   6  -1   5    7.00    2.00
  -6  -1  -5    8.50    1.70
  -6  -1  -5   11.30    1.30
  -6  -1  -5   10.40    1.60
  -6   1  -5    9.30    1.40
  -6   1  -5   10.20    1.20
  -6   1  -5    8.80    1.40
   6   1   5    8.50    1.70
  -7  -1  -5   11.40    2.10
  -7  -1  -5    9.80    1.70
   7  -1   5   15.10    2.30
   7  -1   5    8.70    2.40
  -7  -1  -5   10.40    1.30
  -7   1  -5   14.10    1.50
   7   1   5    8.40    1.90
  -7   1  -5   13.50    1.70
  -7   1  -5   13.20    1.70
  -8  -1  -5    2.20    1.60
  -8  -1  -5    3.00    1.00
  -8  -1  -5    1.70    1.40
   8  -1   5    4.80    1.90
   8   1   5    3.10    1.70
  -8   1  -5    3.60    1.40
  -8   1  -5    3.40    1.00
  -8   1  -5    4.30    1.30
   9  -1   5    3.10    1.90
  -9  -1  -5    1.10    0.80
  -9  -1  -5    1.10    1.50
  -9  -1  -5    4.70    1.90
   9   1   5    0.30    1.60
  -9   1  -5    2.90    1.10
 -10  -1  -5   -0.10    1.00
  10  -1   5   -2.40    2.00
 -10  -1  -5    0.70    1.40
 -10  -1  -5    0.80    1.80
  10   1   5   -0.10    2.00
 -10   1  -5    1.90    1.40
 -10   1  -5    0.30    0.90
 -11  -1  -5    1.80    1.80
 -11  -1  -5    2.50    1.10
  11  -1   5    2.00    2.70
 -11   1  -5    3.20    1.60
 -11   1  -5    1.50    1.20
  11   1   5    4.60    2.70
 -12   1  -5   33.40    3.40
 -12  -2   5   -0.90    2.10
  12   2  -5    4.00    2.60
  11  -2  -5   11.10    2.90
 -11  -2   5   12.40    2.90
 -11  -2   5   10.60    2.70
 -11  -2   5    8.50    1.70
 -11   2   5   11.30    1.90
 -11   2   5   12.90    2.10
  11   2  -5   13.50    2.70
 -10  -2   5   19.40    2.20
 -10  -2   5   14.00    2.80
  10  -2  -5   20.30    3.00
 -10  -2   5   15.20    3.00
 -10   2   5   18.60    2.40
 -10   2   5   16.90    2.20
  10   2  -5   16.00    2.60
  -9  -2   5    3.20    1.30
   9  -2  -5    0.20    1.80
  -9  -2   5    4.10    2.00
  -9  -2   5    5.40    2.10
  -9   2   5    3.60    1.30
   9   2  -5    2.00    1.70
  -9   2   5    2.60    1.30
  -8  -2   5   18.40    1.90
   8  -2  -5    8.90    2.00
  -8  -2   5   10.50    2.40
  -8  -2   5   11.60    2.20
  -8   2   5   11.80    1.70
   8   2  -5   12.90    1.90
  -8   2   5   17.30    2.10
  -7  -2   5   -0.10    0.80
  -7  -2   5   -0.50    1.60
  -7  -2   5   -0.80    1.50
   7  -2  -5    1.30    1.40
  -7   2   5    0.40    0.80
   7   2  -5   -0.10    1.10
  -7   2   5   -0.20    0.80
  -7   2   5    0.20    0.70
  -6  -2   5    3.50    1.70
  -6  -2   5    4.40    1.60
  -6  -2   5    2.90    0.90
   6  -2  -5    3.90    1.30
  -6   2   5    4.20    1.00
   6   2  -5    4.10    1.10
  -6   2   5    1.70    1.00
  -6   2   5    3.50    0.80
  -5  -2   5   78.69    4.80
  -5  -2   5   69.39    3.90
  -5  -2   5   76.59    5.00
   5  -2  -5   69.89    4.20
   5  -2  -5   72.69    4.20
  -5   2   5   70.29    3.90
  -5   2   5   75.79    4.10
   5   2  -5   76.49    3.90
  -5   2   5   71.69    4.30
   4  -2  -5  110.09    5.70
  -4  -2   5  110.39    5.40
   4  -2  -5  116.09    5.60
  -4  -2   5  107.29    6.20
  -4  -2   5  102.69    6.20
  -4   2   5  104.49    5.50
   4   2  -5  101.79    5.30
  -4   2   5  109.89    5.80
  -3  -2   5   20.20    2.20
  -3  -2   5   23.30    1.90
  -3  -2   5   27.80    2.80
   3  -2  -5   23.10    1.80
   3  -2  -5   23.60    2.00
  -3  -2   5   22.70    1.60
  -3   2   5   22.30    2.10
  -3   2   5   26.90    2.00
   3   2  -5   25.70    1.60
   3   2  -5   25.50    1.90
  -2  -2   5   98.09    4.70
   2  -2  -5   99.69    5.20
  -2  -2   5  108.09    5.80
   2  -2  -5  103.69    5.00
  -2  -2   5  101.09    4.90
  -2   2   5  102.59    5.40
   2   2  -5   97.29    4.80
  -2   2   5   87.29    5.20
   2   2  -5   95.79    4.80
   1  -2  -5   25.40    1.80
  -1  -2   5   31.10    1.70
  -1  -2   5   29.40    2.50
  -1  -2   5   28.50    2.20
   1   2  -5   27.20    1.50
   1   2  -5   27.40    1.70
  -1   2   5   27.60    1.70
  -1   2   5   27.30    2.30
   0  -2  -5 1829.52   85.79
   0  -2  -5 1850.41   85.59
   0  -2   5 1873.91   85.69
   0  -2   5 1939.01   85.49
   0  -2   5 1887.61   86.09
   0   2  -5 1927.81   85.49
   0   2  -5 1907.31   85.39
   0   2  -5 1924.81   85.39
   0   2  -5 1949.60   85.99
   0   2   5 1964.90   85.69
   1  -2   5   98.39    4.90
   1  -2   5   98.09    5.20
  -1  -2  -5  105.39    5.00
  -1  -2  -5  106.39    4.90
   1  -2   5   93.59    5.30
   1  -2   5   94.89    5.30
  -1   2  -5   98.09    4.60
  -1   2  -5   95.29    4.80
  -1   2  -5  100.69    5.10
   1   2   5   94.49    5.10
   2  -2   5   51.39    2.60
  -2  -2  -5   51.09    2.80
   2  -2   5   51.19    3.30
  -2  -2  -5   47.90    3.00
   2  -2   5   47.80    2.70
   2  -2   5   56.89    3.30
   2   2   5   51.09    3.40
  -2   2  -5   49.20    2.80
  -2   2  -5   48.80    2.60
  -2   2  -5   52.69    2.70
   3  -2   5  171.88    8.70
   3  -2   5  182.68    8.20
   3  -2   5  178.38    8.80
  -3  -2  -5  176.28    8.60
  -3  -2  -5  161.18    8.20
  -3   2  -5  181.58    8.10
  -3   2  -5  175.78    8.20
   3   2   5  151.28    8.90
  -3   2  -5  178.08    8.20
   4  -2   5   56.59    3.90
   4  -2   5   65.49    3.50
   4  -2   5   64.19    3.90
  -4  -2  -5   66.99    3.90
  -4  -2  -5   63.69    3.40
  -4   2  -5   68.89    3.50
  -4   2  -5   63.99    3.50
  -4   2  -5   65.49    3.20
   5  -2   5   69.19    4.50
   5  -2   5   68.69    4.40
  -5  -2  -5   66.19    3.70
  -5  -2  -5   65.59    4.20
  -5   2  -5   67.99    3.70
  -5   2  -5   68.99    3.60
   5   2   5   75.49    4.20
  -5   2  -5   70.09    3.80
  -6  -2  -5   13.90    1.90
   6  -2   5   16.90    2.50
  -6  -2  -5   14.50    1.40
  -6  -2  -5   12.20    2.20
  -6   2  -5   15.40    1.30
   6   2   5   17.40    2.00
  -6   2  -5   11.80    1.30
  -6   2  -5   17.20    1.70
   7  -2   5  134.89    8.40
   7  -2   5  136.69    8.90
  -7  -2  -5  161.28    8.40
  -7  -2  -5  164.48    9.00
  -7  -2  -5  173.98    7.80
  -7   2  -5  155.28    8.20
  -7   2  -5  157.18    7.80
   7   2   5  159.18    8.60
  -7   2  -5  167.58    8.00
   8  -2   5   27.60    3.20
  -8  -2  -5   37.90    4.00
   8  -2   5   31.80    4.10
  -8  -2  -5   42.60    2.60
  -8  -2  -5   39.00    3.50
  -8   2  -5   40.60    3.00
  -8   2  -5   36.40    2.60
   8   2   5   40.60    3.90
  -9  -2  -5    4.40    1.10
  -9  -2  -5    1.00    1.50
  -9  -2  -5   -1.30    1.60
   9  -2   5    2.20    2.00
  -9   2  -5    2.40    1.00
   9   2   5    3.00    2.10
  -9   2  -5    3.60    1.30
 -10  -2  -5    1.50    2.20
 -10  -2  -5    4.60    1.70
 -10  -2  -5    4.60    1.10
  10  -2   5    6.50    2.70
 -10   2  -5    3.50    1.40
 -10   2  -5    2.70    1.10
  10   2   5    1.00    2.30
  11  -2   5    1.90    2.90
 -11  -2  -5    6.30    3.10
 -11  -2  -5    6.10    1.40
 -11  -2  -5    8.50    2.30
 -11   2  -5    5.60    1.40
 -11   2  -5    6.10    1.60
 -12   2  -5    7.50    1.90
 -12  -3   5   -0.80    2.90
 -11  -3   5    0.50    1.10
  11  -3  -5   -0.60    2.20
 -11  -3   5    0.20    2.30
 -11  -3   5   -1.90    1.80
  11   3  -5    3.60    2.20
 -11   3   5    0.70    1.20
  10  -3  -5   -0.90    2.00
 -10  -3   5   -0.30    1.90
 -10  -3   5    1.50    1.30
 -10  -3   5   -0.50    2.10
 -10   3   5    0.90    1.30
  10   3  -5   -0.20    1.80
 -10   3   5    0.50    1.10
  -9  -3   5    0.30    1.10
  -9  -3   5    2.00    1.80
  -9  -3   5   -0.30    1.60
   9  -3  -5   -0.80    1.70
   9   3  -5   -1.10    1.60
  -9   3   5   -0.10    0.90
  -9   3   5    1.40    1.20
  -8  -3   5    5.00    1.30
   8  -3  -5    2.80    1.60
  -8  -3   5    4.10    1.90
  -8  -3   5    4.30    2.10
   8   3  -5    5.90    1.60
  -8   3   5    5.60    1.30
  -8   3   5    4.30    1.40
   7  -3  -5   54.49    3.90
  -7  -3   5   54.09    3.50
  -7  -3   5   51.99    4.60
  -7   3   5   61.79    3.70
  -7   3   5   54.29    3.70
   7   3  -5   58.69    3.50
  -6  -3   5   28.60    3.40
  -6  -3   5   29.20    3.50
   6  -3  -5   25.20    2.40
  -6  -3   5   33.00    2.30
  -6   3   5   23.30    2.40
  -6   3   5   29.60    2.00
   6   3  -5   32.70    2.30
  -6   3   5   31.60    2.40
  -6   3   5   32.40    2.60
   5  -3  -5   18.20    1.90
  -5  -3   5   17.10    2.50
   5  -3  -5   17.90    1.60
  -5  -3   5   13.20    2.30
  -5  -3   5   18.30    1.50
   5   3  -5   16.70    1.40
  -5   3   5   13.70    1.40
  -5   3   5   12.60    1.40
  -5   3   5   15.80    1.90
  -4  -3   5   99.69    6.10
  -4  -3   5   90.19    5.80
  -4  -3   5   99.09    4.90
   4  -3  -5   98.59    5.10
   4  -3  -5   97.19    5.00
  -4   3   5   94.09    5.10
   4   3  -5   96.59    4.60
   4   3  -5   93.19    4.70
  -4   3   5  100.19    5.40
   3  -3  -5   53.89    3.20
   3  -3  -5   55.89    3.20
  -3  -3   5   47.90    3.70
  -3  -3   5   50.59    4.00
  -3  -3   5   55.39    2.90
  -3   3   5   58.49    2.60
   3   3  -5   50.89    3.00
   3   3  -5   58.39    2.90
  -2  -3   5    0.80    0.60
  -2  -3   5   -0.80    1.30
   2  -3  -5   -0.30    0.70
   2  -3  -5    0.90    0.90
  -2  -3   5   -0.10    0.40
  -2  -3   5   -0.60    1.00
   2   3  -5    0.60    0.50
  -2   3   5    0.40    0.30
   2   3  -5   -0.10    0.60
  -1  -3   5  184.58    9.40
   1  -3  -5  193.58    9.10
   1  -3  -5  201.08    9.20
  -1  -3   5  190.78    8.80
  -1  -3   5  179.68    9.80
   1   3  -5  188.88    8.80
   1   3  -5  191.48    8.70
  -1   3   5  191.18    8.90
   0  -3   5    2.50    0.90
   0  -3  -5    3.00    0.60
   0  -3   5    1.70    0.60
   0  -3  -5    2.20    0.90
   0  -3   5    1.80    1.10
   0  -3  -5    3.10    0.80
   0   3  -5    3.40    1.10
   0   3  -5    2.90    0.60
   1  -3   5   99.09    5.70
  -1  -3  -5  101.79    5.50
   1  -3   5  107.19    5.30
   1  -3   5  107.59    5.10
  -1  -3  -5  108.89    5.30
  -1  -3  -5  110.29    5.20
  -1   3  -5  102.69    5.10
  -1   3  -5  107.29    5.50
   2  -3   5  424.36   19.30
   2  -3   5  444.96   19.10
   2  -3   5  437.16   19.90
  -2  -3  -5  433.46   19.50
  -2  -3  -5  400.76   19.70
   2  -3   5  409.86   19.80
  -2   3  -5  424.36   19.10
  -2   3  -5  392.56   19.30
  -2   3  -5  444.86   19.50
  -3  -3  -5   82.09    4.60
  -3  -3  -5   81.19    4.20
   3  -3   5   80.99    4.70
   3  -3   5   82.29    4.00
   3  -3   5   79.79    4.60
  -3   3  -5   80.29    4.10
  -3   3  -5   80.09    3.90
  -3   3  -5   84.69    4.00
  -4  -3  -5   10.10    1.10
   4  -3   5    9.90    1.60
   4  -3   5   14.00    1.70
   4  -3   5   11.30    1.10
  -4  -3  -5   11.10    1.60
   4   3   5   14.80    1.50
  -4   3  -5   14.20    1.20
  -4   3  -5   10.70    1.10
  -5  -3  -5   50.69    4.10
  -5  -3  -5   57.19    3.80
   5  -3   5   57.09    4.00
  -5  -3  -5   47.40    3.10
   5  -3   5   62.19    3.80
  -5   3  -5   60.39    3.20
  -5   3  -5   55.29    3.10
   5   3   5   57.69    3.50
  -6  -3  -5    7.40    1.80
   6  -3   5    8.10    1.70
  -6  -3  -5    8.00    1.10
   6  -3   5    6.30    2.00
  -6  -3  -5    6.90    2.00
   6   3   5    8.50    1.70
  -6   3  -5    6.50    1.10
  -6   3  -5    7.70    1.10
  -7  -3  -5    4.70    1.60
  -7  -3  -5    8.00    1.20
   7  -3   5    9.10    2.20
  -7  -3  -5    8.50    2.40
   7  -3   5    5.20    1.60
   7   3   5    8.00    2.00
  -7   3  -5    6.70    1.20
  -7   3  -5    7.50    1.20
  -8  -3  -5   99.99    7.00
   8  -3   5  115.79    7.60
   8  -3   5  108.69    6.70
  -8  -3  -5  100.29    5.60
  -8  -3  -5  100.19    6.40
  -8   3  -5  112.79    5.70
   8   3   5  108.09    6.80
  -8   3  -5  117.89    5.80
  -9  -3  -5    0.30    0.90
   9  -3   5   -1.40    1.60
  -9  -3  -5   -0.60    1.50
   9  -3   5   -2.50    2.30
  -9  -3  -5    1.70    2.10
   9   3   5    0.50    2.00
  -9   3  -5    1.10    0.90
  -9   3  -5    1.40    1.00
  10  -3   5    4.70    2.50
 -10  -3  -5    2.80    2.40
 -10  -3  -5    4.50    2.10
 -10  -3  -5    3.20    1.10
 -10   3  -5    3.00    1.10
 -10   3  -5    4.40    1.30
 -11  -3  -5    3.80    2.00
  11  -3   5    7.00    3.00
 -11  -3  -5    5.40    1.40
 -11  -3  -5    5.30    2.80
 -11   3  -5    5.70    1.50
 -11   3  -5    7.10    1.60
 -11  -4   5    5.00    2.60
  11  -4  -5    3.00    2.70
 -11  -4   5    1.00    2.50
 -11  -4   5    2.60    1.40
 -11   4   5    1.00    1.40
 -10  -4   5   -0.90    2.00
 -10  -4   5   -0.70    1.10
 -10  -4   5   -0.20    2.10
  10  -4  -5   -1.10    2.20
 -10   4   5   -0.80    1.10
  -9  -4   5    1.60    1.20
  -9  -4   5    1.60    1.80
   9  -4  -5    2.50    1.90
  -9  -4   5    1.20    2.10
  -9   4   5    1.60    1.20
  -9   4   5    1.40    1.20
   9   4  -5    1.90    1.60
  -8  -4   5    2.10    2.00
  -8  -4   5    3.40    1.20
  -8  -4   5    0.20    2.00
   8  -4  -5    1.90    1.60
   8   4  -5    1.00    1.30
  -8   4   5    1.80    1.30
  -7  -4   5   43.30    2.90
  -7  -4   5   35.30    4.10
  -7  -4   5   48.30    4.90
   7  -4  -5   40.20    3.40
  -7   4   5   38.30    3.20
   7   4  -5   42.90    2.80
   6  -4  -5  304.37   15.00
  -6  -4   5  310.47   16.10
  -6  -4   5  314.77   16.30
  -6  -4   5  312.27   14.80
   6   4  -5  319.77   14.50
   5  -4  -5  172.38    8.60
  -5  -4   5  171.38    9.70
  -5  -4   5  182.68    9.60
  -5  -4   5  158.68    8.20
   5   4  -5  163.68    8.00
   5   4  -5  175.88    8.00
   4  -4  -5   31.10    2.10
   4  -4  -5   30.70    2.50
  -4  -4   5   27.80    3.10
  -4  -4   5   31.50    2.00
  -4  -4   5   22.00    3.10
   4   4  -5   30.30    1.60
   4   4  -5   29.70    1.80
   3  -4  -5  109.19    5.60
  -3  -4   5  109.99    6.70
   3  -4  -5  111.99    5.50
  -3  -4   5  123.89    6.50
  -3  -4   5  104.29    5.20
   3   4  -5  104.49    5.10
   3   4  -5  104.29    5.00
   3   4  -5  103.09    5.40
  -2  -4   5  130.49    6.10
  -2  -4   5  131.89    7.50
  -2  -4   5  124.79    7.00
  -2  -4   5  128.09    6.00
   2  -4  -5  133.09    6.50
   2   4  -5  124.79    6.00
   2   4  -5  131.09    6.10
   1  -4  -5  449.66   20.10
  -1  -4   5  420.26   20.90
   1  -4  -5  417.56   20.20
  -1  -4   5  433.06   19.70
  -1  -4   5  443.06   20.60
   1   4  -5  445.96   19.60
   1   4  -5  438.06   19.70
   0  -4  -5   13.60    1.10
   0  -4  -5   11.10    1.20
   0  -4   5   12.70    1.00
   0  -4   5   13.90    1.60
   0  -4  -5   13.80    1.50
   0  -4   5   12.80    2.00
   0   4  -5   12.10    1.00
   1  -4   5  161.48    8.00
  -1  -4  -5  172.98    8.30
  -1  -4  -5  165.48    7.90
   1  -4   5  157.58    7.70
   1  -4   5  162.68    8.60
  -1  -4  -5  166.68    7.90
  -1   4  -5  166.58    7.70
  -1   4  -5  166.58    8.30
  -2  -4  -5  126.99    6.90
   2  -4   5  133.49    6.50
   2  -4   5  141.49    7.20
   2  -4   5  148.29    7.20
  -2  -4  -5  133.79    6.60
  -2   4  -5  128.09    6.40
  -2   4  -5  141.29    6.70
   3  -4   5    6.80    1.30
   3  -4   5    7.60    1.40
  -3  -4  -5    4.30    0.80
  -3  -4  -5    4.60    1.30
   3  -4   5    5.40    0.50
  -3   4  -5    4.30    0.70
  -3   4  -5    4.50    0.40
   3   4   5    4.30    0.80
  -4  -4  -5   56.89    3.90
   4  -4   5   59.99    3.50
   4  -4   5   59.79    3.70
   4  -4   5   58.79    3.90
  -4  -4  -5   63.49    3.30
  -4   4  -5   57.39    2.90
   4   4   5   57.69    3.40
  -4   4  -5   57.99    3.20
  -5  -4  -5   46.20    3.50
  -5  -4  -5   45.70    4.00
  -5  -4  -5   47.20    2.70
   5  -4   5   45.40    3.30
   5  -4   5   40.50    3.30
  -5   4  -5   45.20    2.50
   5   4   5   44.40    3.20
  -5   4  -5   44.40    2.70
  -6  -4  -5  100.49    6.70
   6  -4   5  102.19    6.10
   6  -4   5   99.09    5.60
  -6  -4  -5   87.19    5.60
  -6  -4  -5   97.29    5.00
  -6   4  -5   94.59    4.80
   6   4   5   87.09    5.50
  -6   4  -5   96.29    5.00
  -7  -4  -5    0.40    0.70
   7  -4   5    0.70    1.60
   7  -4   5   -3.20    1.50
  -7  -4  -5    5.10    2.20
  -7  -4  -5    1.50    1.50
  -7   4  -5    0.20    0.70
  -7   4  -5   -1.30    0.80
   7   4   5   -0.20    1.60
  -8  -4  -5   66.59    4.90
  -8  -4  -5   65.79    5.70
   8  -4   5   64.29    4.90
   8  -4   5   57.59    5.30
  -8  -4  -5   69.99    3.90
  -8   4  -5   73.89    4.00
  -8   4  -5   66.09    3.80
   9  -4   5    2.40    2.40
   9  -4   5    4.00    2.10
  -9  -4  -5    5.80    2.10
  -9  -4  -5    5.20    2.30
  -9  -4  -5    5.10    1.20
  -9   4  -5    7.20    1.30
  -9   4  -5    5.50    1.20
 -10  -4  -5    0.30    2.30
 -10  -4  -5    1.60    1.00
 -10  -4  -5    3.70    2.00
  10  -4   5    3.20    2.30
 -10   4  -5    2.50    1.10
 -11  -4  -5    6.70    3.00
 -11  -4  -5    4.00    1.30
 -11  -5   5   -1.00    1.30
 -11  -5   5   -0.90    2.20
 -10  -5   5    2.40    2.70
 -10  -5   5    1.40    1.30
  10  -5  -5    2.70    2.30
 -10  -5   5    4.30    2.60
  -9  -5   5   13.30    3.20
  -9  -5   5    9.50    3.30
  -9  -5   5   12.30    1.90
   9  -5  -5   15.60    2.80
  -8  -5   5   -0.60    1.00
  -8  -5   5    1.40    2.10
   8  -5  -5   -0.60    1.50
  -8  -5   5    4.10    2.30
  -7  -5   5    9.30    2.70
   7  -5  -5   12.00    2.10
  -7  -5   5    9.30    1.50
  -7  -5   5   10.30    2.70
  -6  -5   5   65.69    5.50
   6  -5  -5   61.29    4.30
  -6  -5   5   64.99    3.90
  -6  -5   5   73.09    5.40
  -5  -5   5   20.00    3.20
   5  -5  -5   18.50    2.00
  -5  -5   5   19.70    1.80
  -5  -5   5   24.60    3.30
   5   5  -5   21.60    1.40
  -4  -5   5   21.10    3.10
   4  -5  -5   24.90    2.20
  -4  -5   5   25.10    1.80
  -4  -5   5   22.50    3.20
   4   5  -5   23.30    1.40
  -3  -5   5    3.50    2.00
   3  -5  -5    2.70    1.00
  -3  -5   5    2.40    0.60
  -3  -5   5    3.80    1.70
   3   5  -5    2.70    0.70
   3   5  -5    3.10    0.40
  -2  -5   5   82.79    5.50
   2  -5  -5   96.09    5.10
  -2  -5   5   87.39    5.90
   2  -5  -5   91.09    4.80
  -2  -5   5   90.89    4.30
   2   5  -5   87.49    4.10
  -2   5   5   92.29    4.70
  -1  -5   5   87.09    4.10
   1  -5  -5   88.19    4.60
  -1  -5   5   79.09    5.50
  -1  -5   5   88.19    5.20
   1  -5  -5   89.49    4.90
   1   5  -5   85.29    4.00
   0  -5  -5   70.09    3.80
   0  -5  -5   59.09    4.00
   0  -5   5   78.69    4.40
   0  -5   5   69.89    3.50
   0  -5  -5   71.19    3.50
   0  -5   5   73.59    4.80
   0   5  -5   70.39    3.40
   1  -5   5   85.39    4.10
  -1  -5  -5   86.29    4.40
   1  -5   5   85.89    5.20
   1  -5   5   84.29    4.60
  -1  -5  -5   78.79    4.70
  -1  -5  -5   79.89    4.30
  -1   5  -5   83.09    4.00
  -2  -5  -5    8.90    1.60
  -2  -5  -5    8.30    1.10
   2  -5   5    7.30    1.00
   2  -5   5    7.90    1.40
   2  -5   5    8.80    1.60
  -2   5  -5    7.80    0.80
   3  -5   5    2.00    0.50
  -3  -5  -5    0.80    1.10
  -3  -5  -5    1.20    0.70
   3  -5   5    1.80    1.00
   3  -5   5    2.60    1.20
  -3   5  -5    0.00    0.60
  -4  -5  -5   67.19    3.80
   4  -5   5   69.09    4.20
   4  -5   5   69.29    4.50
  -4  -5  -5   74.99    4.60
  -4   5  -5   70.99    3.70
   5  -5   5    8.40    1.50
  -5  -5  -5    5.20    1.00
  -5  -5  -5   13.20    2.60
   5  -5   5    6.00    1.70
  -5  -5  -5    7.00    1.70
  -5   5  -5    8.30    0.90
  -5   5  -5    6.20    1.00
  -6  -5  -5   50.09    4.00
  -6  -5  -5   56.29    3.20
   6  -5   5   50.09    4.00
  -6  -5  -5   57.89    5.20
  -6   5  -5   53.89    3.20
  -7  -5  -5   10.10    2.90
   7  -5   5   15.30    2.50
  -7  -5  -5   11.30    2.00
  -7  -5  -5    7.00    1.10
  -7   5  -5    8.80    1.30
  -8  -5  -5   30.90    4.10
  -8  -5  -5   29.30    2.30
   8  -5   5   32.00    3.80
   8  -5   5   27.60    3.70
  -8  -5  -5   30.50    3.30
  -8   5  -5   26.20    2.30
   9  -5   5    2.30    2.70
  -9  -5  -5    2.70    1.00
   9  -5   5    3.20    2.10
  -9  -5  -5    1.50    1.80
  -9  -5  -5    1.60    2.50
  -9   5  -5    2.40    1.00
 -10  -5  -5   24.60    4.70
 -10  -5  -5   43.00    6.10
  10  -5   5   28.30    4.10
 -10   5  -5   36.90    3.00
 -10  -6   5   22.50    2.60
  -9  -6   5    2.60    2.90
  -9  -6   5    1.50    1.30
   9  -6  -5    0.10    1.80
  -9  -6   5    1.20    2.50
  -8  -6   5   16.20    3.40
  -8  -6   5   19.60    3.80
   8  -6  -5   28.40    3.10
  -8  -6   5   23.90    2.40
  -7  -6   5   -0.10    1.90
  -7  -6   5    2.20    2.30
   7  -6  -5    3.20    1.80
  -7  -6   5    0.20    1.10
  -6  -6   5    0.60    0.90
  -6  -6   5    1.90    2.10
   6  -6  -5   -0.10    1.50
  -6  -6   5   -1.00    1.80
  -5  -6   5   22.60    2.00
  -5  -6   5   28.80    3.90
   5  -6  -5   29.00    2.50
  -5  -6   5   25.80    3.70
   4  -6  -5   78.09    4.50
  -4  -6   5   77.29    5.90
  -4  -6   5   75.69    4.10
  -4  -6   5   83.19    6.10
  -3  -6   5  175.28    9.60
   3  -6  -5  210.28    9.80
  -3  -6   5  174.18   10.50
   3  -6  -5  205.38    9.60
  -3  -6   5  211.68   11.30
  -2  -6   5   46.30    4.20
   2  -6  -5   45.50    3.20
   2  -6  -5   38.90    2.90
  -2  -6   5   42.90    3.80
  -1  -6   5  126.59    7.40
  -1  -6   5  108.99    6.60
   1  -6  -5  118.39    5.80
   1  -6  -5  106.69    6.10
   0  -6  -5    0.00    0.90
   0  -6   5   -0.30    1.30
   0  -6  -5    0.10    0.80
   0   6  -5    0.20    0.30
  -1  -6  -5   19.60    1.60
   1  -6   5   16.30    1.90
  -1  -6  -5   22.40    2.20
   1  -6   5   14.00    2.20
  -1   6  -5   18.10    1.20
  -2  -6  -5    0.90    1.10
   2  -6   5    1.60    1.30
   2  -6   5    1.70    1.40
  -2  -6  -5    0.90    0.70
   2  -6   5    0.00    0.80
  -2   6  -5    1.60    0.50
  -3  -6  -5   73.99    4.60
   3  -6   5   66.89    4.50
  -3  -6  -5   70.49    3.80
   3  -6   5   69.89    4.50
  -3   6  -5   69.09    3.60
   4  -6   5   22.00    2.50
  -4  -6  -5   24.40    3.30
   4  -6   5   31.10    2.70
  -4  -6  -5   25.90    1.90
  -4  -6  -5   31.60    2.90
  -4   6  -5   26.50    1.80
  -5  -6  -5    0.50    0.80
  -5  -6  -5    3.10    1.50
   5  -6   5   -0.60    1.20
  -5  -6  -5   -0.50    1.80
  -5   6  -5    1.30    0.80
  -6  -6  -5    3.10    2.20
  -6  -6  -5    5.00    1.80
  -6  -6  -5    4.50    1.00
   6  -6   5    6.20    1.80
  -6   6  -5    6.80    1.10
   7  -6   5    0.50    1.60
  -7  -6  -5   -1.10    1.90
  -7  -6  -5   -0.40    1.50
   7  -6   5    0.30    1.80
  -7   6  -5   -1.20    0.70
   8  -6   5    1.30    2.10
  -8  -6  -5   -0.30    2.40
  -8  -6  -5   -0.60    1.40
   8  -6   5   -3.50    1.50
  -8   6  -5    0.40    0.90
  -9  -6  -5    0.90    1.90
  -9  -6  -5   -0.10    2.40
   9  -6   5    2.50    2.30
   9  -6   5    0.60    2.50
  -9   6  -5    0.60    1.10
   9  -7  -5    1.60    2.40
  -8  -7   5    8.20    3.20
  -8  -7   5    5.70    2.80
   8  -7  -5    8.60    2.30
  -7  -7   5    1.40    2.20
  -7  -7   5    4.40    2.70
   7  -7  -5    4.30    1.80
   6  -7  -5    0.50    1.60
  -6  -7   5    2.10    2.40
  -6  -7   5    0.80    2.20
  -5  -7   5    3.60    2.30
  -5  -7   5   -0.30    2.20
   5  -7  -5    0.30    1.30
   4  -7  -5    8.60    1.60
   4  -7  -5    6.50    1.50
  -4  -7   5    2.90    2.20
  -4  -7   5    5.10    2.40
   3  -7  -5   19.80    2.20
  -3  -7   5   19.80    3.30
  -3  -7   5   33.10    3.70
   3  -7  -5   26.60    2.30
  -2  -7   5    1.10    1.60
  -2  -7   5   -1.00    1.80
   2  -7  -5    2.00    1.20
   2  -7  -5    1.80    1.10
   1  -7  -5    3.00    1.30
  -1  -7   5    1.20    1.60
   1  -7  -5    2.40    1.00
  -1  -7   5    2.10    1.60
   0  -7  -5    6.40    1.20
   0  -7  -5    6.50    1.50
   0  -7   5   10.80    2.00
   0  -7   5   10.00    2.30
  -1  -7  -5   10.60    1.80
  -1  -7  -5   18.50    1.60
   1  -7   5   15.20    2.00
   1  -7   5   17.20    2.50
   2  -7   5    5.90    1.70
  -2  -7  -5    3.40    1.40
   2  -7   5    7.80    1.80
  -2  -7  -5    7.10    1.10
  -3  -7  -5   86.39    5.40
   3  -7   5   89.59    5.50
   3  -7   5   88.29    5.60
  -3  -7  -5   95.19    6.60
  -3  -7  -5   89.69    5.30
  -3   7  -5   87.49    4.50
  -4  -7  -5    3.50    2.10
   4  -7   5    2.60    1.50
  -4  -7  -5    2.10    1.40
  -4   7  -5    2.80    0.80
  -5  -7  -5   -0.40    1.30
   5  -7   5    0.70    1.30
  -5  -7  -5    0.90    2.00
  -5   7  -5    1.50    0.80
  -6  -7  -5   13.60    2.50
   6  -7   5   15.90    2.40
  -6  -7  -5   13.90    3.30
   6  -7   5   13.30    2.40
  -6   7  -5   14.30    1.60
   7  -7   5    1.10    1.80
   7  -7   5    0.70    1.90
  -7  -7  -5    0.90    1.80
  -7  -7  -5    1.20    2.30
  -7   7  -5    0.00    0.80
   8  -7   5    3.10    2.20
  -8  -7  -5    2.00    3.20
  -8  -7  -5    2.40    1.80
   8  -7   5    2.80    2.80
  -8   7  -5    3.70    1.20
  -7  -8   5    1.40    2.80
   7  -8  -5    4.70    2.10
  -6  -8   5   -1.10    1.90
  -6  -8   5    0.00    2.50
   6  -8  -5    1.50    1.70
  -5  -8   5    0.70    2.20
   5  -8  -5    3.10    1.60
  -5  -8   5    2.10    2.40
   5  -8  -5    1.20    1.40
   4  -8  -5    1.40    1.30
   4  -8  -5   -1.30    1.30
  -4  -8   5   -0.90    2.00
  -4  -8   5    1.60    2.20
  -3  -8   5   19.30    3.40
   3  -8  -5   16.50    2.00
   3  -8  -5   19.50    2.30
  -3  -8   5   19.80    3.20
  -2  -8   5   14.70    2.80
   2  -8  -5   12.80    1.90
  -2  -8   5   11.00    2.80
   2  -8  -5   12.70    1.70
  -1  -8   5    4.50    2.00
  -1  -8   5    6.10    2.10
   1  -8  -5    8.70    1.70
   0  -8  -5   19.40    2.30
   0  -8   5   23.50    3.20
  -1  -8  -5   21.50    2.50
   1  -8   5   20.20    2.90
  -2  -8  -5    6.70    2.40
   2  -8   5    3.50    1.80
   2  -8   5    4.90    1.60
  -2  -8  -5    4.00    1.40
  -3  -8  -5   14.40    3.00
   3  -8   5    8.80    1.90
  -3  -8  -5   14.00    2.20
  -4  -8  -5   -0.70    2.00
  -4  -8  -5   -0.30    1.40
   4  -8   5   -1.20    1.20
   5  -8   5   26.40    3.00
  -5  -8  -5   22.90    4.00
   5  -8   5   26.70    3.00
  -5  -8  -5   29.30    3.40
  -6  -8  -5    2.40    2.00
  -6  -8  -5    4.50    2.70
   6  -8   5    4.60    1.90
  -7  -8  -5    1.10    1.70
   7  -8   5    3.70    1.90
  -5  -9   5   -1.00    2.50
   5  -9  -5    0.50    1.40
  -4  -9   5   -0.90    2.30
  -4  -9   5    0.30    2.50
   4  -9  -5    0.30    1.40
  -3  -9   5    3.00    2.60
   3  -9  -5    3.70    1.50
  -3  -9   5    1.90    2.30
  -2  -9   5    3.00    2.10
   2  -9  -5    6.50    1.70
  -2  -9   5    8.10    2.60
  -1  -9   5   -1.20    1.80
   1  -9  -5    0.50    1.40
   0  -9  -5    8.50    1.90
   0  -9   5   10.20    2.70
   1  -9   5   30.50    3.70
  -1  -9  -5   25.10    3.90
  -1  -9  -5   31.90    3.20
   2  -9   5   -0.30    1.40
  -2  -9  -5   -0.10    1.40
  -2  -9  -5    0.00    2.10
  -3  -9  -5    2.20    1.60
  -3  -9  -5    1.30    2.30
  -4  -9  -5    0.80    2.50
  -4  -9  -5    2.60    1.80
  -5  -9  -5    4.90    2.10
  -2 -10   5    1.70    2.60
  -1 -10   5    0.90    2.20
   1 -10  -5   -1.50    2.20
   1 -10  -5    0.10    1.50
   0 -10  -5    5.30    2.70
   0 -10   5    3.00    2.40
   0 -10  -5    1.10    1.60
  -1 -10  -5   18.40    2.60
  -1 -10  -5   19.40    3.80
  -2 -10  -5   17.20    2.80
  12   0  -6    2.90    2.70
 -12   0   6    1.30    1.80
 -11   0   6   56.09    4.00
 -11   0   6   48.80    4.40
  11   0  -6   55.19    4.70
 -10   0   6    5.60    1.90
 -10   0   6    6.60    1.40
  10   0  -6    6.60    2.20
  -9   0   6   43.90    3.20
  -9   0   6   44.30    3.60
   9   0  -6   40.00    3.50
  -9   0   6   39.60    3.70
   8   0  -6   -2.10    1.10
  -8   0   6    2.40    1.40
  -8   0   6    0.90    0.90
  -8   0   6    1.10    1.30
  -7   0   6   82.29    4.50
  -7   0   6   76.09    5.00
   7   0  -6   77.19    4.60
  -7   0   6   78.79    4.90
  -6   0   6   41.40    3.10
  -6   0   6   38.30    2.70
   6   0  -6   39.60    2.80
  -6   0   6   48.20    3.40
   5   0  -6   82.49    4.50
  -5   0   6   75.99    4.70
  -5   0   6   83.99    4.80
  -5   0   6   79.69    4.40
  -4   0   6  284.97   13.00
   4   0  -6  282.17   12.60
  -4   0   6  272.97   12.60
  -4   0   6  229.88   12.90
  -3   0   6    4.10    1.20
   3   0  -6    4.60    0.90
  -3   0   6    3.80    1.10
  -2   0   6  268.77   12.20
  -2   0   6  228.88   12.00
   2   0  -6  258.17   11.80
  -1   0   6 2710.23  120.09
  -1   0   6 2658.93  120.19
   1   0  -6 2641.84  119.89
   0   0  -6  173.98    7.90
   0   0   6  146.79    8.20
   0   0  -6  174.98    7.90
   0   0   6  157.78    8.00
   0   0   6  165.88    8.10
   1   0   6  252.17   12.70
  -1   0  -6  278.27   12.60
   1   0   6  291.97   13.10
  -1   0  -6  259.07   12.50
   2   0   6  101.89    5.20
  -2   0  -6   97.29    4.90
  -2   0  -6   96.49    4.80
   2   0   6   90.99    5.40
   3   0   6    4.90    1.20
  -3   0  -6    2.40    0.80
  -3   0  -6    4.00    0.90
   3   0   6    2.10    1.40
  -4   0  -6  173.08    8.60
  -4   0  -6  183.18    8.90
   4   0   6  185.38    9.40
  -5   0  -6    7.30    1.30
   5   0   6    5.70    1.80
  -5   0  -6    9.00    1.10
  -6   0  -6   46.50    2.90
  -6   0  -6   47.90    3.30
  -6   0  -6   43.80    3.40
  -7   0  -6   20.80    1.90
  -7   0  -6   21.80    2.40
   7   0   6   18.40    2.50
   7   0   6   22.50    3.50
  -7   0  -6   18.00    2.10
  -8   0  -6   58.79    3.50
  -8   0  -6   54.69    4.00
  -8   0  -6   54.09    4.10
   8   0   6   56.09    4.40
   9   0   6    3.30    2.00
  -9   0  -6    2.70    1.10
  -9   0  -6    2.70    1.50
  10   0   6   12.60    3.10
 -10   0  -6   16.40    2.60
 -10   0  -6   18.10    1.90
  11   0   6   17.90    3.50
 -11   0  -6   23.50    2.30
 -11   0  -6   23.90    2.90
 -12  -1   6   -1.40    1.70
  12  -1  -6    1.00    2.80
 -12   1   6    0.60    1.60
  12   1  -6   -1.70    2.50
 -11  -1   6    0.90    1.10
  11  -1  -6    3.30    2.40
 -11  -1   6   -0.80    1.80
 -11   1   6    1.90    1.30
 -11   1   6   -0.90    1.40
  11   1  -6    0.60    2.20
 -10  -1   6    2.80    1.10
 -10  -1   6    0.10    1.70
 -10  -1   6    0.90    1.50
  10  -1  -6    2.00    2.10
  10   1  -6    1.50    1.90
 -10   1   6    0.00    0.90
 -10   1   6    3.90    1.60
   9  -1  -6    2.10    1.70
  -9  -1   6    3.30    1.90
  -9  -1   6    5.90    1.30
  -9  -1   6    2.20    1.60
  -9   1   6    2.40    1.30
  -9   1   6    4.80    1.30
   9   1  -6    1.20    1.60
   8  -1  -6   14.90    2.20
  -8  -1   6   12.90    2.30
  -8  -1   6    9.40    2.10
  -8  -1   6   12.70    1.70
  -8   1   6   14.10    1.70
  -8   1   6   13.90    2.10
  -8   1   6    9.90    1.60
   8   1  -6   12.00    2.00
  -7  -1   6    2.30    1.00
  -7  -1   6    0.90    1.30
  -7  -1   6    0.50    1.30
   7  -1  -6    0.60    1.40
   7   1  -6   -0.60    1.20
  -7   1   6    0.70    0.90
  -7   1   6    1.10    1.10
  -7   1   6    1.30    0.90
  -6  -1   6   15.60    2.20
  -6  -1   6   12.80    1.40
   6  -1  -6   15.50    1.70
  -6  -1   6   13.20    2.10
  -6   1   6   15.20    1.70
   6   1  -6   14.80    1.60
  -6   1   6   15.90    2.00
  -6   1   6   16.10    1.60
  -5  -1   6  120.59    7.10
  -5  -1   6  136.59    7.40
  -5  -1   6  121.19    6.50
   5  -1  -6  146.49    6.80
  -5   1   6  130.59    7.00
   5   1  -6  133.79    6.60
  -5   1   6  139.99    6.70
  -5   1   6  127.79    6.80
   4  -1  -6    8.70    1.20
  -4  -1   6    9.00    1.50
  -4  -1   6    8.70    1.10
  -4  -1   6   12.40    1.80
  -4   1   6   11.80    1.40
   4   1  -6   11.40    1.30
  -4   1   6    9.70    1.50
   3  -1  -6    6.50    1.10
  -3  -1   6    7.20    1.30
  -3  -1   6    7.50    0.90
  -3  -1   6    6.60    1.40
   3   1  -6    6.10    0.90
  -3   1   6    7.40    1.40
  -3   1   6    6.00    1.10
   2  -1  -6  613.24   30.20
  -2  -1   6  625.14   30.50
  -2  -1   6  684.03   30.70
   2   1  -6  669.43   30.10
  -2   1   6  695.33   30.60
  -2   1   6  697.53   30.50
  -1  -1   6    2.20    1.00
   1  -1  -6    2.20    0.80
  -1  -1   6    2.60    1.10
  -1   1   6    2.00    0.70
  -1   1   6    2.60    1.00
  -1   1   6    0.50    1.00
   1   1  -6    3.40    0.80
   1   1  -6    2.10    0.60
   0  -1  -6   61.09    3.20
   0  -1   6   52.69    3.30
   0  -1  -6   59.49    3.20
   0  -1   6   53.29    3.50
   0   1   6   55.69    3.60
   0   1   6   57.99    3.20
   0   1  -6   56.19    3.00
   0   1  -6   58.29    3.00
  -1  -1  -6   29.50    2.10
  -1  -1  -6   30.00    1.90
   1  -1   6   30.90    2.10
   1   1   6   34.60    2.90
  -1   1  -6   28.90    2.00
   1   1   6   25.00    2.10
  -1   1  -6   27.50    1.80
  -1   1  -6   28.60    1.90
   2  -1   6  347.27   16.00
   2  -1   6  334.27   15.40
  -2  -1  -6  331.37   15.60
  -2  -1  -6  332.77   15.50
   2  -1   6  340.37   15.80
  -2   1  -6  330.77   15.40
   2   1   6  353.66   15.90
   2   1   6  333.27   16.20
  -2   1  -6  319.57   15.50
  -2   1  -6  327.77   15.40
   3  -1   6    3.40    1.40
  -3  -1  -6    3.60    0.80
  -3  -1  -6    3.90    1.00
   3  -1   6    3.00    1.20
   3   1   6    3.10    1.30
  -3   1  -6    2.10    0.70
  -3   1  -6    4.40    0.80
  -3   1  -6    4.70    0.90
   4  -1   6    9.20    1.70
   4  -1   6   13.60    1.80
  -4  -1  -6   12.20    1.30
  -4  -1  -6   13.60    1.60
  -4   1  -6   12.30    1.40
  -4   1  -6   11.20    1.20
   4   1   6   14.00    2.10
  -4   1  -6   14.00    1.30
  -5  -1  -6   31.20    2.60
  -5  -1  -6   35.30    2.20
   5  -1   6   31.60    3.00
   5   1   6   32.40    3.50
  -5   1  -6   29.30    2.30
  -5   1  -6   31.50    2.20
  -5   1  -6   27.40    2.10
  -6  -1  -6    3.00    1.10
   6  -1   6    3.50    1.80
  -6  -1  -6    2.60    0.80
  -6  -1  -6    3.80    1.50
  -6   1  -6    2.80    1.10
  -6   1  -6    3.70    0.90
  -6   1  -6    2.90    1.10
   6   1   6    4.00    2.40
   7  -1   6   34.30    3.90
  -7  -1  -6   38.60    3.10
  -7  -1  -6   43.70    3.60
  -7  -1  -6   44.10    2.80
   7   1   6   39.00    3.40
  -7   1  -6   40.20    3.10
  -7   1  -6   41.40    2.70
  -7   1  -6   40.70    3.10
  -8  -1  -6    1.10    1.70
   8  -1   6    2.40    2.20
  -8  -1  -6    4.00    1.60
   8  -1   6    0.60    1.70
  -8  -1  -6    3.10    1.00
  -8   1  -6    1.30    1.30
  -8   1  -6    1.90    0.90
   8   1   6   -0.20    1.40
  -9  -1  -6    0.10    1.50
  -9  -1  -6   -1.50    1.20
  -9  -1  -6   -0.60    0.70
   9  -1   6   -2.10    1.40
   9   1   6   -0.70    1.80
  -9   1  -6    0.20    0.90
  -9   1  -6    0.40    1.30
 -10  -1  -6    0.60    0.90
 -10  -1  -6   -1.50    1.50
  10  -1   6   -1.70    1.80
  10   1   6   -2.60    2.10
 -10   1  -6    1.70    1.10
 -10   1  -6    0.80    1.30
 -11  -1  -6    3.60    1.30
  11  -1   6    2.90    2.60
 -11  -1  -6    3.30    1.90
 -11   1  -6    0.80    1.10
 -11   1  -6    1.90    1.70
  11   1   6   -0.90    2.50
 -12  -2   6   -2.60    3.50
  12   2  -6    3.40    2.60
 -12   2   6    0.50    1.60
 -11  -2   6    8.20    2.60
 -11  -2   6    7.30    2.50
 -11  -2   6    6.70    1.60
  11  -2  -6    6.60    2.70
 -11   2   6    4.40    1.60
  11   2  -6    7.70    2.50
 -11   2   6    5.40    1.60
  10  -2  -6   16.30    2.60
 -10  -2   6   18.40    2.20
 -10  -2   6   16.40    3.10
 -10  -2   6   18.90    3.10
 -10   2   6   23.20    2.50
  10   2  -6   12.70    2.40
 -10   2   6   14.30    2.20
  -9  -2   6    2.30    1.90
  -9  -2   6    3.20    1.10
  -9  -2   6    1.00    1.90
   9  -2  -6    4.00    2.00
  -9   2   6    4.30    1.50
   9   2  -6    5.10    1.70
  -9   2   6    5.90    1.30
  -8  -2   6  110.29    6.90
  -8  -2   6  100.59    5.70
  -8  -2   6   95.09    6.70
   8  -2  -6  114.89    6.20
   8   2  -6  103.89    5.80
  -8   2   6   93.69    5.90
  -8   2   6  107.59    5.80
  -7  -2   6   45.00    3.00
   7  -2  -6   49.00    3.60
  -7  -2   6   41.20    4.10
  -7  -2   6   40.50    3.80
  -7   2   6   43.20    2.80
  -7   2   6   40.70    3.10
  -7   2   6   41.50    3.20
   7   2  -6   45.50    3.20
   6  -2  -6   95.29    5.30
  -6  -2   6   91.69    5.00
  -6  -2   6   97.99    6.00
  -6  -2   6   95.59    6.00
  -6   2   6  101.09    5.50
   6   2  -6   91.69    5.00
  -6   2   6   84.79    5.10
  -6   2   6   96.49    5.00
   5  -2  -6   98.99    5.20
  -5  -2   6   99.69    5.90
  -5  -2   6   91.89    5.90
  -5  -2   6   93.59    5.00
  -5   2   6   99.19    5.50
  -5   2   6   96.99    5.10
   5   2  -6   96.19    5.00
  -4  -2   6   33.40    2.10
  -4  -2   6   32.30    3.20
   4  -2  -6   30.50    2.30
  -4  -2   6   34.60    3.00
  -4   2   6   33.70    2.60
   4   2  -6   30.70    2.10
  -4   2   6   33.10    2.40
   3  -2  -6   80.49    4.50
  -3  -2   6   85.09    4.30
  -3  -2   6   81.19    5.20
  -3  -2   6   80.79    4.90
  -3   2   6   90.59    4.70
  -3   2   6   88.79    4.90
   3   2  -6   82.89    4.30
   2  -2  -6  792.12   34.20
  -2  -2   6  753.62   34.90
  -2  -2   6  713.53   34.50
  -2   2   6  740.63   34.00
   2   2  -6  755.22   34.00
  -2   2   6  784.32   34.60
   2   2  -6  728.33   34.00
  -1  -2   6    1.20    0.90
   1  -2  -6    1.90    0.90
  -1  -2   6    0.40    1.10
  -1   2   6    0.40    1.10
   1   2  -6    0.90    0.60
   1   2  -6    1.10    0.40
  -1   2   6    0.40    0.60
   0  -2   6   15.80    1.90
   0  -2   6   16.00    1.60
   0  -2  -6   14.60    1.50
   0  -2  -6   19.30    1.60
   0   2   6   17.10    2.10
   0   2   6   18.60    1.60
   0   2  -6   17.90    1.10
   0   2  -6   17.30    1.40
   0   2  -6   17.20    1.20
  -1  -2  -6  151.38    7.20
   1  -2   6  156.08    7.70
  -1  -2  -6  151.28    7.40
   1  -2   6  143.99    7.20
  -1  -2  -6  155.28    7.50
   1  -2   6  139.79    7.50
  -1   2  -6  149.88    7.40
   1   2   6  149.39    7.40
  -1   2  -6  145.09    7.00
  -1   2  -6  140.49    6.90
  -2  -2  -6  246.38   11.90
   2  -2   6  254.37   11.70
   2  -2   6  254.57   12.30
   2  -2   6  249.18   12.40
  -2  -2  -6  261.27   12.10
  -2   2  -6  261.17   12.00
  -2   2  -6  244.18   11.80
   2   2   6  262.37   12.40
  -2   2  -6  251.97   11.70
  -3  -2  -6  245.18   11.40
   3  -2   6  234.28   10.90
  -3  -2  -6  224.88   11.00
   3  -2   6  231.78   11.50
   3  -2   6  257.87   11.60
   3   2   6  211.98   11.70
  -3   2  -6  235.28   11.00
  -3   2  -6  240.58   11.00
  -3   2  -6  227.48   11.00
   4  -2   6    6.40    1.40
   4  -2   6    5.50    1.50
  -4  -2  -6    6.40    1.30
  -4  -2  -6    6.90    1.00
  -4   2  -6    6.40    1.00
  -4   2  -6    5.50    0.80
  -4   2  -6    5.80    1.00
   4   2   6    5.70    1.90
  -5  -2  -6    5.10    0.90
   5  -2   6    6.30    1.70
   5  -2   6    5.70    1.60
  -5  -2  -6    5.70    1.30
  -5   2  -6    5.50    1.00
  -5   2  -6    5.90    0.90
  -5   2  -6    7.10    1.10
   6  -2   6   29.30    3.20
  -6  -2  -6   25.20    3.00
  -6  -2  -6   29.70    2.10
  -6  -2  -6   26.70    2.70
  -6   2  -6   31.10    2.20
  -6   2  -6   26.80    2.00
  -6   2  -6   29.40    2.30
   6   2   6   30.80    2.80
  -7  -2  -6    6.90    1.70
  -7  -2  -6    3.20    0.90
  -7  -2  -6    5.40    1.90
   7  -2   6    4.50    2.10
   7   2   6    5.50    1.70
  -7   2  -6    5.30    1.30
  -7   2  -6    5.40    1.10
   8  -2   6   13.80    2.30
   8  -2   6   13.30    3.10
  -8  -2  -6   11.10    2.00
  -8  -2  -6   13.20    1.60
  -8  -2  -6   12.70    2.50
  -8   2  -6   13.30    1.60
   8   2   6   15.90    2.60
  -8   2  -6   12.60    1.80
  -9  -2  -6    2.10    1.00
  -9  -2  -6    0.10    1.40
   9  -2   6   -1.70    2.10
  -9  -2  -6    0.50    1.90
   9  -2   6   -0.90    1.90
  -9   2  -6    0.70    0.90
  -9   2  -6    0.20    1.20
   9   2   6    0.00    1.90
 -10  -2  -6    4.40    1.80
 -10  -2  -6    6.60    1.30
  10  -2   6    2.60    2.50
 -10  -2  -6    4.80    2.60
  10   2   6    3.50    2.40
 -10   2  -6    7.30    1.50
 -10   2  -6    7.40    1.60
  11  -2   6    4.80    3.00
 -11  -2  -6    2.00    2.10
 -11  -2  -6    2.20    1.20
  11   2   6   -2.60    2.50
 -11   2  -6    4.00    1.60
 -11   2  -6    4.40    1.50
  11  -3  -6    0.90    2.60
 -11  -3   6   -1.00    1.90
 -11  -3   6   -0.60    2.20
 -11  -3   6   -0.30    1.20
 -11   3   6    0.00    1.30
  11   3  -6   -1.30    2.10
 -11   3   6    0.50    1.50
  10  -3  -6    0.00    1.90
 -10  -3   6    4.70    2.10
 -10  -3   6   -1.70    2.00
 -10  -3   6    0.20    1.20
  10   3  -6    1.20    1.90
 -10   3   6    2.30    1.40
 -10   3   6    4.10    1.50
  -9  -3   6    2.00    2.00
   9  -3  -6    4.30    2.00
  -9  -3   6   -0.50    1.60
  -9  -3   6    3.20    1.20
  -9   3   6    0.80    1.10
  -9   3   6    1.50    1.30
   9   3  -6    3.20    1.60
  -8  -3   6    2.20    1.80
  -8  -3   6    2.40    1.90
   8  -3  -6    1.20    1.40
  -8  -3   6    1.00    1.00
  -8   3   6    0.10    1.10
  -8   3   6    0.10    1.10
   8   3  -6    1.60    1.30
   7  -3  -6   90.79    5.40
  -7  -3   6   88.09    4.90
  -7  -3   6   87.89    6.10
  -7  -3   6   87.79    6.30
   7   3  -6   85.89    4.80
  -7   3   6   81.79    5.20
   6  -3  -6  138.39    7.60
  -6  -3   6  153.08    8.90
  -6  -3   6  154.38    7.40
  -6  -3   6  153.28    8.60
  -6   3   6  145.99    7.90
  -6   3   6  150.68    7.40
   6   3  -6  139.29    7.20
  -5  -3   6   -0.50    1.50
  -5  -3   6   -2.30    1.10
   5  -3  -6    0.30    1.20
   5  -3  -6    1.10    1.00
  -5  -3   6    1.10    0.70
  -5   3   6   -0.10    0.90
  -5   3   6    0.50    1.00
   5   3  -6   -0.40    0.70
  -4  -3   6    4.50    1.70
   4  -3  -6    5.40    1.20
  -4  -3   6    4.90    0.80
  -4  -3   6    4.30    1.60
  -4   3   6    5.50    1.50
   4   3  -6    6.70    0.90
  -4   3   6    4.10    1.20
  -3  -3   6   26.00    1.80
   3  -3  -6   29.40    2.20
  -3  -3   6   28.50    3.00
  -3  -3   6   35.80    3.00
   3   3  -6   30.60    1.80
  -3   3   6   29.80    2.50
  -3   3   6   27.50    1.60
  -2  -3   6   59.49    3.90
  -2  -3   6   60.59    3.30
   2  -3  -6   64.29    3.60
  -2  -3   6   62.39    3.20
  -2  -3   6   63.29    4.40
   2   3  -6   62.89    3.30
   2   3  -6   66.39    3.30
  -2   3   6   64.59    3.10
  -1  -3   6   60.39    3.20
   1  -3  -6   64.59    3.50
   1  -3  -6   56.19    3.60
  -1  -3   6   60.29    4.10
  -1  -3   6   64.09    3.80
  -1   3   6   63.69    3.30
   1   3  -6   59.29    3.10
   1   3  -6   60.29    3.00
   0  -3   6   11.90    1.40
   0  -3  -6    9.70    1.30
   0  -3  -6   12.10    1.20
   0  -3   6   10.00    1.60
   0   3  -6   10.60    0.80
   0   3   6   10.70    1.30
   0   3  -6   10.90    1.00
   0   3  -6   11.30    0.70
   1  -3   6    7.70    1.00
  -1  -3  -6    8.80    1.10
  -1  -3  -6    7.00    1.10
   1  -3   6    7.70    1.50
  -1  -3  -6    8.20    1.30
  -1   3  -6    6.90    1.30
  -1   3  -6    9.10    0.90
   1   3   6    7.30    1.40
  -2  -3  -6    5.90    1.30
   2  -3   6    7.00    0.90
  -2  -3  -6    6.00    1.00
   2  -3   6    5.50    1.40
   2  -3   6    5.90    1.40
  -2   3  -6    5.50    0.80
  -2   3  -6    7.40    1.10
  -2   3  -6    5.50    0.60
  -3  -3  -6   83.89    5.00
   3  -3   6   94.59    4.40
  -3  -3  -6   97.69    4.80
   3  -3   6   93.89    5.30
   3  -3   6  105.29    5.40
  -3   3  -6   95.99    4.70
  -3   3  -6   91.59    4.50
  -3   3  -6   80.49    4.60
   4  -3   6   -0.80    1.10
   4  -3   6    0.80    1.20
  -4  -3  -6   -0.40    1.00
  -4  -3  -6   -0.50    0.60
   4  -3   6    0.30    0.60
  -4   3  -6   -0.10    0.40
  -4   3  -6    0.10    0.50
  -4   3  -6    0.80    0.60
   5  -3   6    7.50    1.70
  -5  -3  -6    6.10    1.00
  -5  -3  -6    6.50    1.40
   5  -3   6    5.90    1.60
  -5   3  -6    9.20    1.10
  -5   3  -6    6.80    1.00
   5   3   6    8.10    1.50
  -6  -3  -6   24.20    2.70
   6  -3   6   29.20    3.10
  -6  -3  -6   32.70    3.60
  -6  -3  -6   31.80    2.20
   6  -3   6   31.60    3.10
   6   3   6   32.90    2.90
  -6   3  -6   33.00    2.30
  -6   3  -6   31.90    2.20
  -7  -3  -6  135.39    7.80
  -7  -3  -6  115.69    6.20
   7  -3   6  111.39    7.40
  -7  -3  -6  112.99    6.90
   7   3   6  123.89    7.00
  -7   3  -6  120.69    6.20
  -7   3  -6  127.59    6.30
   8  -3   6   25.40    3.00
  -8  -3  -6   26.30    3.00
  -8  -3  -6   27.50    2.30
   8  -3   6   19.00    3.30
  -8  -3  -6   31.30    3.90
  -8   3  -6   26.40    2.20
  -8   3  -6   26.70    2.30
   8   3   6   23.00    3.00
  -9  -3  -6   -1.10    1.80
   9  -3   6   -0.30    2.60
  -9  -3  -6    0.40    0.90
  -9  -3  -6    1.00    1.70
   9  -3   6   -0.10    1.80
  -9   3  -6   -0.70    1.00
   9   3   6   -2.00    1.80
  -9   3  -6    1.40    0.90
 -10  -3  -6    2.50    2.40
  10  -3   6    2.70    2.10
 -10  -3  -6    1.80    1.10
 -10  -3  -6    1.90    1.90
  10   3   6    3.60    2.70
 -10   3  -6    1.50    1.20
 -10   3  -6    2.60    1.30
 -11  -3  -6    7.70    1.50
 -11  -3  -6    6.10    3.10
 -11  -4   6   17.00    2.40
 -11  -4   6    9.70    3.10
 -10  -4   6   14.40    2.10
 -10  -4   6   20.50    3.80
 -10  -4   6   10.80    2.90
  10  -4  -6   10.30    2.60
 -10   4   6   18.60    2.50
   9  -4  -6    7.00    2.30
  -9  -4   6   11.40    1.80
  -9  -4   6    6.70    2.50
  -9  -4   6   14.10    3.10
  -9   4   6   11.40    2.10
  -8  -4   6   -0.90    1.70
  -8  -4   6    1.20    1.00
  -8  -4   6    3.70    2.00
   8  -4  -6    2.70    1.80
  -8   4   6   -0.30    1.20
   8   4  -6    1.40    1.30
  -7  -4   6    1.30    0.90
   7  -4  -6   -0.10    1.30
  -7  -4   6    2.30    2.20
  -7  -4   6    0.20    1.70
   7   4  -6    1.60    1.00
  -6  -4   6   54.59    4.80
   6  -4  -6   70.69    4.30
  -6  -4   6   60.39    3.70
  -6  -4   6   66.79    5.30
   6   4  -6   61.29    3.50
  -5  -4   6    4.70    2.00
  -5  -4   6    8.20    1.10
   5  -4  -6    7.40    1.60
  -5  -4   6   10.10    2.30
   5   4  -6   10.80    1.10
  -4  -4   6   90.89    4.50
  -4  -4   6   92.79    6.10
  -4  -4   6   92.39    5.90
   4  -4  -6   86.09    4.90
   4   4  -6   85.59    4.40
   4   4  -6   89.99    4.40
  -3  -4   6  142.39    7.80
  -3  -4   6  135.59    6.60
   3  -4  -6  144.99    7.00
  -3  -4   6  148.79    8.20
   3   4  -6  136.59    6.50
   3   4  -6  131.09    6.80
  -2  -4   6   74.49    4.80
   2  -4  -6   76.69    4.10
  -2  -4   6   74.49    3.80
  -2  -4   6   72.99    3.60
  -2  -4   6   83.89    5.30
   2   4  -6   74.59    3.70
   2   4  -6   74.09    3.80
   1  -4  -6    5.20    1.10
  -1  -4   6    6.10    0.80
   1  -4  -6    5.50    1.10
  -1  -4   6    4.80    1.30
  -1  -4   6    4.20    1.60
   1   4  -6    9.10    0.80
   1   4  -6    4.90    0.50
   0  -4  -6  140.99    6.90
   0  -4   6  137.99    7.20
   0  -4   6  143.89    7.80
   0  -4   6  147.29    6.80
   0  -4  -6  137.59    6.70
   0  -4  -6  139.89    7.20
   0   4  -6  136.49    6.60
   1  -4   6   28.00    2.00
  -1  -4  -6   26.70    2.30
  -1  -4  -6   24.00    1.90
   1  -4   6   27.00    2.70
  -1  -4  -6   27.00    2.00
  -1   4  -6   26.00    2.40
  -1   4  -6   25.30    1.60
   2  -4   6   46.90    2.60
  -2  -4  -6   44.90    2.70
  -2  -4  -6   46.30    3.10
   2  -4   6   45.00    3.40
   2  -4   6   46.30    3.30
  -2   4  -6   44.60    2.90
  -2   4  -6   43.50    2.50
  -3  -4  -6   -0.30    1.10
   3  -4   6    0.50    1.00
  -3  -4  -6   -0.80    0.70
   3  -4   6    1.10    1.20
  -3   4  -6    0.30    0.50
  -3   4  -6    1.10    0.60
  -4  -4  -6   46.60    3.40
  -4  -4  -6   54.89    2.90
   4  -4   6   49.30    3.50
   4  -4   6   45.70    3.60
   4   4   6   46.70    2.90
  -4   4  -6   44.60    2.40
  -4   4  -6   45.50    2.80
  -5  -4  -6   34.90    3.00
   5  -4   6   29.90    2.90
  -5  -4  -6   31.20    2.20
   5  -4   6   30.40    2.90
  -5   4  -6   32.50    1.90
   5   4   6   33.00    2.60
  -5   4  -6   34.10    2.20
   6  -4   6    1.70    1.50
   6  -4   6    3.70    1.80
  -6  -4  -6    3.20    2.00
  -6  -4  -6    2.20    1.40
  -6  -4  -6    3.10    0.90
  -6   4  -6    5.60    1.00
  -6   4  -6    4.00    0.80
   6   4   6    4.40    1.50
  -7  -4  -6   94.89    5.90
  -7  -4  -6   81.29    6.30
  -7  -4  -6   88.99    4.80
   7  -4   6   89.99    6.30
  -7   4  -6   88.69    4.80
  -7   4  -6   91.79    4.70
   7   4   6   82.59    5.50
  -8  -4  -6    5.60    1.90
  -8  -4  -6    5.30    1.10
  -8  -4  -6    2.40    2.30
   8  -4   6    0.50    2.10
   8  -4   6    6.60    2.20
   8   4   6    9.80    2.30
  -8   4  -6    5.80    1.20
  -9  -4  -6   -0.90    0.90
   9  -4   6    1.50    2.00
  -9  -4  -6   -1.90    2.20
  -9  -4  -6    1.20    1.70
   9  -4   6   -2.30    2.10
  -9   4  -6    0.20    1.10
 -10  -4  -6    6.70    1.40
  10  -4   6    4.70    2.90
 -10  -4  -6   11.90    3.40
  10  -4   6    6.80    2.50
 -10  -4  -6   13.40    2.70
 -10   4  -6    9.30    1.70
 -10  -5   6    2.60    2.60
 -10  -5   6    2.00    1.30
  10  -5  -6   -0.10    2.30
  -9  -5   6   16.70    3.50
   9  -5  -6    8.40    2.20
  -9  -5   6    9.50    1.70
  -9  -5   6   11.40    3.00
   8  -5  -6    0.90    1.80
  -8  -5   6    2.30    1.20
  -8  -5   6   -1.30    1.70
  -8  -5   6   -0.30    2.00
  -7  -5   6   30.80    4.00
  -7  -5   6   29.40    4.10
  -7  -5   6   31.80    2.50
   7  -5  -6   37.40    3.30
  -6  -5   6   26.70    3.80
  -6  -5   6   33.80    2.40
  -6  -5   6   31.60    4.00
   6  -5  -6   37.90    3.10
  -5  -5   6   69.99    4.00
  -5  -5   6   77.09    5.70
   5  -5  -6   76.09    4.60
  -5  -5   6   75.89    5.80
  -4  -5   6   82.29    4.40
  -4  -5   6   89.09    6.00
   4  -5  -6   90.89    5.00
  -4  -5   6   81.39    6.10
   4   5  -6   86.89    4.20
  -3  -5   6  101.99    6.60
  -3  -5   6   96.69    6.20
  -3  -5   6   97.19    4.70
   3  -5  -6  100.69    5.30
   3   5  -6   93.29    4.60
   2  -5  -6   11.70    1.60
  -2  -5   6   11.30    2.10
  -2  -5   6   11.30    0.90
  -2  -5   6   14.10    2.40
   2  -5  -6   14.40    1.60
   2   5  -6   11.30    0.90
   1  -5  -6   25.00    2.30
   1  -5  -6   20.10    1.80
  -1  -5   6   23.60    3.00
  -1  -5   6   23.70    2.50
   1   5  -6   21.30    1.30
   0  -5  -6   11.50    1.60
   0  -5  -6   11.80    1.40
   0  -5   6   15.70    1.90
   0  -5   6   13.20    2.10
   0   5  -6   16.20    1.10
  -1  -5  -6   31.40    2.20
  -1  -5  -6   31.60    2.50
   1  -5   6   25.00    2.70
   1  -5   6   33.00    2.30
  -1   5  -6   28.10    1.70
   2  -5   6   16.20    1.50
   2  -5   6   14.60    2.00
  -2  -5  -6   17.70    1.60
   2  -5   6   15.30    2.10
  -2  -5  -6   18.40    2.10
  -2   5  -6   16.70    1.30
  -3  -5  -6  154.28    7.70
   3  -5   6  162.58    8.40
   3  -5   6  186.78    8.60
  -3  -5  -6  162.18    8.40
   3   5   6  149.88    7.60
  -3   5  -6  150.28    7.60
  -4  -5  -6    1.20    0.80
  -4  -5  -6   -0.80    1.10
   4  -5   6    1.00    1.30
   4  -5   6    1.10    1.30
   4   5   6    1.00    1.00
  -4   5  -6    1.20    0.70
   5  -5   6   82.59    5.10
  -5  -5  -6  100.09    6.50
  -5  -5  -6   82.89    4.50
   5  -5   6   78.99    5.40
  -5  -5  -6   81.79    5.40
  -5   5  -6   88.69    4.50
   6  -5   6   33.30    3.40
   6  -5   6   38.00    3.40
  -6  -5  -6   35.20    2.50
  -6  -5  -6   35.80    3.40
  -6  -5  -6   30.50    3.90
  -6   5  -6   40.20    2.50
  -7  -5  -6  112.09    6.90
   7  -5   6  122.69    7.30
  -7  -5  -6  107.19    7.60
  -7  -5  -6  102.79    5.70
  -7   5  -6  106.69    5.70
   8  -5   6    4.20    2.50
  -8  -5  -6    8.20    2.90
  -8  -5  -6    6.80    2.20
  -8  -5  -6    9.00    1.30
   8  -5   6    8.50    2.20
  -8   5  -6    6.80    1.30
  -9  -5  -6    0.50    2.70
   9  -5   6    0.80    2.00
   9  -5   6   -3.00    2.40
  -9  -5  -6   -1.20    0.80
  -9  -5  -6    0.40    1.60
  -9   5  -6    0.20    0.90
 -10  -5  -6    8.50    2.30
 -10  -5  -6    7.30    3.30
  10  -5   6    7.10    3.30
 -10   5  -6    8.70    1.60
  -9  -6   6    6.00    3.10
  -9  -6   6    2.50    2.60
   9  -6  -6    3.90    2.20
  -8  -6   6    2.40    2.40
  -8  -6   6   -0.10    2.30
   8  -6  -6    1.70    2.00
  -7  -6   6   -0.40    2.40
  -7  -6   6    0.50    1.90
   7  -6  -6    1.70    1.70
   6  -6  -6    5.30    1.80
  -6  -6   6    3.70    2.20
  -6  -6   6    5.90    2.50
   5  -6  -6    0.40    1.30
  -5  -6   6    3.80    2.10
  -5  -6   6   -0.20    1.80
  -4  -6   6    0.10    1.50
   4  -6  -6    0.50    1.20
  -4  -6   6    1.20    2.10
   3  -6  -6    5.20    1.30
  -3  -6   6    2.50    1.80
  -3  -6   6    2.40    2.00
   3  -6  -6    4.10    1.30
  -2  -6   6  146.09    8.80
  -2  -6   6  138.19    8.30
   2  -6  -6  143.99    7.70
   2  -6  -6  155.88    7.50
   1  -6  -6    4.60    1.20
   1  -6  -6    5.80    1.40
  -1  -6   6    4.90    1.60
  -1  -6   6    4.30    1.90
   0  -6  -6    0.40    0.90
   0  -6  -6   -0.70    1.10
   0  -6   6   -1.20    1.30
   0  -6   6    1.80    1.10
   0   6  -6   -0.60    0.30
  -1  -6  -6   13.90    1.50
  -1  -6  -6   10.20    1.70
   1  -6   6   16.60    1.80
   1  -6   6   11.80    2.10
  -1   6  -6   15.60    1.10
   2  -6   6    5.30    1.60
  -2  -6  -6    5.80    1.10
  -2  -6  -6    4.80    1.40
   2  -6   6    4.40    1.60
  -2   6  -6    5.30    0.70
  -3  -6  -6   89.99    5.50
  -3  -6  -6   96.39    4.90
   3  -6   6   89.59    5.60
   3  -6   6   99.79    5.80
  -3   6  -6   94.29    4.70
   4  -6   6   -0.40    1.30
  -4  -6  -6   -0.50    0.80
   4  -6   6    0.90    1.20
  -4  -6  -6    2.00    1.50
  -4   6  -6    0.80    0.70
  -5  -6  -6   -1.00    2.10
  -5  -6  -6    0.20    0.80
   5  -6   6    1.60    1.50
   5  -6   6   -1.10    1.60
  -5  -6  -6    0.30    1.30
  -5   6  -6   -0.60    0.70
  -6  -6  -6    2.50    1.50
  -6  -6  -6    2.10    0.90
   6  -6   6    0.60    1.70
  -6  -6  -6    1.70    2.40
  -6   6  -6    2.20    0.90
  -7  -6  -6    6.40    2.20
   7  -6   6    6.30    2.20
   7  -6   6    6.80    2.00
  -7  -6  -6    4.50    1.30
  -7  -6  -6    2.60    2.40
  -7   6  -6    2.80    1.00
   8  -6   6   14.00    3.00
   8  -6   6   11.70    2.70
  -8  -6  -6   19.30    2.90
  -8  -6  -6   18.90    4.00
  -8   6  -6   15.40    1.80
   9  -6   6   10.10    2.60
   9  -6   6    2.90    3.00
  -9  -6  -6    5.80    3.20
  -9   6  -6    3.60    1.30
   8  -7  -6    1.30    2.00
  -8  -7   6    3.70    4.50
  -8  -7   6    3.60    3.00
  -7  -7   6    0.20    2.20
  -7  -7   6    5.30    2.80
   7  -7  -6   -1.60    1.60
  -6  -7   6    1.60    2.10
   6  -7  -6    2.20    1.60
  -6  -7   6   -3.00    2.10
  -5  -7   6    4.10    2.30
   5  -7  -6    7.50    1.80
  -5  -7   6    3.60    2.60
  -4  -7   6   21.30    3.70
  -4  -7   6   26.70    3.60
   4  -7  -6   28.50    2.50
   4  -7  -6   22.30    2.50
   3  -7  -6    5.40    1.40
   3  -7  -6    7.50    1.60
  -3  -7   6    9.40    2.30
  -3  -7   6    5.20    2.20
  -2  -7   6   76.19    5.40
   2  -7  -6   77.29    4.40
   2  -7  -6   77.79    4.80
  -2  -7   6   75.29    5.90
  -1  -7   6   52.59    4.70
   1  -7  -6   57.49    3.60
  -1  -7   6   54.89    4.40
   1  -7  -6   61.59    4.10
   0  -7  -6   11.30    2.00
   0  -7   6   12.30    2.50
   0  -7  -6   13.20    1.60
   0  -7   6   14.60    2.20
   1  -7   6    6.50    2.00
  -1  -7  -6    7.30    1.70
  -1  -7  -6    5.90    1.20
   2  -7   6    5.30    1.70
  -2  -7  -6   12.80    2.00
  -2  -7  -6    8.00    1.20
   2  -7   6    9.10    1.90
   3  -7   6   -1.40    1.20
  -3  -7  -6    1.20    0.90
  -3  -7  -6   -2.20    1.20
   3  -7   6   -0.30    1.20
   4  -7   6    1.80    1.30
  -4  -7  -6    5.70    2.50
  -4  -7  -6    6.70    1.80
  -4   7  -6    6.90    1.10
  -5  -7  -6   67.79    6.10
   5  -7   6   62.79    4.60
  -5  -7  -6   68.39    4.70
  -5   7  -6   51.29    3.40
   6  -7   6   12.70    2.50
  -6  -7  -6    9.20    2.20
  -6  -7  -6   16.60    3.50
  -6   7  -6   12.30    1.50
  -7  -7  -6    9.10    2.30
   7  -7   6    8.60    2.40
  -7  -7  -6    2.50    2.70
   7  -7   6   15.30    2.70
  -7   7  -6   11.90    1.50
   8  -7   6   17.40    3.10
   8  -7   6    9.90    2.90
  -8   7  -6   15.20    1.80
   7  -8  -6    1.50    1.90
  -6  -8   6    3.70    2.40
   6  -8  -6    1.60    1.70
  -6  -8   6    0.10    2.10
  -5  -8   6   -2.80    2.00
  -5  -8   6    1.90    2.30
   5  -8  -6   -0.70    1.40
   5  -8  -6   -1.30    1.50
  -4  -8   6   18.00    3.40
  -4  -8   6   21.60    3.80
   4  -8  -6   23.90    2.40
   4  -8  -6   25.90    2.80
  -3  -8   6    3.80    2.30
   3  -8  -6    1.70    1.30
  -3  -8   6    4.30    2.20
   3  -8  -6    3.70    1.60
   2  -8  -6   10.20    1.90
  -2  -8   6    8.70    2.50
  -2  -8   6    7.80    2.20
   2  -8  -6    6.70    1.50
  -1  -8   6   10.40    2.70
   1  -8  -6   10.60    1.90
  -1  -8   6    8.80    2.10
   1  -8  -6    8.60    2.20
   0  -8   6   64.79    5.40
   0  -8  -6   73.29    4.80
   1  -8   6    0.30    1.70
  -1  -8  -6   -1.80    1.30
   2  -8   6    2.50    1.60
   2  -8   6    0.40    1.60
  -2  -8  -6    2.20    1.60
   3  -8   6    5.20    1.80
  -3  -8  -6    8.50    2.90
  -3  -8  -6    6.60    1.90
  -4  -8  -6    0.20    1.30
  -4  -8  -6    0.60    2.20
   4  -8   6    0.10    1.50
  -5  -8  -6   11.80    3.20
   5  -8   6   14.60    2.40
  -5  -8  -6   15.30    2.60
  -6  -8  -6    2.90    1.90
   6  -8   6    1.30    1.90
   6  -8   6    2.40    1.70
   5  -9  -6   -1.10    1.50
  -5  -9   6   -0.90    2.40
  -4  -9   6    2.60    2.60
   4  -9  -6    6.60    1.90
  -4  -9   6    6.50    2.80
   3  -9  -6    3.50    1.70
  -3  -9   6    6.30    2.70
  -3  -9   6    2.80    2.30
   2  -9  -6    0.20    1.40
  -2  -9   6   -1.30    2.00
   1  -9  -6   14.10    2.30
  -1  -9   6   15.40    3.20
   0  -9   6    0.80    2.00
   0  -9  -6    0.00    1.40
   1  -9   6    3.90    1.60
  -1  -9  -6   -0.90    1.50
   1  -9   6   -0.90    1.90
  -2  -9  -6    1.70    1.70
  -2  -9  -6   -1.30    2.10
   2  -9   6    2.10    1.60
  -3  -9  -6    1.20    1.70
  -3  -9  -6   -0.80    2.20
   3  -9   6   -2.20    1.30
  -4  -9  -6    0.80    1.70
  12   0  -7   -2.60    2.60
 -12   0   7   -2.00    1.80
  11   0  -7    0.00    2.10
 -11   0   7    0.00    1.70
 -11   0   7    0.60    1.10
 -10   0   7    0.10    1.60
  10   0  -7    0.90    1.90
 -10   0   7   -1.20    0.90
   9   0  -7    0.90    1.70
  -9   0   7    0.10    1.30
  -9   0   7   -0.20    1.30
  -9   0   7   -0.30    0.90
  -8   0   7    1.10    1.40
  -8   0   7    0.60    0.90
   8   0  -7   -1.30    1.30
  -8   0   7    0.70    1.30
  -7   0   7    0.60    1.10
  -7   0   7    3.40    1.40
  -7   0   7    0.70    1.00
   7   0  -7   -1.10    1.20
  -6   0   7   -0.40    1.10
  -6   0   7   -1.70    1.10
   6   0  -7    1.00    1.20
  -6   0   7    0.50    0.90
  -5   0   7    0.20    0.70
  -5   0   7   -0.20    1.00
  -5   0   7    0.00    1.00
   5   0  -7    1.00    0.90
   4   0  -7   -0.30    0.80
  -4   0   7   -0.20    1.00
  -4   0   7   -1.60    0.90
  -3   0   7    0.10    1.00
  -3   0   7    0.70    1.10
   3   0  -7    1.50    0.90
  -2   0   7   -0.70    1.00
   2   0  -7   -0.30    0.80
  -2   0   7   -0.50    0.90
  -1   0   7    1.60    1.10
  -1   0   7   -0.80    0.90
   1   0  -7    0.80    0.80
   0   0  -7    0.50    0.60
   0   0  -7    1.20    0.70
   0   0   7   -0.40    1.20
   0   0   7   -0.20    0.70
   0   0   7    0.30    0.80
  -1   0  -7    0.00    0.60
  -1   0  -7   -0.50    0.60
   1   0   7    0.80    1.10
   1   0   7    0.50    0.80
   2   0   7   -1.60    0.70
  -2   0  -7   -0.90    0.60
  -2   0  -7    0.10    0.70
   2   0   7    0.90    1.30
   3   0   7    0.50    1.30
  -3   0  -7   -0.90    0.60
  -3   0  -7    0.90    0.80
   3   0   7   -0.50    1.00
   4   0   7   -1.40    1.20
  -4   0  -7   -0.70    0.70
  -4   0  -7    0.70    0.90
  -5   0  -7   -0.30    0.70
  -5   0  -7    1.00    1.10
   5   0   7   -1.90    1.40
  -6   0  -7    0.10    1.10
  -6   0  -7    0.40    0.80
   6   0   7    0.50    1.80
   7   0   7    0.80    2.30
  -7   0  -7   -0.60    1.10
  -7   0  -7    0.70    1.30
  -7   0  -7   -0.10    0.80
   8   0   7   -0.60    1.70
  -8   0  -7   -1.10    1.20
  -8   0  -7   -0.90    1.30
  -8   0  -7   -0.20    0.80
  -9   0  -7   -0.70    0.90
   9   0   7   -0.40    1.80
  -9   0  -7   -0.60    1.30
 -10   0  -7    1.70    1.10
 -10   0  -7   -1.40    1.40
  10   0   7   -0.80    2.10
 -11   0  -7    0.10    1.80
 -11   0  -7    0.60    1.80
  11   0   7    0.20    2.60
  11  -1  -7    5.20    2.50
 -11  -1   7    1.10    1.80
 -11  -1   7    2.30    1.40
  11   1  -7    2.40    2.20
 -11   1   7    0.60    1.30
 -11   1   7    1.50    1.60
 -10  -1   7    2.00    1.20
 -10  -1   7    1.00    1.80
  10  -1  -7    1.00    2.00
 -10  -1   7    2.20    1.70
 -10   1   7    2.60    1.60
 -10   1   7   -0.10    1.20
  10   1  -7    4.70    2.10
  -9  -1   7    4.80    1.20
  -9  -1   7    6.60    2.10
  -9  -1   7    4.40    2.00
   9  -1  -7    6.40    2.00
  -9   1   7    6.40    1.40
   9   1  -7    5.70    1.80
  -9   1   7    6.30    1.90
  -8  -1   7    2.40    1.60
  -8  -1   7    5.20    1.70
  -8  -1   7    7.10    1.40
   8  -1  -7    7.10    1.80
   8   1  -7    7.80    1.80
  -8   1   7    3.40    1.30
  -8   1   7    7.70    1.50
  -8   1   7    4.60    1.70
  -7  -1   7    2.80    1.00
  -7  -1   7    2.50    1.60
  -7  -1   7    1.10    1.50
   7  -1  -7    2.70    1.50
  -7   1   7    2.30    1.10
  -7   1   7   -1.00    0.90
  -7   1   7    1.20    1.20
   7   1  -7    2.00    1.30
   6  -1  -7   22.00    2.20
  -6  -1   7   23.30    1.90
  -6  -1   7   23.60    2.60
  -6  -1   7   20.40    2.40
  -6   1   7   23.40    2.20
  -6   1   7   20.00    2.10
  -6   1   7   15.90    2.20
   6   1  -7   18.80    2.00
  -5  -1   7   48.00    3.60
  -5  -1   7   41.50    3.40
  -5  -1   7   46.40    2.80
   5  -1  -7   46.10    3.10
  -5   1   7   44.90    3.10
  -5   1   7   41.00    3.30
   5   1  -7   48.20    3.00
  -4  -1   7  188.28    9.20
  -4  -1   7  171.08    8.60
   4  -1  -7  173.48    8.70
  -4  -1   7  165.88    9.20
  -4   1   7  188.48    9.10
  -4   1   7  179.08    9.00
   4   1  -7  183.78    8.70
  -3  -1   7  116.79    6.30
  -3  -1   7  106.19    6.40
   3  -1  -7  119.59    5.90
   3   1  -7  120.09    5.80
  -3   1   7  116.39    6.20
  -3   1   7  113.09    6.20
   2  -1  -7  311.77   14.30
  -2  -1   7  302.87   14.60
  -2  -1   7  318.07   14.80
   2   1  -7  307.17   14.20
  -2   1   7  279.77   14.60
  -2   1   7  309.67   14.70
  -1  -1   7    4.70    1.20
   1  -1  -7    4.60    1.10
  -1  -1   7    3.50    1.30
  -1   1   7    3.90    1.20
   1   1  -7    3.90    0.80
  -1   1   7    4.40    1.00
  -1   1   7    5.20    1.30
   0  -1   7    1.50    0.80
   0  -1  -7    0.90    0.70
   0  -1   7    1.70    1.10
   0  -1  -7    1.90    0.80
   0   1   7    3.60    0.80
   0   1  -7    2.60    0.80
   0   1   7    3.70    1.30
   0   1  -7    0.80    0.60
  -1  -1  -7    0.30    0.70
   1  -1   7   -0.30    1.00
   1  -1   7   -0.30    0.90
   1  -1   7   -1.80    0.70
  -1  -1  -7    0.30    0.70
  -1   1  -7    0.20    0.60
   1   1   7    0.20    0.80
   1   1   7   -0.30    1.10
  -1   1  -7    0.30    0.60
   2  -1   7   30.40    2.50
   2  -1   7   25.60    2.50
  -2  -1  -7   31.30    2.20
  -2  -1  -7   24.00    1.80
   2   1   7   23.90    2.20
  -2   1  -7   24.60    1.80
  -2   1  -7   23.90    1.80
   2   1   7   22.80    2.60
  -3  -1  -7    1.40    0.70
  -3  -1  -7    2.10    1.00
   3  -1   7    3.20    1.50
   3  -1   7    0.10    1.10
  -3   1  -7    1.10    0.80
   3   1   7    1.90    1.20
  -3   1  -7    1.20    0.70
  -4  -1  -7   57.69    3.40
   4  -1   7   50.59    4.00
   4  -1   7   58.49    4.40
  -4  -1  -7   60.39    3.70
  -4   1  -7   58.09    3.50
   4   1   7   57.09    4.40
  -4   1  -7   61.39    3.40
   5  -1   7   12.20    2.20
   5  -1   7   12.80    2.10
  -5  -1  -7   14.60    1.50
  -5  -1  -7   13.50    1.80
  -5   1  -7   14.90    1.50
  -5   1  -7   13.50    1.70
   5   1   7   14.80    2.50
  -6  -1  -7   -0.20    1.20
   6  -1   7   -1.30    1.50
  -6  -1  -7   -1.40    0.70
   6   1   7   -2.60    1.90
  -6   1  -7    0.80    1.10
  -6   1  -7    0.70    0.80
  -6   1  -7    1.10    1.10
   7  -1   7   17.50    3.20
  -7  -1  -7   16.60    1.70
  -7  -1  -7   13.70    2.20
  -7  -1  -7   18.50    2.50
  -7   1  -7   14.90    1.60
   7   1   7   17.80    2.30
  -7   1  -7   14.00    2.00
  -7   1  -7   16.10    2.00
  -8  -1  -7    1.40    1.60
   8  -1   7    3.60    1.70
  -8  -1  -7    1.80    1.50
   8  -1   7    6.40    2.40
  -8  -1  -7    0.80    0.80
  -8   1  -7    1.90    1.10
   8   1   7    2.20    1.70
  -8   1  -7    1.70    1.30
  -9  -1  -7    2.50    1.70
   9  -1   7    4.70    2.10
  -9  -1  -7    4.40    1.20
  -9  -1  -7    2.50    1.80
   9   1   7    2.70    2.10
  -9   1  -7    2.60    1.10
  -9   1  -7    3.10    1.50
 -10  -1  -7   22.40    2.90
  10  -1   7   17.60    3.20
 -10  -1  -7   17.40    2.00
 -10   1  -7   17.60    2.50
  10   1   7   20.10    3.50
 -10   1  -7   23.50    2.30
 -11  -1  -7    2.10    1.90
  11  -1   7    3.90    3.30
 -11  -1  -7    3.40    1.60
  11   1   7    5.20    2.90
 -11   1  -7    2.60    1.70
 -11  -2   7    2.40    1.40
 -11  -2   7    0.60    1.90
  11  -2  -7    1.20    2.20
 -11  -2   7   -0.90    2.90
 -11   2   7    1.30    1.40
  11   2  -7    3.30    2.20
 -11   2   7    3.70    1.70
 -10  -2   7    2.80    2.10
 -10  -2   7   -0.10    1.90
 -10  -2   7    3.50    1.40
  10  -2  -7    2.10    1.90
  10   2  -7    2.20    1.80
 -10   2   7    1.00    1.30
 -10   2   7    5.00    1.70
  -9  -2   7    0.00    1.00
  -9  -2   7   -0.30    1.60
   9  -2  -7   -1.00    1.50
  -9  -2   7   -0.40    1.50
  -9   2   7   -1.00    0.90
  -9   2   7    1.60    1.30
   9   2  -7    0.70    1.50
  -8  -2   7    4.30    1.10
  -8  -2   7    4.20    1.90
  -8  -2   7    5.20    2.00
   8  -2  -7    4.50    1.60
  -8   2   7    4.70    1.40
  -8   2   7    3.90    1.30
   8   2  -7    5.40    1.60
  -7  -2   7   92.09    6.20
  -7  -2   7   88.29    5.20
  -7  -2   7  100.89    6.40
   7  -2  -7   96.29    5.60
   7   2  -7   97.59    5.30
  -7   2   7  107.19    5.60
  -7   2   7   96.69    5.80
  -7   2   7   93.19    5.30
  -6  -2   7   57.19    4.30
  -6  -2   7   49.30    4.20
   6  -2  -7   56.69    3.70
  -6  -2   7   53.79    3.30
  -6   2   7   52.79    3.80
   6   2  -7   55.29    3.50
  -6   2   7   59.79    3.50
   5  -2  -7   32.90    2.60
  -5  -2   7   22.40    2.70
  -5  -2   7   24.80    3.00
  -5  -2   7   30.70    2.20
  -5   2   7   34.30    2.90
  -5   2   7   31.60    2.50
   5   2  -7   31.10    2.20
  -4  -2   7  222.18   11.00
  -4  -2   7  206.58   10.10
  -4  -2   7  233.98   11.30
   4  -2  -7  220.38   10.30
  -4   2   7  216.38   10.50
   4   2  -7  213.78   10.10
  -4   2   7  183.88   10.60
  -3  -2   7  276.27   12.60
  -3  -2   7  246.38   12.80
   3  -2  -7  253.87   12.10
  -3   2   7  243.18   12.30
   3   2  -7  254.67   11.90
  -3   2   7  243.58   12.40
  -2  -2   7   10.10    1.50
   2  -2  -7   14.60    1.50
  -2   2   7   11.80    1.20
   2   2  -7   16.70    1.30
  -2   2   7   11.10    1.60
   1  -2  -7   51.59    3.10
   1  -2  -7   51.39    3.00
  -1  -2   7   53.19    3.30
  -1  -2   7   50.29    3.60
  -1   2   7   45.70    3.50
   1   2  -7   49.20    2.80
   1   2  -7   49.70    2.60
  -1   2   7   47.90    2.80
   0  -2  -7  106.09    5.00
   0  -2   7   97.29    5.10
   0  -2   7   96.39    5.50
   0  -2  -7   91.59    5.00
   0   2  -7   94.79    4.50
   0   2   7   93.89    4.90
   0   2  -7   94.19    4.80
   0   2   7   89.49    5.60
   0   2  -7   90.19    4.60
   1  -2   7  187.88    9.30
  -1  -2  -7  169.48    8.90
   1  -2   7  191.88    8.80
  -1  -2  -7  198.68    8.80
   1  -2   7  173.48    9.10
  -1   2  -7  181.18    8.50
   1   2   7  181.08    9.00
  -1   2  -7  171.48    8.60
  -2  -2  -7   48.30    2.90
   2  -2   7   51.49    3.30
  -2  -2  -7   47.80    3.10
   2  -2   7   52.89    3.60
  -2   2  -7   47.70    2.80
   2   2   7   50.79    3.40
  -2   2  -7   44.60    3.10
  -2   2  -7   45.70    2.70
   3  -2   7   48.00    2.70
   3  -2   7   44.80    3.50
   3  -2   7   51.29    3.60
  -3  -2  -7   52.99    3.30
  -3  -2  -7   55.09    3.00
  -3   2  -7   52.69    2.90
  -3   2  -7   47.70    2.90
  -3   2  -7   49.20    2.90
   3   2   7   41.80    3.60
   4  -2   7   46.60    3.70
  -4  -2  -7   56.49    3.10
  -4  -2  -7   53.39    3.40
   4   2   7   45.70    4.20
  -4   2  -7   49.50    2.90
  -4   2  -7   49.40    3.00
  -4   2  -7   52.79    3.10
   5  -2   7   20.30    2.60
  -5  -2  -7   30.50    2.10
   5  -2   7   29.10    2.90
  -5  -2  -7   24.60    2.40
   5   2   7   27.00    3.50
  -5   2  -7   24.50    2.00
  -5   2  -7   27.40    2.20
  -6  -2  -7   21.20    1.90
   6  -2   7   21.10    2.90
  -6  -2  -7   18.10    2.30
  -6   2  -7   22.60    1.90
  -6   2  -7   19.60    2.00
  -6   2  -7   18.80    1.90
  -7  -2  -7   28.80    2.30
  -7  -2  -7   35.60    3.20
  -7  -2  -7   32.80    3.60
   7  -2   7   31.40    3.90
  -7   2  -7   25.60    2.20
  -7   2  -7   32.30    2.70
   7   2   7   32.30    3.20
  -8  -2  -7   19.50    2.50
  -8  -2  -7   11.90    1.50
  -8  -2  -7   13.30    2.70
   8  -2   7   17.80    3.20
   8  -2   7   19.00    2.80
   8   2   7   14.70    2.40
  -8   2  -7   13.40    1.90
  -8   2  -7   15.80    1.70
   9  -2   7   31.20    3.80
  -9  -2  -7   25.80    2.30
  -9  -2  -7   27.60    3.10
  -9  -2  -7   21.60    3.40
   9  -2   7   22.00    4.10
  -9   2  -7   21.30    2.50
  -9   2  -7   26.50    2.30
   9   2   7   27.30    3.40
 -10  -2  -7    1.30    1.90
 -10  -2  -7    1.60    2.50
  10  -2   7   -2.50    2.00
 -10  -2  -7    0.50    1.00
 -10   2  -7   -0.90    1.30
 -10   2  -7   -1.10    1.10
  10   2   7    0.60    2.20
 -11  -2  -7   10.90    1.90
 -11   2  -7    7.80    2.00
  11   2   7    8.30    3.10
 -11  -3   7    2.60    1.40
 -11  -3   7    1.30    2.40
 -11   3   7   -0.60    1.40
 -10  -3   7    5.00    2.20
 -10  -3   7    0.40    2.00
 -10  -3   7    0.80    1.20
  10  -3  -7    3.40    2.20
 -10   3   7    2.50    1.50
  10   3  -7    2.10    1.70
 -10   3   7    1.30    1.20
  -9  -3   7    4.20    1.30
  -9  -3   7    1.90    1.90
   9  -3  -7    3.30    2.00
  -9  -3   7    2.50    2.20
  -9   3   7    1.90    1.50
   9   3  -7    3.90    1.70
  -9   3   7    3.30    1.30
   8  -3  -7    0.40    1.70
  -8  -3   7    4.70    2.20
  -8  -3   7    1.90    1.90
  -8  -3   7    0.20    1.00
   8   3  -7    2.10    1.40
  -8   3   7   -0.30    1.10
  -7  -3   7   90.19    6.50
  -7  -3   7  103.29    6.60
  -7  -3   7   93.49    5.20
   7  -3  -7  102.19    5.80
   7   3  -7   95.99    5.20
  -7   3   7   90.29    5.80
  -6  -3   7    3.50    1.00
  -6  -3   7    3.00    1.80
   6  -3  -7    4.40    1.60
  -6  -3   7    4.30    2.00
   6   3  -7    2.30    1.10
  -6   3   7    3.90    1.40
  -6   3   7    2.70    1.10
   5  -3  -7  272.87   12.50
  -5  -3   7  256.17   13.50
  -5  -3   7  261.27   13.20
  -5  -3   7  241.48   12.00
   5   3  -7  250.87   12.00
  -5   3   7  257.07   12.80
  -5   3   7  252.77   12.40
   4  -3  -7   77.89    4.30
  -4  -3   7   65.09    4.70
  -4  -3   7   74.59    3.90
  -4  -3   7   72.19    5.30
  -4   3   7   70.89    4.50
   4   3  -7   77.39    3.90
  -3  -3   7  127.19    6.40
  -3  -3   7  127.99    7.30
  -3  -3   7  135.29    7.70
   3  -3  -7  136.39    6.80
  -3   3   7  136.89    6.30
  -3   3   7  139.89    7.20
   3   3  -7  132.09    6.50
   2  -3  -7    3.20    1.00
  -2  -3   7    3.50    1.30
  -2  -3   7    3.10    1.60
   2   3  -7    3.70    0.80
  -2   3   7    2.00    1.30
  -2   3   7    1.90    0.60
   2   3  -7    3.80    0.70
   1  -3  -7    4.90    1.10
  -1  -3   7    5.40    1.50
   1  -3  -7    3.90    1.10
  -1  -3   7    5.50    1.30
   1   3  -7    4.70    0.60
   1   3  -7    4.60    0.80
  -1   3   7    3.50    0.80
   0  -3   7    6.60    1.50
   0  -3   7    5.60    1.20
   0  -3  -7    4.50    1.00
   0  -3  -7    4.30    1.10
   0   3  -7    7.40    0.90
   0   3  -7    7.30    0.60
   0   3  -7    6.20    0.60
   0   3   7    6.20    1.20
   1  -3   7   30.80    2.90
   1  -3   7   35.50    2.40
  -1  -3  -7   36.80    2.50
  -1  -3  -7   36.20    2.70
  -1   3  -7   36.70    2.20
  -1   3  -7   37.40    1.90
   1   3   7   34.90    2.90
  -1   3  -7   38.20    1.80
   2  -3   7    0.00    0.70
   2  -3   7   -0.70    1.00
  -2  -3  -7    0.60    1.10
   2  -3   7    1.30    1.30
  -2  -3  -7    0.80    0.80
  -2   3  -7    0.90    0.50
   2   3   7    0.90    1.40
  -2   3  -7    1.10    1.00
  -2   3  -7    0.90    0.60
  -3  -3  -7   76.89    4.70
   3  -3   7   74.09    4.80
   3  -3   7   79.89    5.00
  -3  -3  -7   81.39    4.40
   3  -3   7   83.29    4.00
  -3   3  -7   85.39    4.30
  -3   3  -7   84.99    4.10
  -3   3  -7   76.59    4.30
   4  -3   7   63.59    4.20
  -4  -3  -7   58.99    3.40
   4  -3   7   61.59    4.20
  -4  -3  -7   58.99    3.90
  -4   3  -7   52.59    3.30
  -4   3  -7   54.59    3.10
   5  -3   7  171.98    9.80
  -5  -3  -7  191.98    9.70
   5  -3   7  184.98    9.80
  -5  -3  -7  191.38    9.10
  -5   3  -7  195.68    9.10
  -5   3  -7  180.78    8.90
  -6  -3  -7   92.29    5.80
   6  -3   7   97.39    6.10
   6  -3   7  102.09    6.40
  -6  -3  -7   92.29    5.10
  -6   3  -7   91.19    5.00
  -6   3  -7   91.49    5.00
   6   3   7  100.49    5.60
   7  -3   7   26.50    3.40
  -7  -3  -7   35.20    2.50
  -7  -3  -7   35.70    4.00
  -7  -3  -7   29.00    3.20
  -7   3  -7   30.80    2.50
   7   3   7   36.20    3.30
  -7   3  -7   33.70    2.50
  -8  -3  -7    0.60    2.10
   8  -3   7    1.50    1.60
   8  -3   7    4.70    2.30
  -8  -3  -7    1.70    1.00
  -8  -3  -7    1.30    1.60
  -8   3  -7    2.90    1.10
  -8   3  -7    2.70    1.10
   8   3   7    1.90    1.80
  -9  -3  -7   -0.80    2.00
  -9  -3  -7    2.10    1.10
  -9  -3  -7   -0.80    1.40
   9  -3   7   -0.10    2.00
   9  -3   7    1.00    2.40
  -9   3  -7   -0.90    1.00
   9   3   7   -0.10    2.00
  -9   3  -7    0.50    1.00
  10  -3   7    1.90    3.00
 -10  -3  -7    6.30    2.30
 -10  -3  -7    6.80    1.40
 -10  -3  -7    7.30    2.90
  10  -3   7   12.10    3.00
 -10   3  -7    6.00    1.50
  10   3   7    5.50    2.70
 -10  -4   7    2.70    1.30
 -10  -4   7   -2.30    1.90
 -10  -4   7   -1.60    2.40
  10  -4  -7   -1.30    2.20
 -10   4   7    2.50    1.70
   9  -4  -7    4.90    2.20
  -9  -4   7    2.50    1.20
  -9  -4   7   -0.30    1.90
  -9  -4   7    1.70    2.30
  -9   4   7    3.60    1.70
   8  -4  -7    0.00    1.80
  -8  -4   7    1.30    1.00
  -8  -4   7    0.80    2.00
  -8  -4   7    2.70    2.20
  -8   4   7   -1.40    1.30
   8   4  -7    0.30    1.40
  -7  -4   7    0.90    0.90
   7  -4  -7    1.00    1.60
  -7  -4   7   -1.70    1.60
  -7  -4   7    1.80    1.90
   7   4  -7    2.00    1.10
   6  -4  -7    0.70    1.30
  -6  -4   7   -0.70    1.40
  -6  -4   7    2.20    1.90
  -6  -4   7    0.90    0.80
   6   4  -7    0.60    0.90
  -5  -4   7  136.49    7.90
   5  -4  -7  117.49    6.70
  -5  -4   7  116.59    7.90
  -5  -4   7  131.59    6.40
   5   4  -7  134.79    6.30
  -4  -4   7    6.90    1.80
  -4  -4   7    9.50    1.10
   4  -4  -7    7.50    1.40
  -4  -4   7    8.80    2.20
   4   4  -7    9.90    1.10
  -3  -4   7  159.88    9.50
   3  -4  -7  183.28    8.50
  -3  -4   7  167.48    8.00
  -3  -4   7  155.28    9.00
   3   4  -7  177.88    8.10
   2  -4  -7   19.60    2.00
  -2  -4   7   20.60    2.40
  -2  -4   7   20.80    2.70
   2  -4  -7   24.40    2.10
   2   4  -7   25.60    1.60
   1  -4  -7   46.90    3.30
   1  -4  -7   44.80    3.10
  -1  -4   7   59.59    4.30
  -1  -4   7   51.29    3.50
   1   4  -7   52.49    2.80
   1   4  -7   52.99    2.50
   0  -4  -7    1.70    1.00
   0  -4   7    2.10    1.00
   0  -4   7    3.50    1.60
   0  -4  -7    1.80    0.90
   0   4  -7    1.80    0.60
   1  -4   7   51.79    3.90
   1  -4   7   56.59    3.30
  -1  -4  -7   62.59    3.70
  -1  -4  -7   48.80    3.20
  -1   4  -7   57.09    3.00
   2  -4   7  575.04   25.90
  -2  -4  -7  558.64   26.40
   2  -4   7  560.54   26.60
  -2  -4  -7  568.14   26.10
   2  -4   7  571.94   26.70
  -2   4  -7  573.24   25.90
  -2   4  -7  564.24   26.20
  -3  -4  -7   11.30    1.40
  -3  -4  -7   11.20    1.80
   3  -4   7   14.50    2.10
   3  -4   7    8.80    1.70
  -3   4  -7   13.30    1.30
   4  -4   7   24.50    2.70
  -4  -4  -7   32.10    2.90
  -4  -4  -7   31.10    2.30
   4  -4   7   27.60    2.80
  -4   4  -7   33.90    2.10
  -4   4  -7   29.60    1.70
  -5  -4  -7    6.70    1.20
   5  -4   7    8.10    1.90
   5  -4   7    5.60    1.70
  -5  -4  -7    5.90    1.70
   5   4   7    5.60    1.40
  -5   4  -7    7.10    1.20
  -5   4  -7    6.50    1.10
  -6  -4  -7  186.78    9.70
   6  -4   7  173.68    9.70
  -6  -4  -7  196.58   10.60
   6  -4   7  188.48   10.00
  -6  -4  -7  179.78    8.90
   6   4   7  174.78    9.30
  -6   4  -7  170.88    8.80
  -7  -4  -7    2.10    2.10
   7  -4   7    0.20    1.60
  -7  -4  -7   -0.70    0.90
  -7  -4  -7    1.00    1.50
   7   4   7   -1.10    1.40
  -7   4  -7    1.00    0.90
  -8  -4  -7    6.10    1.30
  -8  -4  -7    7.00    2.20
  -8  -4  -7    9.00    2.90
   8  -4   7   10.80    2.40
   8  -4   7    4.90    2.40
   8   4   7    8.60    2.40
  -8   4  -7    6.10    1.30
  -9  -4  -7    1.00    1.90
  -9  -4  -7    0.10    2.40
   9  -4   7   -2.10    1.90
  -9  -4  -7   -0.60    1.00
   9  -4   7   -5.10    2.20
  -9   4  -7   -1.00    1.00
 -10  -4  -7    2.20    1.20
 -10  -4  -7    2.70    2.60
  10  -4   7    3.30    3.20
 -10   4  -7    1.90    1.40
 -10  -5   7    1.00    1.20
 -10  -5   7    0.00    2.30
  -9  -5   7   10.20    3.00
   9  -5  -7   10.60    2.40
  -9  -5   7   10.80    1.70
  -9  -5   7   12.50    3.30
  -8  -5   7   -0.50    2.10
  -8  -5   7    4.40    2.50
   8  -5  -7    2.80    1.90
  -8  -5   7    0.60    1.00
   7  -5  -7    6.10    1.90
  -7  -5   7    4.70    1.10
  -7  -5   7    3.30    2.30
  -7  -5   7    1.60    2.00
  -6  -5   7    2.00    0.90
  -6  -5   7   -2.10    1.40
   6  -5  -7    0.50    1.40
  -6  -5   7    0.70    2.00
  -5  -5   7   -0.40    1.50
  -5  -5   7    1.00    2.20
   5  -5  -7   -0.90    1.20
  -5  -5   7    0.60    0.70
   4  -5  -7   27.20    2.50
  -4  -5   7   33.50    3.90
  -4  -5   7   24.80    3.10
  -4  -5   7   25.20    1.80
   4   5  -7   26.60    1.90
  -3  -5   7   23.40    3.30
  -3  -5   7   22.70    2.90
   3  -5  -7   20.60    2.10
   3   5  -7   24.70    1.60
  -2  -5   7   46.50    4.20
   2  -5  -7   44.80    3.00
  -2  -5   7   48.90    3.80
   2  -5  -7   48.00    3.30
   2   5  -7   44.20    2.40
  -1  -5   7   -0.90    1.30
   1  -5  -7   -0.30    0.80
  -1  -5   7   -0.50    1.10
   1  -5  -7    2.70    1.20
   1   5  -7   -0.30    0.50
   0  -5  -7    3.60    1.10
   0  -5  -7    1.30    1.00
   0  -5   7    4.70    1.30
   0  -5   7    3.20    1.60
   0   5  -7    3.60    0.60
   1  -5   7   14.70    2.20
  -1  -5  -7   14.90    1.60
   1  -5   7   16.50    1.70
  -1  -5  -7   23.30    2.30
  -1   5  -7   20.00    1.40
  -2  -5  -7   12.00    1.90
   2  -5   7   10.00    1.90
   2  -5   7   13.70    1.30
   2  -5   7   10.90    2.00
  -2  -5  -7    9.60    1.30
  -2   5  -7   11.80    1.10
  -3  -5  -7    1.80    0.90
   3  -5   7    4.90    1.50
  -3  -5  -7    2.80    1.40
   3  -5   7    3.10    1.50
  -3   5  -7    2.10    0.70
   3   5   7    3.20    1.30
  -4  -5  -7   42.00    2.80
   4  -5   7   44.70    3.70
  -4  -5  -7   42.60    3.60
   4  -5   7   40.40    3.50
  -4   5  -7   42.00    2.60
  -5  -5  -7   21.80    2.70
   5  -5   7   21.70    2.60
   5  -5   7   19.40    2.50
  -5  -5  -7   21.00    1.90
  -5   5  -7   18.70    1.70
  -6  -5  -7  108.89    7.30
  -6  -5  -7   90.29    5.20
   6  -5   7  105.59    6.60
  -6  -5  -7   97.69    6.20
   6  -5   7   95.39    6.10
  -6   5  -7  101.19    5.30
   7  -5   7    0.30    1.90
  -7  -5  -7    2.60    1.10
  -7  -5  -7    3.30    2.10
  -7  -5  -7   -0.30    1.50
  -7   5  -7    1.70    0.90
   8  -5   7   -1.00    1.60
  -8  -5  -7   -0.70    1.70
   8  -5   7   -3.40    1.90
  -8  -5  -7   -0.50    0.90
  -8  -5  -7    0.20    2.40
  -8   5  -7    0.90    1.00
  -9  -5  -7   19.10    2.00
   9  -5   7   11.10    3.60
   9  -5   7   13.80    2.80
  -9  -5  -7   13.60    2.90
  -9  -5  -7   21.10    4.10
  -9   5  -7   19.80    2.10
   9  -6  -7    5.30    2.80
  -8  -6   7   -0.80    2.30
  -8  -6   7   -1.80    2.10
   8  -6  -7   -2.30    1.90
  -7  -6   7   17.10    3.50
  -7  -6   7   13.60    3.10
  -6  -6   7    6.10    2.30
   6  -6  -7    6.90    1.90
  -6  -6   7    5.10    2.80
  -5  -6   7   18.60    3.20
   5  -6  -7   16.00    2.20
  -5  -6   7   11.80    2.90
  -4  -6   7    1.10    2.10
  -4  -6   7   -1.30    1.70
   4  -6  -7   -0.20    1.10
   3  -6  -7    2.70    1.40
   3  -6  -7    2.80    1.30
  -3  -6   7    1.30    1.80
  -3  -6   7    0.60    1.50
   2  -6  -7   42.80    3.00
  -2  -6   7   33.90    4.00
   2  -6  -7   38.90    3.20
  -2  -6   7   44.00    3.70
  -1  -6   7  105.59    6.10
   1  -6  -7  100.09    5.80
  -1  -6   7   92.19    6.50
   1  -6  -7  101.69    5.40
   0  -6   7    8.10    2.20
   0  -6  -7   12.10    1.50
   0  -6  -7    6.30    1.50
   0  -6   7   11.80    1.80
  -1  -6  -7   19.00    2.30
   1  -6   7   16.60    1.90
   1  -6   7   12.30    2.20
  -1  -6  -7   16.00    1.70
  -1   6  -7   15.30    1.20
   2  -6   7    2.40    1.40
  -2  -6  -7    0.50    1.30
  -2  -6  -7    1.00    0.90
   2  -6   7    1.50    1.50
  -2   6  -7    0.40    0.60
  -3  -6  -7    4.00    1.00
  -3  -6  -7    1.00    1.20
   3  -6   7    3.20    1.60
   3  -6   7    1.70    1.50
  -3   6  -7    2.80    0.80
   4  -6   7  221.98   11.40
  -4  -6  -7  223.98   10.70
  -4  -6  -7  200.98   11.30
   4  -6   7  238.78   11.60
  -4   6  -7  219.68   10.50
  -5  -6  -7   18.70    2.70
  -5  -6  -7   20.60    1.90
  -5  -6  -7   22.30    3.80
   5  -6   7   21.70    2.80
   5  -6   7   17.00    2.50
  -5   6  -7   21.90    1.80
  -6  -6  -7   30.70    3.40
   6  -6   7   28.80    3.40
  -6  -6  -7   32.80    2.50
  -6  -6  -7   27.60    4.20
  -6   6  -7   30.50    2.30
  -7  -6  -7   19.00    3.70
   7  -6   7   20.30    3.20
  -7  -6  -7   26.00    3.40
  -7  -6  -7   26.00    2.20
  -7   6  -7   25.80    2.20
   8  -6   7   24.90    3.40
  -8  -6  -7   15.00    3.60
  -8  -6  -7   18.00    3.00
   8  -6   7   20.30    3.50
  -8   6  -7   16.00    1.90
   8  -7  -7    1.90    2.10
  -7  -7   7   -0.90    2.60
   7  -7  -7    1.40    1.90
  -7  -7   7    0.40    2.40
   6  -7  -7    1.00    1.70
  -6  -7   7   -0.90    2.00
  -6  -7   7    3.60    2.50
  -5  -7   7   20.40    3.50
  -5  -7   7   22.50    4.10
   5  -7  -7   22.10    2.60
  -4  -7   7   20.40    3.20
   4  -7  -7   16.30    2.30
   4  -7  -7   17.90    2.20
  -4  -7   7   14.20    3.10
   3  -7  -7   38.80    3.40
  -3  -7   7   44.90    4.30
  -3  -7   7   25.00    3.90
   3  -7  -7   33.10    2.80
  -2  -7   7    3.60    1.90
   2  -7  -7    8.00    1.50
  -2  -7   7    5.30    2.50
   2  -7  -7    6.30    1.60
   1  -7  -7   -0.30    1.00
   1  -7  -7   -0.10    1.10
  -1  -7   7   -3.50    1.60
  -1  -7   7   -0.10    1.40
   0  -7  -7   14.10    1.70
   0  -7  -7   14.10    2.10
   0  -7   7   10.30    2.60
  -1  -7  -7    1.40    1.00
   1  -7   7   -1.10    1.30
  -1  -7  -7    1.50    1.40
   2  -7   7   -1.70    1.30
  -2  -7  -7   -0.20    0.90
  -2  -7  -7   -1.00    1.10
   2  -7   7   -0.40    1.40
  -3  -7  -7    3.00    1.60
   3  -7   7    7.50    1.90
   3  -7   7    5.20    1.80
  -3  -7  -7    6.10    1.20
   4  -7   7   -2.40    1.30
   4  -7   7    1.20    2.10
  -4  -7  -7    1.00    1.60
   5  -7   7   23.60    2.90
  -5  -7  -7   21.10    2.70
  -5  -7  -7   12.30    3.20
  -6  -7  -7   -0.20    2.60
  -6  -7  -7    1.00    1.90
   6  -7   7   -0.50    1.60
  -6   7  -7   -0.10    0.80
  -7  -7  -7    7.50    2.60
   7  -7   7    6.20    2.40
  -7  -7  -7    6.90    3.90
   7  -7   7    6.20    2.10
  -7   7  -7    7.00    1.30
  -6  -8   7   -0.20    2.10
   6  -8  -7    1.20    1.50
   6  -8  -7    1.60    1.80
   5  -8  -7    7.10    1.90
   5  -8  -7    9.80    2.00
  -5  -8   7   15.60    3.30
  -5  -8   7   10.20    3.30
   4  -8  -7    1.60    1.50
  -4  -8   7    4.30    2.60
   4  -8  -7    2.60    1.40
  -4  -8   7    2.00    2.30
  -3  -8   7    0.30    1.90
   3  -8  -7    1.70    1.40
  -3  -8   7    2.80    2.50
   3  -8  -7    0.90    1.50
   2  -8  -7   16.70    2.00
  -2  -8   7   16.20    2.80
  -2  -8   7   12.50    3.10
   2  -8  -7   17.40    2.30
   1  -8  -7    1.10    1.40
  -1  -8   7   -2.70    1.60
   1  -8  -7   -0.50    1.20
   0  -8   7   16.40    3.00
   0  -8  -7   11.80    2.00
   1  -8   7    0.90    1.90
   1  -8   7    2.80    1.60
  -1  -8  -7   -0.40    1.50
   2  -8   7    3.00    1.80
   2  -8   7    3.80    1.80
  -2  -8  -7    1.90    1.40
   3  -8   7    4.70    1.90
  -3  -8  -7    6.10    2.00
  -4  -8  -7    2.20    1.80
  -4  -8  -7    1.60    2.70
   4  -8   7    0.30    1.50
  -5  -8  -7    5.10    2.10
  -5  -8  -7   -0.90    2.40
   5  -8   7    6.50    2.20
   6  -8   7   -1.70    1.90
   4  -9  -7    9.50    2.20
  -4  -9   7    9.80    3.10
   3  -9  -7    1.30    1.50
  -3  -9   7    0.60    2.20
  -2  -9   7    0.00    2.10
   2  -9  -7   -1.70    1.50
   1  -9  -7    7.40    2.00
  -1  -9   7    7.10    2.50
   0  -9  -7    5.40    1.90
   0  -9   7    5.20    2.40
   1  -9   7   -0.10    1.90
   1  -9   7    1.60    1.70
  -1  -9  -7   -0.60    1.60
  -2  -9  -7    2.50    1.90
   2  -9   7    3.10    1.80
   3  -9   7   -0.10    1.60
  -3  -9  -7    2.00    1.80
 -11   0   8    1.60    1.90
  11   0  -8    0.60    2.00
 -11   0   8   -2.50    1.10
  10   0  -8    4.80    2.20
 -10   0   8    9.70    2.30
 -10   0   8    3.30    1.30
  -9   0   8   42.00    3.20
  -9   0   8   36.80    3.50
   9   0  -8   34.60    3.30
  -9   0   8   34.10    3.60
  -8   0   8   86.89    5.40
  -8   0   8   98.49    6.20
   8   0  -8  105.09    5.80
  -8   0   8   91.39    5.80
  -7   0   8  184.78    9.90
  -7   0   8  170.08    9.30
   7   0  -8  204.08    9.50
  -7   0   8  180.28    9.70
  -6   0   8  195.88   10.10
  -6   0   8  192.18   10.40
   6   0  -8  203.08   10.10
  -6   0   8  224.48   10.80
   5   0  -8  257.57   13.10
  -5   0   8  270.27   13.60
  -5   0   8  299.97   13.70
  -4   0   8    3.20    1.40
  -4   0   8    0.50    1.00
   4   0  -8    2.50    1.10
  -3   0   8  840.12   37.70
  -3   0   8  832.42   37.70
   3   0  -8  780.22   37.20
  -2   0   8   19.70    2.10
  -2   0   8   15.90    2.00
   2   0  -8   21.00    1.80
  -1   0   8   99.19    5.70
  -1   0   8  109.79    6.00
   1   0  -8  107.39    5.40
   0   0   8  254.67   12.30
   0   0   8  252.07   12.40
   0   0  -8  271.17   12.10
   0   0  -8  260.57   12.10
   0   0   8  238.38   12.60
  -1   0  -8    4.10    0.90
   1   0   8    5.20    1.50
   1   0   8    6.70    1.30
  -1   0  -8    4.70    0.90
   2   0   8   27.50    2.30
  -2   0  -8   24.70    2.00
   2   0   8   24.20    2.60
  -2   0  -8   26.00    2.00
   3   0   8  184.28    9.90
  -3   0  -8  181.28    8.90
   3   0   8  188.78    9.50
  -3   0  -8  180.28    9.00
   4   0   8   49.70    4.00
  -4   0  -8   41.60    2.70
  -4   0  -8   43.90    3.00
   4   0   8   38.60    3.50
  -5   0  -8    3.50    1.40
   5   0   8    1.50    1.80
  -5   0  -8    1.30    0.90
  -6   0  -8    0.20    0.90
  -6   0  -8   -0.10    1.10
   6   0   8    0.20    1.80
  -7   0  -8  101.39    6.50
  -7   0  -8  127.29    6.10
   7   0   8  118.59    8.00
  -7   0  -8  105.89    6.40
  -8   0  -8   12.30    1.70
  -8   0  -8   10.40    2.00
   8   0   8    9.40    2.90
   8   0   8   15.30    2.60
  -9   0  -8    1.80    1.10
  -9   0  -8    4.80    1.80
   9   0   8    4.70    2.10
 -10   0  -8    0.00    1.00
  10   0   8    4.10    2.30
 -10   0  -8   -0.60    1.70
 -11   0  -8   18.80    3.00
 -11  -1   8   -1.60    1.20
 -11  -1   8   -2.30    1.50
  11  -1  -8    0.30    2.30
 -11   1   8   -1.80    1.50
  11   1  -8   -0.80    2.00
 -10  -1   8   -0.50    1.80
 -10  -1   8    1.80    1.90
 -10  -1   8    3.30    1.20
  10  -1  -8    3.40    2.10
  10   1  -8    1.70    1.90
 -10   1   8    0.90    1.40
 -10   1   8    0.60    1.10
  -9  -1   8    3.20    1.20
  -9  -1   8    3.90    1.90
   9  -1  -8    2.10    1.70
  -9  -1   8    0.00    1.60
   9   1  -8    0.80    1.70
  -9   1   8    3.00    1.40
  -9   1   8    2.30    1.50
   8  -1  -8    3.40    1.70
  -8  -1   8    2.20    1.70
  -8  -1   8    2.60    1.20
  -8  -1   8    2.00    1.70
   8   1  -8    4.00    1.70
  -8   1   8    1.60    1.40
  -8   1   8    0.70    1.20
  -8   1   8    2.90    1.30
  -7  -1   8  155.98    8.20
  -7  -1   8  157.48    8.90
  -7  -1   8  160.18    8.90
   7  -1  -8  155.88    8.40
  -7   1   8  171.98    8.40
  -7   1   8  162.98    8.70
   7   1  -8  164.68    8.30
  -7   1   8  155.28    8.40
  -6  -1   8  338.97   17.10
  -6  -1   8  350.46   16.40
   6  -1  -8  368.46   16.50
  -6  -1   8  309.47   16.90
   6   1  -8  364.96   16.40
  -6   1   8  363.76   16.70
  -6   1   8  322.67   16.80
  -5  -1   8   21.30    2.50
   5  -1  -8   26.90    2.30
  -5  -1   8   22.60    2.70
  -5  -1   8   26.30    2.10
   5   1  -8   23.90    2.10
  -5   1   8   18.20    2.20
  -5   1   8   27.60    2.70
  -4  -1   8    2.50    1.40
  -4  -1   8    0.30    1.10
   4  -1  -8    3.60    1.10
   4   1  -8    1.60    1.00
  -4   1   8    1.70    1.30
  -4   1   8    1.80    1.10
   3  -1  -8  109.09    5.90
  -3  -1   8  109.09    6.30
  -3  -1   8  116.49    6.60
  -3   1   8  113.89    6.20
   3   1  -8  118.19    5.90
  -3   1   8  118.09    6.30
   2  -1  -8    1.00    1.00
  -2  -1   8    1.50    1.10
  -2  -1   8    0.50    1.10
  -2   1   8   -0.40    1.10
   2   1  -8    0.70    0.90
  -2   1   8    1.00    1.10
  -1  -1   8    6.20    1.30
   1  -1  -8    5.50    1.10
  -1  -1   8    4.10    1.40
   1  -1  -8    5.90    1.10
   1   1  -8    3.70    0.90
  -1   1   8    4.50    1.40
  -1   1   8    4.00    1.00
   0  -1   8   -0.50    0.90
   0  -1  -8    0.00    0.70
   0  -1   8   -1.40    1.00
   0  -1  -8   -0.90    0.70
   0  -1   8   -0.30    0.90
   0   1   8    0.60    1.20
   0   1  -8   -0.60    0.70
   0   1   8    0.70    0.80
   0   1  -8   -0.30    0.60
  -1  -1  -8   20.00    1.90
  -1  -1  -8   20.80    1.80
   1  -1   8   22.90    2.20
   1  -1   8   19.80    2.30
   1   1   8   22.30    2.60
   1   1   8   25.20    2.10
  -1   1  -8   17.80    1.60
  -1   1  -8   22.50    1.70
   2  -1   8   73.59    4.30
  -2  -1  -8   64.79    3.90
   2  -1   8   58.79    4.40
  -2  -1  -8   69.49    3.80
  -2   1  -8   63.79    3.70
   2   1   8   60.59    4.10
   2   1   8   76.29    4.90
  -2   1  -8   72.89    3.70
   3  -1   8  536.05   24.00
  -3  -1  -8  495.65   23.30
  -3  -1  -8  538.45   23.20
   3  -1   8  457.25   23.50
  -3   1  -8  495.75   23.10
   3   1   8  477.05   23.70
  -3   1  -8  512.35   23.20
  -4  -1  -8  110.29    6.30
   4  -1   8  115.59    6.70
  -4  -1  -8  114.29    6.10
   4  -1   8  121.39    7.10
  -4   1  -8  114.19    6.20
  -4   1  -8  129.99    6.10
   4   1   8  125.39    7.20
  -5  -1  -8    6.80    1.30
   5  -1   8    9.40    2.10
  -5  -1  -8   10.70    1.70
   5  -1   8    7.90    2.30
   5   1   8   13.70    2.70
  -5   1  -8    8.50    1.20
  -5   1  -8    8.80    1.40
   6  -1   8  114.99    7.20
  -6  -1  -8  123.29    5.90
  -6  -1  -8  111.89    6.40
  -6   1  -8  111.69    6.10
   6   1   8   96.89    7.20
  -6   1  -8  103.19    5.80
   7  -1   8   23.80    3.50
  -7  -1  -8   12.70    2.00
  -7  -1  -8   14.50    1.70
  -7  -1  -8   14.60    2.50
  -7   1  -8   16.60    2.10
   7   1   8   15.20    3.30
  -7   1  -8   17.00    1.80
  -8  -1  -8    4.30    1.30
  -8  -1  -8    3.80    1.50
   8  -1   8    5.70    2.60
  -8  -1  -8    6.00    2.10
   8  -1   8    9.30    2.20
   8   1   8    4.80    1.90
  -8   1  -8    4.30    1.20
  -8   1  -8    4.80    1.50
   9  -1   8   10.20    3.20
  -9  -1  -8    7.80    2.00
  -9  -1  -8   15.90    1.90
   9  -1   8   14.40    2.90
  -9   1  -8   10.90    2.10
   9   1   8   14.10    2.70
  -9   1  -8   11.30    1.70
 -10  -1  -8    4.00    2.00
 -10  -1  -8    5.20    1.40
  10  -1   8    6.20    2.60
 -10   1  -8    6.80    2.00
 -10   1  -8    6.90    1.40
  10   1   8    4.50    2.40
 -11  -2   8    5.70    1.80
 -11   2   8    8.50    2.20
  11   2  -8    8.00    2.40
  10  -2  -8   19.90    2.90
 -10  -2   8   13.70    3.00
 -10  -2   8   12.40    3.00
 -10  -2   8   16.10    2.20
 -10   2   8   15.60    2.30
 -10   2   8   18.10    2.70
  10   2  -8   17.30    2.60
  -9  -2   8   -1.30    1.80
  -9  -2   8   -0.30    1.10
   9  -2  -8    0.10    1.70
  -9  -2   8   -0.20    1.80
   9   2  -8   -0.20    1.60
  -9   2   8    0.80    1.20
  -9   2   8    0.50    1.40
  -8  -2   8    1.90    1.10
  -8  -2   8    1.30    1.90
  -8  -2   8    4.00    1.70
   8  -2  -8    1.70    1.80
   8   2  -8    3.30    1.40
  -8   2   8    3.80    1.60
   7  -2  -8   64.89    4.40
  -7  -2   8   70.39    4.10
  -7  -2   8   65.69    5.10
  -7  -2   8   59.89    4.80
  -7   2   8   75.69    4.80
   7   2  -8   77.59    4.30
  -7   2   8   62.99    4.20
  -6  -2   8   34.40    2.60
  -6  -2   8   38.50    3.50
   6  -2  -8   36.20    3.00
  -6  -2   8   36.60    3.70
   6   2  -8   40.80    2.80
  -6   2   8   35.90    2.90
  -6   2   8   40.70    3.50
  -5  -2   8   52.99    3.40
   5  -2  -8   58.69    3.80
  -5  -2   8   56.29    4.30
  -5  -2   8   60.39    4.50
   5   2  -8   54.19    3.40
  -5   2   8   58.79    4.10
  -5   2   8   59.99    3.80
  -4  -2   8   41.50    3.50
  -4  -2   8   42.50    3.30
   4  -2  -8   36.50    2.80
  -4   2   8   35.60    3.10
  -4   2   8   43.50    3.10
   4   2  -8   40.50    2.60
  -3  -2   8    2.00    1.30
   3  -2  -8    3.10    1.00
  -3  -2   8    3.40    1.40
   3   2  -8    3.70    1.00
  -3   2   8    0.80    1.10
  -3   2   8    3.80    1.40
   2  -2  -8  350.76   16.70
  -2  -2   8  369.06   17.40
  -2  -2   8  375.76   17.10
  -2   2   8  359.66   17.20
  -2   2   8  350.56   16.50
   2   2  -8  333.27   16.50
   1  -2  -8   86.59    4.90
   1  -2  -8   97.39    5.00
  -1  -2   8   96.69    5.20
  -1  -2   8   92.99    5.50
   1   2  -8   88.39    4.70
  -1   2   8   93.59    5.70
  -1   2   8   87.89    4.80
   0  -2  -8   -0.10    0.80
   0  -2   8    0.80    1.20
   0  -2   8   -0.90    0.80
   0  -2  -8    0.20    0.80
   0   2  -8    2.20    0.50
   0   2   8    3.30    0.90
   0   2  -8    1.00    0.60
   0   2  -8    1.60    0.80
   0   2   8    2.30    1.40
  -1  -2  -8  247.28   12.20
  -1  -2  -8  253.77   12.40
   1  -2   8  283.97   13.00
   1  -2   8  264.77   12.70
   1  -2   8  254.47   12.30
   1   2   8  248.68   12.40
  -1   2  -8  259.17   12.10
   1   2   8  247.58   13.10
  -1   2  -8  259.37   12.00
  -2  -2  -8   24.30    2.00
  -2  -2  -8   25.70    2.30
   2  -2   8   24.40    2.50
   2  -2   8   25.10    2.60
  -2   2  -8   24.70    1.90
   2   2   8   21.50    2.30
  -2   2  -8   24.80    1.80
  -3  -2  -8   14.20    1.50
   3  -2   8   14.40    2.30
  -3  -2  -8   12.30    1.70
   3  -2   8   10.50    1.80
  -3   2  -8   13.30    1.40
  -3   2  -8   13.60    1.40
   3   2   8   15.50    2.20
   4  -2   8   14.90    2.20
  -4  -2  -8   12.50    1.70
   4  -2   8   11.00    2.10
  -4  -2  -8   15.80    1.60
   4   2   8   14.40    2.50
  -4   2  -8   15.10    1.50
  -4   2  -8   12.50    1.40
  -5  -2  -8   22.10    2.40
  -5  -2  -8   22.60    2.10
   5  -2   8   23.50    2.80
   5  -2   8   25.30    3.00
  -5   2  -8   26.10    2.20
  -5   2  -8   26.10    2.10
   5   2   8   24.20    3.30
  -6  -2  -8   11.80    2.10
   6  -2   8   18.80    2.90
  -6  -2  -8   12.70    1.60
  -6   2  -8   19.10    1.80
  -6   2  -8   18.30    1.90
  -7  -2  -8   10.20    1.60
   7  -2   8    9.30    2.40
  -7  -2  -8   13.00    2.10
  -7  -2  -8   12.90    2.50
  -7   2  -8   12.10    1.60
   7   2   8   14.30    2.30
  -7   2  -8   11.30    1.70
  -8  -2  -8   -0.40    1.40
  -8  -2  -8    0.50    1.00
   8  -2   8   -0.80    2.40
  -8  -2  -8    1.40    1.90
  -8   2  -8   -0.50    1.30
  -8   2  -8    1.90    1.00
   8   2   8   -1.40    1.60
  -9  -2  -8   -0.30    2.10
   9  -2   8   -1.00    1.70
   9  -2   8    0.20    2.60
  -9  -2  -8   -2.10    1.60
  -9  -2  -8   -0.50    0.80
  -9   2  -8   -0.40    1.10
   9   2   8    0.60    1.90
  -9   2  -8    0.60    1.40
  10  -2   8    7.30    2.70
 -10  -2  -8    8.50    1.60
 -10  -2  -8    6.70    2.40
 -10   2  -8    8.50    1.90
  10   2   8    7.20    2.70
 -10   2  -8    6.90    1.60
 -11  -3   8    0.20    1.30
 -11  -3   8   -0.30    2.50
 -11   3   8    1.40    1.70
 -10  -3   8    7.10    2.80
  10  -3  -8    6.80    2.60
 -10  -3   8    3.50    1.40
 -10  -3   8    5.40    2.30
  10   3  -8    8.40    2.10
 -10   3   8    7.20    2.00
  -9  -3   8    3.10    2.30
   9  -3  -8    5.10    2.20
  -9  -3   8    4.10    1.40
  -9  -3   8    8.50    2.60
  -9   3   8    5.40    1.90
   9   3  -8    6.20    1.70
   8  -3  -8   21.70    2.80
  -8  -3   8   26.80    3.50
  -8  -3   8   22.60    3.50
  -8  -3   8   19.70    2.10
  -8   3   8   20.90    2.70
   8   3  -8   24.20    2.40
  -7  -3   8    4.00    2.10
   7  -3  -8   -0.30    1.40
  -7  -3   8    1.80    1.80
  -7  -3   8    1.10    0.90
  -7   3   8    0.10    1.20
   7   3  -8    0.50    1.20
  -6  -3   8   20.30    3.00
  -6  -3   8   21.30    1.80
   6  -3  -8   17.70    2.10
  -6  -3   8   14.50    2.50
  -6   3   8   16.80    2.10
  -6   3   8   16.40    2.30
   6   3  -8   18.60    1.80
  -5  -3   8   54.49    4.50
   5  -3  -8   48.70    3.60
  -5  -3   8   52.69    4.70
  -5  -3   8   58.19    3.30
  -5   3   8   53.89    4.00
   5   3  -8   54.79    3.30
  -5   3   8   54.89    3.80
  -4  -3   8   70.79    5.20
  -4  -3   8   75.99    4.00
  -4  -3   8   78.09    5.10
   4  -3  -8   64.69    4.30
   4   3  -8   73.59    4.00
  -4   3   8   74.99    3.80
  -4   3   8   75.69    4.70
  -3  -3   8   18.10    2.60
  -3  -3   8   21.00    2.50
   3  -3  -8   26.00    2.20
   3   3  -8   21.30    1.80
  -3   3   8   23.30    2.60
  -3   3   8   20.10    1.60
  -2  -3   8    2.50    1.20
  -2  -3   8    1.90    1.50
   2  -3  -8    0.50    1.00
  -2   3   8    1.60    1.30
  -2   3   8    1.00    0.70
   2   3  -8    1.30    0.70
   2   3  -8    1.70    0.80
   1  -3  -8    1.80    1.10
   1  -3  -8   -0.10    0.90
  -1  -3   8    0.40    1.30
  -1  -3   8    1.20    1.10
   1   3  -8    0.60    0.70
   1   3  -8    1.20    0.50
   1   3  -8    2.00    0.60
  -1   3   8    1.90    0.80
   0  -3  -8   87.29    4.70
   0  -3  -8   86.89    4.90
   0  -3   8   83.79    5.30
   0  -3   8   84.79    4.80
   0   3  -8   86.69    4.20
   0   3   8   88.49    4.80
   0   3  -8   88.69    4.50
   1  -3   8   26.30    2.60
   1  -3   8   25.70    2.20
  -1  -3  -8   31.20    2.50
   1  -3   8   20.70    2.50
  -1  -3  -8   27.90    2.20
   1   3   8   25.90    2.40
  -1   3  -8   27.10    1.60
  -1   3  -8   28.70    1.90
   2  -3   8   58.29    4.20
  -2  -3  -8   63.99    4.00
   2  -3   8   62.99    4.10
  -2  -3  -8   65.09    3.70
   2  -3   8   58.79    3.50
   2   3   8   58.09    4.40
  -2   3  -8   64.69    3.40
  -2   3  -8   57.49    3.10
   3  -3   8   38.80    3.20
   3  -3   8   33.90    3.20
  -3  -3  -8   37.20    2.60
  -3  -3  -8   38.50    3.00
  -3   3  -8   36.90    2.20
   3   3   8   31.40    3.40
  -3   3  -8   37.50    2.50
   4  -3   8   32.40    3.10
  -4  -3  -8   30.60    2.30
   4  -3   8   27.70    3.00
  -4  -3  -8   22.50    2.40
  -4   3  -8   25.70    1.90
  -4   3  -8   26.30    2.10
  -5  -3  -8   33.80    3.10
   5  -3   8   28.20    3.10
  -5  -3  -8   36.60    2.60
   5  -3   8   41.30    3.50
  -5   3  -8   33.20    2.40
  -5   3  -8   36.60    2.50
  -6  -3  -8    7.70    1.80
   6  -3   8    7.20    2.00
   6  -3   8    8.30    2.30
  -6  -3  -8   11.60    1.50
   6   3   8    8.80    1.70
  -6   3  -8    8.90    1.30
  -6   3  -8    9.40    1.40
  -7  -3  -8   -2.50    1.40
   7  -3   8    0.70    1.90
  -7  -3  -8   -0.30    1.80
  -7  -3  -8   -1.20    0.90
  -7   3  -8    1.30    1.00
   7   3   8    0.70    1.50
  -7   3  -8   -0.10    1.10
   8  -3   8    1.70    2.40
  -8  -3  -8    2.50    2.30
  -8  -3  -8    3.80    1.10
  -8  -3  -8    3.10    1.80
   8   3   8    0.50    1.70
  -8   3  -8    3.10    1.20
   9  -3   8    5.40    3.00
   9  -3   8   12.60    2.70
  -9  -3  -8    5.40    2.10
  -9  -3  -8    6.80    2.70
  -9  -3  -8    6.60    1.50
   9   3   8    5.50    2.20
  -9   3  -8    7.10    1.40
 -10  -3  -8   20.30    4.80
 -10  -3  -8   18.40    3.80
 -10  -3  -8   18.90    2.20
  10   3   8   12.80    3.40
 -10  -4   8    3.60    1.40
 -10  -4   8   -1.00    2.50
 -10   4   8    5.00    2.00
   9  -4  -8   22.00    2.80
  -9  -4   8   13.30    1.90
  -9  -4   8   11.20    3.00
  -9   4   8   19.90    2.80
  -8  -4   8    4.50    2.20
  -8  -4   8    8.80    2.90
  -8  -4   8    6.90    1.30
   8  -4  -8    5.90    1.90
  -7  -4   8    0.60    2.00
   7  -4  -8    2.70    1.80
  -7  -4   8    3.10    1.00
  -7  -4   8    3.70    2.20
   7   4  -8    1.80    1.20
  -6  -4   8   -0.10    1.70
  -6  -4   8   -0.20    0.70
  -6  -4   8    1.10    1.80
   6  -4  -8    1.20    1.30
   6   4  -8    0.80    1.00
   5  -4  -8    0.50    1.10
  -5  -4   8    1.40    1.70
  -5  -4   8    0.00    0.70
  -5  -4   8    0.10    1.90
   5   4  -8    0.10    0.80
  -4  -4   8   31.50    2.10
   4  -4  -8   38.60    2.90
  -4  -4   8   31.40    3.60
  -4  -4   8   34.00    3.40
   4   4  -8   33.10    2.20
   3  -4  -8   20.90    2.00
  -3  -4   8   14.10    2.60
  -3  -4   8   26.80    2.90
   3   4  -8   21.00    1.60
   2  -4  -8   15.40    1.80
  -2  -4   8   13.60    2.40
   2  -4  -8   13.80    1.80
  -2  -4   8   16.10    2.20
   2   4  -8   15.00    1.30
  -1  -4   8   26.70    2.50
  -1  -4   8   18.60    2.60
   1  -4  -8   20.20    1.90
   1  -4  -8   22.40    2.30
   1   4  -8   22.50    1.70
   1   4  -8   23.90    1.30
   0  -4  -8   23.00    2.00
   0  -4   8   19.90    2.50
   0  -4  -8   22.20    2.20
   0  -4   8   21.50    2.10
   0   4  -8   20.20    1.60
  -1  -4  -8   14.30    1.60
   1  -4   8   10.50    1.90
   1  -4   8   14.20    1.50
   1  -4   8   11.00    2.00
  -1  -4  -8    9.90    1.70
  -1   4  -8   12.90    1.20
  -2  -4  -8   38.20    3.10
  -2  -4  -8   32.50    2.50
   2  -4   8   31.20    2.30
   2  -4   8   32.10    3.20
   2  -4   8   38.10    3.10
  -2   4  -8   32.70    2.20
  -3  -4  -8   38.60    3.30
   3  -4   8   44.30    3.60
  -3  -4  -8   39.60    2.80
   3  -4   8   46.20    3.70
  -3   4  -8   39.30    2.60
  -4  -4  -8  104.59    6.10
  -4  -4  -8   99.29    5.50
   4  -4   8  107.29    6.40
   4  -4   8  105.49    6.40
  -4   4  -8   99.59    5.30
  -5  -4  -8    0.70    0.90
   5  -4   8   -1.20    1.50
   5  -4   8    0.50    1.40
  -5  -4  -8   -1.50    1.30
  -5   4  -8    1.40    0.90
   5   4   8    1.00    1.10
   6  -4   8   23.30    3.00
   6  -4   8   12.00    2.40
  -6  -4  -8   22.40    2.10
  -6  -4  -8   18.80    2.50
   6   4   8   22.60    2.50
  -6   4  -8   24.40    2.10
  -7  -4  -8    8.80    2.60
  -7  -4  -8   12.60    2.40
  -7  -4  -8   13.20    1.60
   7  -4   8   10.10    2.40
   7  -4   8   10.70    2.70
   7   4   8   11.50    2.40
  -7   4  -8   12.80    1.60
  -8  -4  -8   -2.50    1.60
   8  -4   8   -1.10    2.00
  -8  -4  -8   -0.60    1.00
  -8  -4  -8   -0.80    1.80
  -8   4  -8   -0.60    1.00
   9  -4   8    2.80    3.00
   9  -4   8    1.90    2.10
  -9  -4  -8    5.40    2.60
  -9  -4  -8    1.30    1.80
  -9  -4  -8    1.90    1.20
  -9   4  -8    1.80    1.20
   9  -5  -8    2.20    2.10
  -9  -5   8    4.50    2.60
  -8  -5   8   10.30    3.30
   8  -5  -8   14.70    2.60
  -8  -5   8   11.00    3.00
   7  -5  -8   10.30    2.10
  -7  -5   8    5.80    2.30
  -7  -5   8   10.00    3.10
   6  -5  -8   10.60    2.00
  -6  -5   8    8.50    2.80
  -6  -5   8   14.80    2.90
  -5  -5   8    1.50    1.80
  -5  -5   8    3.20    2.30
   5  -5  -8    3.20    1.40
  -4  -5   8   30.80    3.40
   4  -5  -8   42.50    3.10
  -4  -5   8   29.00    3.80
   3  -5  -8   67.49    4.20
   3  -5  -8   68.19    4.20
  -3  -5   8   62.69    4.80
  -3  -5   8   71.79    5.60
   3   5  -8   64.49    3.50
  -2  -5   8    5.20    1.70
  -2  -5   8    7.10    2.30
   2  -5  -8    7.40    1.40
   2  -5  -8    8.30    1.50
   2   5  -8    8.90    1.00
  -1  -5   8   10.40    1.80
  -1  -5   8    5.00    1.80
   1  -5  -8    8.70    1.50
   1  -5  -8    8.70    1.60
   1   5  -8    8.50    0.90
   0  -5   8    4.40    1.70
   0  -5   8    3.30    1.20
   0  -5  -8    3.70    1.20
   0  -5  -8    3.60    1.40
   0   5  -8    4.00    0.80
   1  -5   8   38.90    3.60
   1  -5   8   48.30    3.80
  -1  -5  -8   45.60    3.30
   1  -5   8   45.50    3.00
  -1  -5  -8   43.20    2.90
  -1   5  -8   38.70    2.50
   2  -5   8    5.60    1.80
   2  -5   8    5.70    1.70
  -2  -5  -8    5.10    1.20
  -2  -5  -8    4.90    1.40
  -2   5  -8    7.00    1.00
   3  -5   8  194.28    9.80
   3  -5   8  174.58    9.70
  -3  -5  -8  176.88    8.90
  -3  -5  -8  190.98    9.60
  -3   5  -8  171.18    8.70
  -4  -5  -8    0.50    1.20
   4  -5   8   -1.00    1.20
  -4  -5  -8    0.10    1.00
   4  -5   8   -2.80    1.40
  -4   5  -8    0.60    0.80
   5  -5   8   30.30    3.30
   5  -5   8   28.90    3.40
  -5  -5  -8   31.30    3.20
  -5  -5  -8   32.70    2.50
  -5   5  -8   33.30    2.40
   6  -5   8   21.40    3.00
  -6  -5  -8   18.60    2.00
   6  -5   8   29.10    3.40
  -6  -5  -8   22.20    2.70
  -6  -5  -8   24.60    3.80
  -6   5  -8   23.00    2.00
  -7  -5  -8   13.80    2.70
  -7  -5  -8   19.90    2.00
  -7  -5  -8   19.60    3.70
   7  -5   8   13.10    2.70
  -7   5  -8   15.90    1.90
  -8  -5  -8    6.40    3.20
  -8  -5  -8    6.00    2.30
  -8  -5  -8    7.10    1.40
   8  -5   8    5.60    2.70
   8  -5   8    6.10    2.20
  -8   5  -8    7.60    1.40
   9  -5   8    2.10    2.80
  -9  -5  -8    0.20    2.70
  -9  -5  -8    0.40    1.10
  -9   5  -8    1.40    1.20
  -8  -6   8    0.90    2.60
   8  -6  -8   -0.40    2.00
  -8  -6   8    0.30    2.10
  -7  -6   8   -0.30    2.10
   7  -6  -8    0.50    1.60
  -7  -6   8   -1.60    1.90
   6  -6  -8    9.10    2.00
  -6  -6   8   10.60    2.80
  -6  -6   8    8.40    3.10
   5  -6  -8    9.40    1.90
  -5  -6   8   11.50    2.70
  -5  -6   8    5.50    2.40
  -4  -6   8    1.60    1.60
   4  -6  -8    3.60    1.50
  -4  -6   8    3.10    2.10
   4  -6  -8    0.70    1.30
  -3  -6   8   -1.10    1.50
   3  -6  -8   -1.40    1.20
  -3  -6   8    4.00    2.40
   3  -6  -8    1.80    1.40
  -2  -6   8    0.60    1.50
  -2  -6   8   -1.10    1.70
   2  -6  -8    2.50    1.50
   2  -6  -8    0.60    1.20
   1  -6  -8   16.60    1.90
  -1  -6   8   14.10    2.20
   1  -6  -8   20.30    2.30
  -1  -6   8   22.50    3.00
   0  -6  -8    2.70    1.40
   0  -6   8    0.30    1.80
   0  -6   8    4.70    1.40
   0  -6  -8    3.60    1.20
  -1  -6  -8   -0.90    1.30
   1  -6   8   -1.20    1.20
   1  -6   8    1.20    1.50
  -1  -6  -8   -0.30    0.90
  -1   6  -8    0.10    0.60
  -2  -6  -8   15.40    1.70
   2  -6   8   13.00    2.40
  -2  -6  -8   18.00    2.40
   2  -6   8   17.00    2.50
  -2   6  -8   15.90    1.40
  -3  -6  -8    1.80    1.40
  -3  -6  -8    2.90    1.10
   3  -6   8    3.70    1.50
   3  -6   8    1.90    1.60
  -3   6  -8    1.90    0.80
   4  -6   8   -1.20    1.40
  -4  -6  -8    2.40    1.60
   4  -6   8   -1.70    1.40
  -4  -6  -8    0.10    1.00
  -4   6  -8    0.20    0.80
   5  -6   8   16.50    2.60
  -5  -6  -8   14.80    2.60
   5  -6   8   10.70    2.40
  -5  -6  -8   16.40    1.80
  -5   6  -8   17.30    1.70
  -6  -6  -8   22.20    2.10
   6  -6   8   19.90    3.00
  -6  -6  -8   18.60    2.70
  -6  -6  -8   20.30    3.70
  -6   6  -8   20.50    2.00
   7  -6   8   -0.10    2.10
  -7  -6  -8    3.20    1.20
  -7  -6  -8    3.70    2.60
  -7  -6  -8    4.50    2.10
  -7   6  -8    4.70    1.20
   8  -6   8   -0.10    2.40
  -8  -6  -8   -0.20    2.80
  -8   6  -8   -0.50    1.00
   7  -7  -8    2.10    2.00
  -7  -7   8   -1.20    1.90
  -6  -7   8   29.00    4.20
   6  -7  -8   20.80    2.70
  -6  -7   8   20.60    3.90
  -5  -7   8    1.00    2.10
   5  -7  -8    0.00    1.40
  -5  -7   8   -2.60    2.00
   5  -7  -8    2.30    1.60
  -4  -7   8    2.30    2.10
   4  -7  -8    5.10    1.70
  -4  -7   8    0.80    2.10
   4  -7  -8    4.70    1.50
   3  -7  -8   -0.90    1.30
   3  -7  -8   -2.60    1.30
  -3  -7   8    0.10    1.90
  -3  -7   8    0.80    1.70
   2  -7  -8   25.50    2.40
  -2  -7   8   24.80    3.90
   2  -7  -8   22.60    2.60
  -2  -7   8   21.90    3.00
  -1  -7   8    1.10    1.50
   1  -7  -8    1.60    1.20
  -1  -7   8    1.90    1.90
   1  -7  -8    0.30    1.40
   0  -7  -8    7.10    1.50
   0  -7  -8    7.40    1.90
   0  -7   8    5.90    2.10
  -1  -7  -8    5.10    1.30
   1  -7   8    4.00    1.70
   1  -7   8    4.20    1.90
  -1  -7  -8    7.30    1.90
   2  -7   8    1.30    1.40
  -2  -7  -8   -1.90    1.40
  -2  -7  -8    2.70    1.10
   2  -7   8    0.80    1.70
  -3  -7  -8    0.80    1.00
  -3  -7  -8    4.60    1.80
   3  -7   8    1.00    1.40
   3  -7   8    2.50    1.70
  -4  -7  -8    6.00    1.90
   4  -7   8    8.90    2.50
  -4  -7  -8    7.00    1.40
   4  -7   8    4.10    1.70
   5  -7   8    1.30    1.90
  -5  -7  -8    1.70    1.70
  -5  -7  -8    2.20    2.70
  -6  -7  -8   29.40    3.60
  -6  -7  -8   25.00    4.70
   6  -7   8   31.80    3.80
   7  -7   8    2.80    2.50
   5  -8  -8    0.00    1.50
   5  -8  -8    1.20    1.80
  -5  -8   8   -1.40    2.10
   4  -8  -8    4.50    1.70
  -4  -8   8   -0.70    2.10
  -4  -8   8    0.30    2.30
   4  -8  -8    1.20    1.60
  -3  -8   8    0.50    1.90
   3  -8  -8    2.30    1.60
  -3  -8   8    0.00    2.20
   3  -8  -8   -0.10    1.40
   2  -8  -8    1.30    1.40
   2  -8  -8   -0.60    1.30
  -2  -8   8    1.80    2.10
   1  -8  -8   -1.20    1.30
  -1  -8   8    0.70    2.20
   1  -8  -8    0.40    1.30
   0  -8  -8    1.80    1.40
   0  -8   8   -1.90    1.80
  -1  -8  -8    5.50    1.80
   1  -8   8    7.20    2.20
   1  -8   8   11.60    2.70
   2  -8   8   -1.60    1.70
   2  -8   8    0.00    1.60
  -2  -8  -8    1.20    1.40
   3  -8   8    1.10    1.60
  -3  -8  -8    0.40    1.60
  -4  -8  -8   12.40    3.60
  -4  -8  -8   15.00    2.50
   4  -8   8   11.40    2.50
   5  -8   8    1.10    1.90
   2  -9  -8    3.90    1.80
  -2  -9   8    4.00    2.80
   1  -9  -8    0.80    1.60
  -1  -9   8    0.50    2.20
   0  -9   8    0.90    2.00
   0  -9  -8    4.90    1.90
   1  -9   8    6.90    2.40
   1  -9   8    5.00    2.20
  -1  -9  -8    2.40    1.90
   2  -9   8   -1.10    1.70
  11   0  -9    1.00    2.10
  10   0  -9   -2.20    2.00
 -10   0   9    1.20    1.10
 -10   0   9   -0.50    1.70
  -9   0   9   -0.40    1.00
  -9   0   9   -0.80    1.50
  -9   0   9    1.40    1.60
   9   0  -9    4.40    2.00
  -8   0   9    0.20    1.00
   8   0  -9   -0.20    1.50
  -8   0   9   -0.50    1.30
  -8   0   9   -0.80    1.30
  -7   0   9   -0.80    1.20
  -7   0   9   -0.70    1.50
  -7   0   9    0.80    1.20
   7   0  -9    1.60    1.30
  -6   0   9   -1.20    1.20
   6   0  -9   -0.30    1.20
  -6   0   9   -0.40    1.30
   5   0  -9   -0.80    1.00
  -5   0   9   -0.10    1.20
  -5   0   9   -0.20    1.00
   4   0  -9   -0.40    0.90
  -4   0   9   -0.30    1.10
  -4   0   9    0.50    1.30
   3   0  -9    0.90    1.00
  -3   0   9   -1.10    1.10
  -3   0   9   -0.40    1.10
  -2   0   9    0.10    1.10
  -2   0   9    0.00    1.10
   2   0  -9    0.40    0.80
  -1   0   9    0.50    1.20
   1   0  -9    0.10    0.80
  -1   0   9   -1.10    0.90
  -1   0   9   -0.10    1.00
   1   0  -9    0.60    0.80
   0   0   9   -1.80    1.30
   0   0  -9    0.60    0.80
   0   0  -9    0.40    0.80
   0   0   9   -0.40    0.80
  -1   0  -9    0.20    0.80
  -1   0  -9   -0.20    0.80
   1   0   9   -0.20    1.30
   1   0   9    1.60    1.10
  -2   0  -9   -0.40    0.90
   2   0   9    1.10    1.50
   2   0   9   -0.70    1.10
  -2   0  -9    0.20    0.90
  -3   0  -9    0.40    1.00
   3   0   9    1.00    2.00
   3   0   9    1.00    1.40
  -3   0  -9   -0.20    0.90
  -4   0  -9   -0.60    0.80
   4   0   9   -1.00    1.30
   4   0   9    0.00    1.70
  -4   0  -9    1.00    1.00
   5   0   9   -1.40    1.50
  -5   0  -9   -1.30    1.10
  -5   0  -9   -0.30    0.90
   6   0   9   -0.10    1.80
  -6   0  -9    0.40    1.00
  -6   0  -9    0.60    1.10
  -7   0  -9   -0.30    1.00
   7   0   9    0.20    2.00
  -7   0  -9   -1.60    1.50
  -7   0  -9   -0.50    1.30
  -8   0  -9   -0.60    0.90
   8   0   9   -0.70    2.50
  -8   0  -9    0.50    1.50
   9   0   9    0.20    1.90
  -9   0  -9    0.40    1.60
  -9   0  -9    0.10    1.20
  10   0   9    2.70    2.20
 -10   0  -9   -1.10    1.60
  11   1  -9    6.00    2.40
 -11   1   9    1.80    2.00
  10  -1  -9    1.20    2.30
 -10  -1   9    0.00    1.20
 -10  -1   9    3.80    2.20
 -10   1   9    1.30    1.30
 -10   1   9    0.70    1.60
  10   1  -9   -0.10    2.00
  -9  -1   9   -0.20    1.80
  -9  -1   9   -0.10    1.60
  -9  -1   9    2.20    1.20
   9  -1  -9    2.40    1.90
   9   1  -9    1.60    1.80
  -9   1   9    2.80    1.70
  -9   1   9    7.90    1.80
  -8  -1   9  132.69    7.30
  -8  -1   9  146.39    8.30
   8  -1  -9  128.59    7.40
  -8  -1   9  129.79    7.90
  -8   1   9  127.69    7.40
   8   1  -9  138.69    7.40
  -8   1   9  146.39    8.00
   7  -1  -9    7.20    1.70
  -7  -1   9    9.30    1.60
  -7  -1   9    9.50    2.10
  -7  -1   9   11.90    2.40
  -7   1   9   10.20    2.10
  -7   1   9    9.50    1.80
   7   1  -9   10.30    1.80
   6  -1  -9  168.78    8.50
  -6  -1   9  162.78    8.30
  -6  -1   9  166.68    9.10
  -6  -1   9  171.18    9.00
  -6   1   9  156.18    8.60
   6   1  -9  151.98    8.20
  -6   1   9  162.08    8.80
   5  -1  -9   13.20    1.80
  -5  -1   9   12.50    2.00
  -5  -1   9   16.60    2.40
  -5   1   9   14.30    2.10
  -5   1   9   14.30    2.00
   5   1  -9   14.30    1.70
   4  -1  -9    1.70    1.20
  -4  -1   9   -0.60    1.20
  -4  -1   9   -0.80    1.30
  -4   1   9    0.20    1.30
  -4   1   9   -0.70    1.10
   4   1  -9    0.80    1.00
  -3  -1   9    5.70    1.70
   3  -1  -9    5.50    1.30
  -3  -1   9    4.20    1.40
  -3   1   9    4.90    1.50
   3   1  -9    4.60    1.20
  -3   1   9    4.10    1.40
  -2  -1   9   -0.10    1.20
  -2  -1   9    0.60    1.10
   2  -1  -9    0.50    0.90
  -2   1   9    1.40    1.30
  -2   1   9    0.20    0.80
  -2   1   9    1.50    1.20
   2   1  -9    0.70    0.80
   1  -1  -9    2.80    1.00
   1  -1  -9    1.50    1.10
  -1  -1   9    1.00    1.20
  -1  -1   9    2.60    1.30
   1   1  -9    4.50    0.90
  -1   1   9    6.80    1.50
  -1   1   9    1.70    0.90
   1   1  -9    3.60    1.00
   0  -1   9   68.39    4.20
   0  -1   9   67.59    4.20
   0  -1  -9   63.69    3.80
   0  -1  -9   71.99    4.00
   0   1   9   67.09    4.80
   0   1  -9   68.69    3.80
   0   1  -9   68.89    3.70
   0   1   9   66.09    4.00
   1  -1   9    1.10    1.10
   1  -1   9    1.60    1.40
  -1  -1  -9    2.20    0.90
  -1  -1  -9    1.30    1.00
   1   1   9    0.80    1.00
  -1   1  -9    1.60    0.80
  -1   1  -9    2.40    0.80
   1   1   9    2.00    1.50
   2  -1   9  125.49    7.50
   2  -1   9  133.39    7.20
  -2  -1  -9  137.59    6.70
  -2  -1  -9  134.39    6.90
   2   1   9  131.79    7.10
   2   1   9  124.39    7.80
  -2   1  -9  122.49    6.60
  -2   1  -9  139.09    6.70
  -3  -1  -9    2.00    1.20
   3  -1   9   -0.50    1.40
  -3  -1  -9   -0.50    0.90
   3  -1   9    0.60    1.50
  -3   1  -9    2.00    1.00
   3   1   9    2.50    1.50
  -3   1  -9    0.30    0.80
   4  -1   9  151.38    8.30
  -4  -1  -9  150.68    7.80
  -4  -1  -9  144.59    7.50
   4  -1   9  142.79    8.50
   4   1   9  153.78    8.50
  -4   1  -9  141.19    7.50
  -4   1  -9  154.28    7.50
  -5  -1  -9  181.98    9.30
   5  -1   9  190.98   10.30
   5  -1   9  194.68   10.70
  -5  -1  -9  193.28    9.70
   5   1   9  171.68   10.40
  -5   1  -9  193.08    9.60
  -5   1  -9  195.88    9.40
  -6  -1  -9   17.30    1.90
  -6  -1  -9   16.50    2.30
   6  -1   9   23.50    3.20
   6   1   9   16.60    3.20
  -6   1  -9   15.60    2.10
  -6   1  -9   20.70    2.00
  -7  -1  -9    1.30    1.00
   7  -1   9    1.60    2.10
  -7  -1  -9    1.70    1.40
  -7  -1  -9    2.70    1.80
  -7   1  -9    2.60    1.10
  -7   1  -9   -0.50    1.30
   7   1   9    2.40    2.70
   8  -1   9    2.10    2.50
  -8  -1  -9    3.10    1.30
  -8  -1  -9    5.60    1.80
  -8  -1  -9    2.50    2.10
   8   1   9    4.60    1.90
  -8   1  -9    4.10    1.30
  -8   1  -9    1.60    1.50
  -9  -1  -9    4.10    1.30
  -9  -1  -9    1.40    1.80
   9  -1   9    3.40    2.90
   9  -1   9    4.60    2.20
  -9   1  -9    3.80    1.80
   9   1   9    3.20    2.20
  -9   1  -9    3.50    1.30
 -10  -1  -9    0.20    1.80
  10  -1   9    2.10    2.60
  10   1   9    4.20    2.50
 -10   1  -9    2.10    1.80
 -10  -2   9    1.50    1.30
  10  -2  -9    3.00    2.40
 -10  -2   9    0.00    2.00
 -10  -2   9    0.10    2.10
  10   2  -9    2.30    2.00
 -10   2   9    2.60    1.80
   9  -2  -9    5.90    2.00
  -9  -2   9    6.30    2.40
  -9  -2   9    3.60    1.30
  -9  -2   9    5.60    2.20
  -9   2   9    5.90    2.00
   9   2  -9    3.20    1.80
  -8  -2   9   10.80    2.40
  -8  -2   9   15.80    1.90
   8  -2  -9   14.60    2.40
  -8  -2   9    9.60    2.50
  -8   2   9   10.60    2.20
   8   2  -9   10.00    1.90
   7  -2  -9   86.39    5.30
  -7  -2   9   87.69    4.80
  -7  -2   9   84.49    5.70
  -7  -2   9   77.49    5.70
  -7   2   9   86.49    5.60
  -7   2   9   78.89    5.10
   7   2  -9   84.19    4.90
  -6  -2   9    0.10    0.90
  -6  -2   9   -0.10    1.70
  -6  -2   9   -1.10    1.50
   6  -2  -9   -0.10    1.30
  -6   2   9    0.10    1.30
  -6   2   9   -1.50    1.00
   6   2  -9    0.60    1.10
   5  -2  -9   11.00    1.70
  -5  -2   9   13.00    2.40
  -5  -2   9    9.90    2.00
   5   2  -9   10.40    1.60
  -5   2   9   11.10    2.00
  -5   2   9    9.10    1.80
  -4  -2   9  197.58    9.80
   4  -2  -9  176.18    9.10
  -4  -2   9  185.38   10.00
   4   2  -9  175.98    8.90
  -4   2   9  171.48    9.40
  -4   2   9  183.88    9.60
  -3  -2   9    1.40    1.40
  -3  -2   9    2.70    1.20
   3  -2  -9    0.70    1.00
  -3   2   9   -0.40    1.20
  -3   2   9    1.00    0.80
  -3   2   9    0.00    1.20
   3   2  -9    0.10    0.90
   2  -2  -9    0.20    0.90
  -2  -2   9    1.90    1.40
  -2  -2   9   -1.00    1.10
  -2   2   9   -0.40    0.70
  -2   2   9   -0.30    1.30
   2   2  -9   -0.40    0.80
  -1  -2   9    4.60    1.30
   1  -2  -9    0.90    1.00
   1  -2  -9    2.40    1.00
  -1  -2   9    3.30    1.50
  -1   2   9    2.60    0.90
   1   2  -9    1.50    0.70
  -1   2   9    3.40    1.60
   1   2  -9    3.10    0.90
   0  -2   9    8.60    1.80
   0  -2  -9    9.60    1.40
   0  -2  -9   10.40    1.40
   0  -2   9   10.80    1.60
   0  -2   9    9.20    1.80
   0   2  -9    8.70    1.00
   0   2  -9    8.30    1.20
   0   2   9    8.20    1.40
   0   2   9    4.80    1.90
  -1  -2  -9  210.48   10.00
   1  -2   9  191.98    9.90
   1  -2   9  210.68   10.30
  -1  -2  -9  206.38    9.80
   1  -2   9  201.78   10.50
  -1   2  -9  191.58    9.50
   1   2   9  200.88   10.00
   1   2   9  180.08   10.70
  -1   2  -9  202.38    9.60
   2  -2   9    4.50    1.70
  -2  -2  -9    2.30    1.20
   2  -2   9   -0.30    1.10
  -2  -2  -9    1.80    1.00
   2   2   9    1.00    1.40
  -2   2  -9    2.60    0.90
  -2   2  -9    2.80    1.00
  -3  -2  -9   86.09    5.10
  -3  -2  -9   95.89    4.80
   3  -2   9   74.69    5.20
   3  -2   9   78.69    5.50
  -3   2  -9   86.89    4.60
  -3   2  -9   92.39    4.70
   3   2   9   82.59    5.60
  -4  -2  -9   33.30    2.60
  -4  -2  -9   43.10    3.30
   4  -2   9   41.20    3.70
   4  -2   9   33.20    3.50
  -4   2  -9   38.10    2.70
  -4   2  -9   39.70    2.70
   4   2   9   43.70    4.10
  -5  -2  -9   64.59    4.30
   5  -2   9   61.39    4.60
   5  -2   9   63.09    5.10
  -5  -2  -9   57.49    3.70
   5   2   9   57.89    5.00
  -5   2  -9   62.29    3.80
  -5   2  -9   61.69    3.70
   6  -2   9   12.30    2.40
   6  -2   9   10.90    2.70
  -6  -2  -9   13.50    1.70
  -6  -2  -9   11.70    2.00
  -6   2  -9   16.10    1.70
  -6   2  -9   13.80    1.70
   6   2   9    8.20    2.60
  -7  -2  -9   18.10    1.90
  -7  -2  -9   12.90    2.30
   7  -2   9    8.10    2.80
  -7  -2  -9   15.70    2.80
  -7   2  -9   13.40    1.90
  -7   2  -9   15.70    1.90
  -8  -2  -9    0.40    1.60
  -8  -2  -9   -1.00    1.90
  -8  -2  -9    0.80    1.10
   8  -2   9    1.20    2.60
  -8   2  -9   -0.20    1.10
  -8   2  -9    0.00    1.30
   8   2   9    2.20    1.70
  -9  -2  -9   12.70    4.60
   9  -2   9   13.60    2.80
  -9  -2  -9    8.90    2.30
  -9  -2  -9   16.30    2.00
   9  -2   9   11.90    3.70
  -9   2  -9   18.40    2.10
   9   2   9   10.50    2.60
 -10  -2  -9   -0.80    2.10
  10   2   9    2.70    2.60
 -10  -3   9   11.70    3.00
 -10  -3   9   20.50    2.40
 -10   3   9   16.40    2.80
   9  -3  -9   32.30    3.30
  -9  -3   9   28.60    2.80
  -9  -3   9   26.10    3.90
  -9  -3   9   26.90    3.70
  -9   3   9   33.70    3.60
   9   3  -9   27.50    2.80
  -8  -3   9   27.10    3.60
   8  -3  -9   26.80    3.10
  -8  -3   9   24.70    2.40
  -8  -3   9   24.30    3.70
  -8   3   9   28.30    3.40
   8   3  -9   29.90    2.70
  -7  -3   9   10.10    2.40
  -7  -3   9   11.40    2.60
  -7  -3   9   10.40    1.50
   7  -3  -9    7.10    1.80
   7   3  -9   11.10    1.70
  -7   3   9    5.90    1.90
  -6  -3   9   15.30    2.50
  -6  -3   9   13.50    1.60
  -6  -3   9   11.90    2.70
   6  -3  -9   15.30    2.00
   6   3  -9   12.80    1.70
  -6   3   9   10.60    1.90
  -6   3   9   11.00    2.10
   5  -3  -9   99.19    5.90
  -5  -3   9  114.39    5.60
  -5  -3   9   93.79    6.40
  -5  -3   9  103.49    6.80
   5   3  -9  111.89    5.60
  -5   3   9  105.29    6.20
  -5   3   9  107.39    6.50
  -4  -3   9   94.89    6.20
  -4  -3   9   97.79    5.90
   4  -3  -9  104.09    5.50
   4   3  -9   87.89    4.90
  -4   3   9   89.99    4.80
  -4   3   9   87.89    5.70
  -3  -3   9   -1.60    1.50
   3  -3  -9    1.10    1.20
  -3  -3   9   -0.80    1.30
  -3   3   9    0.00    0.60
  -3   3   9   -1.50    1.30
   3   3  -9   -0.10    0.80
  -2  -3   9    7.70    1.70
   2  -3  -9    6.50    1.40
  -2  -3   9   10.80    2.10
   2  -3  -9    7.40    1.40
   2   3  -9    8.30    1.20
  -2   3   9    7.60    1.10
  -2   3   9    9.60    2.10
   1  -3  -9    4.00    1.20
  -1  -3   9    2.60    1.50
   1  -3  -9    3.60    1.20
  -1  -3   9    2.40    1.20
   1   3  -9    1.60    0.90
   1   3  -9    2.60    0.70
  -1   3   9    1.80    0.90
   0  -3  -9   33.80    2.50
   0  -3   9   29.80    3.10
   0  -3   9   31.90    2.60
   0  -3  -9   34.60    2.70
   0   3   9   34.20    2.60
   0   3  -9   35.70    2.30
   0   3  -9   33.10    2.00
   1  -3   9  329.97   15.80
  -1  -3  -9  339.77   15.50
  -1  -3  -9  326.47   15.10
   1  -3   9  337.17   16.00
   1  -3   9  314.67   15.20
   1   3   9  302.57   15.40
  -1   3  -9  311.67   14.90
  -1   3  -9  304.27   14.70
  -2  -3  -9  118.19    6.70
   2  -3   9  112.39    6.90
  -2  -3  -9  124.89    6.40
   2  -3   9  134.79    7.30
  -2   3  -9  125.09    6.20
  -2   3  -9  122.49    6.00
   2   3   9  121.29    7.10
  -3  -3  -9  278.07   12.90
   3  -3   9  255.87   13.60
   3  -3   9  294.27   13.60
  -3  -3  -9  250.67   13.10
  -3   3  -9  276.77   12.70
  -3   3  -9  267.67   12.50
   3   3   9  250.27   13.70
   4  -3   9   60.69    4.40
  -4  -3  -9   60.59    4.20
   4  -3   9   54.99    4.70
  -4  -3  -9   66.09    3.80
   4   3   9   53.29    5.00
  -4   3  -9   62.59    3.60
  -4   3  -9   61.89    3.50
   5  -3   9  111.89    7.30
  -5  -3  -9  137.09    6.60
  -5  -3  -9  131.79    7.20
   5  -3   9  123.49    7.40
  -5   3  -9  115.39    6.40
  -6  -3  -9   31.60    2.50
   6  -3   9   32.50    3.70
  -6  -3  -9   31.70    3.20
   6  -3   9   37.60    3.70
  -6   3  -9   38.70    2.70
  -7  -3  -9    0.80    2.00
   7  -3   9    2.70    2.00
  -7  -3  -9   -0.70    1.50
  -7  -3  -9    4.20    1.20
  -7   3  -9    1.80    1.10
   7   3   9    3.00    1.50
  -8  -3  -9    4.60    2.50
   8  -3   9    3.60    2.50
  -8  -3  -9    5.20    1.40
  -8  -3  -9    5.20    1.80
   8   3   9    5.40    2.00
  -8   3  -9    5.90    1.40
   9  -3   9    3.00    2.10
  -9  -3  -9   -0.30    2.30
  -9  -3  -9   -0.90    1.50
   9  -3   9    4.10    3.20
  -9  -3  -9    0.50    1.10
   9   3   9   -2.30    2.00
  -9   3  -9   -0.70    1.10
  -9  -4   9    6.90    2.90
   9  -4  -9    2.40    2.00
  -9  -4   9    3.10    2.20
  -9  -4   9    4.10    1.40
   8  -4  -9    0.90    1.90
  -8  -4   9    0.80    2.00
  -8  -4   9   -0.70    1.80
  -8  -4   9    1.50    1.10
   7  -4  -9   -1.00    1.40
  -7  -4   9    1.40    1.90
  -7  -4   9    0.70    2.20
  -7  -4   9    3.10    1.00
  -6  -4   9   10.70    2.60
  -6  -4   9    5.90    2.50
   6  -4  -9    6.50    1.80
  -6  -4   9    8.20    1.20
   6   4  -9    7.30    1.30
  -5  -4   9    2.80    0.90
  -5  -4   9    3.50    1.70
   5  -4  -9    3.10    1.50
  -5  -4   9    8.20    2.30
   5   4  -9    3.10    1.00
  -4  -4   9    4.50    2.00
  -4  -4   9    4.00    1.70
   4  -4  -9    4.40    1.50
   4   4  -9    2.60    0.90
  -3  -4   9   74.99    5.10
  -3  -4   9   67.19    5.50
   3  -4  -9   89.29    4.70
   3   4  -9   73.49    4.10
  -2  -4   9   56.39    4.00
  -2  -4   9   59.39    4.60
   2  -4  -9   50.09    3.70
   2  -4  -9   59.29    3.70
   2   4  -9   55.29    3.20
  -1  -4   9   17.60    2.60
   1  -4  -9   14.10    1.90
   1  -4  -9   14.30    1.80
  -1  -4   9   13.90    1.90
  -1   4   9   14.00    1.70
   1   4  -9   12.10    1.30
   0  -4   9   18.10    2.00
   0  -4   9   15.40    2.30
   0  -4  -9   20.20    2.20
   0   4  -9   21.10    1.70
   0   4   9   14.50    2.00
   1  -4   9   -0.70    0.90
   1  -4   9    0.80    1.40
  -1  -4  -9   -1.10    1.00
  -1  -4  -9    0.50    1.20
   1  -4   9   -0.60    1.30
  -1   4  -9   -0.40    0.70
   2  -4   9   60.69    4.60
   2  -4   9   59.49    3.50
   2  -4   9   57.79    4.30
  -2  -4  -9   57.79    4.00
  -2  -4  -9   64.19    3.80
  -2   4  -9   54.39    3.30
   3  -4   9  106.69    6.50
   3  -4   9  118.09    6.80
  -3  -4  -9  105.39    5.80
  -3  -4  -9   98.29    6.10
  -3   4  -9  109.89    5.60
  -4  -4  -9    1.40    1.10
   4  -4   9   -0.50    1.50
  -4  -4  -9    1.90    1.40
   4  -4   9    1.10    1.80
  -4   4  -9    2.10    0.90
  -5  -4  -9    1.40    1.40
   5  -4   9    1.40    1.50
  -5  -4  -9    1.50    1.10
   5  -4   9    2.40    1.80
  -5   4  -9    2.30    1.00
   6  -4   9   10.90    2.50
   6  -4   9    6.70    2.30
  -6  -4  -9    7.80    1.40
  -6  -4  -9   11.20    2.20
  -6   4  -9    9.40    1.40
   7  -4   9    1.80    2.00
  -7  -4  -9   -0.20    1.70
   7  -4   9    2.30    2.20
  -7  -4  -9    1.20    1.10
  -7  -4  -9   -0.60    1.80
  -7   4  -9    0.50    1.00
  -8  -4  -9    1.60    2.50
   8  -4   9    2.90    2.60
  -8  -4  -9    4.10    1.20
  -8  -4  -9    4.20    2.00
  -8   4  -9    5.20    1.30
  -9  -4  -9    5.60    3.00
  -9  -4  -9    6.60    1.60
  -9   4  -9    6.30    1.60
  -8  -5   9    4.20    2.40
  -8  -5   9    4.40    2.90
   8  -5  -9    9.10    2.40
   7  -5  -9    4.10    1.90
  -7  -5   9    2.20    2.50
  -7  -5   9    0.60    2.00
   6  -5  -9    0.00    1.60
  -6  -5   9    1.80    2.20
  -6  -5   9    1.80    2.00
  -5  -5   9   -0.10    1.80
  -5  -5   9   -0.50    1.60
   5  -5  -9    0.30    1.30
   4  -5  -9   28.80    2.80
  -4  -5   9   32.10    4.10
  -4  -5   9   41.40    4.00
   3  -5  -9   42.40    3.50
  -3  -5   9   49.80    4.10
  -3  -5   9   47.50    4.80
   3  -5  -9   52.79    3.60
  -2  -5   9   -0.80    1.40
  -2  -5   9    0.90    2.00
   2  -5  -9    3.30    1.30
   2  -5  -9    3.10    1.50
   2   5  -9    3.90    0.80
   1  -5  -9   95.49    5.30
   1  -5  -9  100.49    5.70
  -1  -5   9   97.89    6.50
  -1  -5   9   94.69    5.60
   1   5  -9   90.49    4.80
   0  -5   9    6.00    1.90
   0  -5  -9    6.30    1.50
   0  -5   9    7.10    1.50
   0  -5  -9    6.20    1.40
   0   5  -9    7.30    1.00
   1  -5   9    9.20    2.10
  -1  -5  -9    6.10    1.60
   1  -5   9    4.20    1.90
  -1  -5  -9    8.10    1.40
   1  -5   9   11.50    1.50
  -1   5  -9    8.50    1.10
   2  -5   9    0.80    1.60
  -2  -5  -9    2.40    1.40
   2  -5   9    0.10    1.60
  -2  -5  -9    2.50    1.20
  -2   5  -9    0.70    0.80
   3  -5   9   -1.40    1.60
  -3  -5  -9    0.80    1.00
  -3  -5  -9    0.80    1.40
   3  -5   9    0.20    1.50
  -3   5  -9    0.70    0.80
  -4  -5  -9    8.80    1.90
   4  -5   9   14.20    2.50
   4  -5   9   15.00    2.30
  -4   5  -9   11.50    1.40
  -5  -5  -9   36.50    2.70
   5  -5   9   28.30    3.30
   5  -5   9   29.80    3.40
  -5  -5  -9   35.00    3.60
  -5   5  -9   32.20    2.40
  -6  -5  -9    4.30    1.30
   6  -5   9    5.40    2.00
   6  -5   9    1.10    2.00
  -6  -5  -9    5.20    1.90
  -6   5  -9    3.70    1.10
  -7  -5  -9   14.10    3.30
  -7  -5  -9   11.50    2.50
  -7  -5  -9   20.90    2.10
   7  -5   9   23.50    3.30
  -7   5  -9   17.00    1.90
   8  -5   9   -1.80    2.20
  -8  -5  -9    0.00    1.10
  -8  -5  -9    0.10    2.40
  -8   5  -9    1.20    1.20
   7  -6  -9    0.90    1.90
  -7  -6   9   -0.30    2.50
  -7  -6   9   -1.80    2.30
  -6  -6   9    3.10    2.40
   6  -6  -9    4.50    1.70
  -6  -6   9    6.40    2.50
   5  -6  -9    8.40    1.90
  -5  -6   9    6.00    2.60
  -5  -6   9    8.00    2.60
  -4  -6   9    2.50    1.90
  -4  -6   9    1.40    2.00
   4  -6  -9   -0.40    1.40
   4  -6  -9    1.40    1.30
   3  -6  -9    1.30    1.40
  -3  -6   9    2.30    1.80
  -3  -6   9    4.90    2.20
   3  -6  -9    2.90    1.50
  -2  -6   9    2.90    1.70
   2  -6  -9    2.50    1.30
   2  -6  -9    3.70    1.40
  -2  -6   9    1.80    1.90
   1  -6  -9   11.80    1.80
  -1  -6   9   13.00    2.70
   1  -6  -9   10.40    2.00
  -1  -6   9    9.90    2.00
   0  -6  -9   47.50    3.70
   0  -6   9   55.09    4.70
   0  -6  -9   41.80    3.30
   1  -6   9   17.50    2.60
  -1  -6  -9   21.00    2.60
   1  -6   9   27.50    3.30
  -1  -6  -9   25.20    2.30
   2  -6   9    6.50    2.10
  -2  -6  -9    9.40    1.60
  -2  -6  -9   13.60    2.30
   2  -6   9    9.30    2.30
  -2   6  -9   13.20    1.40
   3  -6   9    3.90    1.70
  -3  -6  -9    5.50    1.40
   3  -6   9    5.90    2.00
  -3  -6  -9    6.30    1.90
  -3   6  -9    3.40    1.00
   4  -6   9   -1.30    1.70
  -4  -6  -9    0.20    1.10
  -4  -6  -9    1.20    1.60
   4  -6   9    1.00    1.70
  -4   6  -9    1.60    0.90
   5  -6   9    1.90    2.00
  -5  -6  -9    5.40    1.90
  -5  -6  -9    4.10    1.30
   5  -6   9    2.10    1.70
  -5   6  -9    3.80    1.10
  -6  -6  -9    2.50    2.70
  -6  -6  -9    0.60    1.10
   6  -6   9   -0.60    1.60
  -6  -6  -9   -1.50    1.70
  -6   6  -9   -0.50    0.90
  -7  -6  -9    3.80    1.30
  -7  -6  -9    8.50    3.40
   7  -6   9    5.00    2.30
  -7   6  -9    2.00    1.10
   6  -7  -9    3.30    1.90
  -6  -7   9    4.00    2.60
  -5  -7   9    9.40    3.00
   5  -7  -9    7.60    2.10
  -5  -7   9    3.90    2.40
   5  -7  -9    6.80    2.00
   4  -7  -9    2.90    1.60
   4  -7  -9    0.10    1.40
  -4  -7   9   -0.40    1.80
  -4  -7   9    1.40    2.30
  -3  -7   9    7.50    2.30
   3  -7  -9    7.50    2.10
   3  -7  -9   12.70    2.00
  -3  -7   9   12.50    3.10
  -2  -7   9   18.30    2.70
  -2  -7   9   17.20    3.10
   2  -7  -9   18.40    2.20
   2  -7  -9   13.80    2.30
   1  -7  -9   23.80    2.40
   1  -7  -9   26.30    3.00
  -1  -7   9   21.80    3.50
   0  -7  -9    2.90    1.70
   0  -7   9    0.90    1.90
   0  -7  -9   -0.20    1.20
  -1  -7  -9    5.20    1.50
  -1  -7  -9    5.40    1.90
   1  -7   9    7.50    2.10
   1  -7   9    6.30    2.30
   2  -7   9    4.70    2.00
  -2  -7  -9    5.60    1.50
  -2  -7  -9    5.60    1.90
   2  -7   9    4.80    2.00
   3  -7   9    2.80    2.00
  -3  -7  -9    2.70    1.20
   3  -7   9    1.00    1.50
  -3  -7  -9    4.80    1.90
  -4  -7  -9   30.80    2.60
  -4  -7  -9   21.00    2.90
   4  -7   9   33.70    4.50
   4  -7   9   22.60    3.10
   5  -7   9   -0.60    1.90
  -5  -7  -9    4.40    1.90
   6  -7   9    0.40    2.10
  -4  -8   9   -2.10    1.90
   4  -8  -9    0.50    1.60
   4  -8  -9    0.10    1.80
  -3  -8   9    0.10    2.30
   3  -8  -9    5.60    2.00
  -3  -8   9    1.60    2.40
   3  -8  -9    5.00    1.70
  -2  -8   9    2.90    2.30
   2  -8  -9    2.50    1.70
   2  -8  -9    1.70    1.50
  -1  -8   9    0.20    2.10
   1  -8  -9    1.10    1.40
   1  -8  -9    0.60    1.60
   0  -8  -9   -0.30    1.60
   0  -8  -9    1.20    1.60
   0  -8   9    1.40    2.10
   1  -8   9    1.50    2.10
   1  -8   9    0.40    1.80
  -1  -8  -9    3.90    1.80
   2  -8   9   -0.60    1.60
  -2  -8  -9   -0.80    1.70
   2  -8   9   -0.60    1.90
   3  -8   9   12.60    2.50
  -3  -8  -9   15.30    4.00
   4  -8   9    1.70    1.90
  10   0 -10    4.30    2.20
 -10   0  10    1.30    1.80
 -10   0  10    2.70    1.40
  -9   0  10    9.80    2.30
   9   0 -10    7.80    2.00
  -8   0  10   13.60    2.40
  -8   0  10   14.70    2.40
   8   0 -10   18.30    2.40
   7   0 -10   51.49    3.70
  -7   0  10   47.80    3.90
  -7   0  10   36.20    3.90
  -6   0  10   -1.20    1.40
  -6   0  10   -1.50    1.40
   6   0 -10   -2.40    1.20
  -5   0  10   53.69    4.30
   5   0 -10   62.29    3.90
  -5   0  10   64.09    4.50
  -4   0  10   -1.30    1.30
   4   0 -10   -0.40    1.10
  -4   0  10    0.10    1.40
   3   0 -10   41.80    3.00
  -3   0  10   45.60    3.70
  -3   0  10   39.20    3.30
  -2   0  10   44.30    3.50
  -2   0  10   41.10    3.50
   2   0 -10   43.20    3.00
   1   0 -10    0.00    0.90
  -1   0  10    1.80    1.40
  -1   0  10    3.20    1.20
   1   0 -10    3.20    1.00
  -1   0  10    1.30    1.20
   0   0  10  516.05   24.70
   0   0 -10  520.15   24.40
   0   0 -10  554.14   24.40
   0   0  10  520.65   25.20
  -1   0 -10   88.79    5.00
   1   0  10   90.69    5.90
   1   0  10   93.39    5.40
  -1   0 -10   87.99    4.90
   2   0  10   72.99    4.80
  -2   0 -10   74.19    4.30
  -2   0 -10   66.19    4.20
   2   0  10   81.99    5.50
   3   0  10   89.69    6.50
   3   0  10  102.19    6.10
  -3   0 -10   99.89    5.40
  -3   0 -10  100.99    5.50
  -4   0 -10   60.99    3.90
  -4   0 -10   66.39    4.20
   4   0  10   66.99    4.90
   4   0  10   62.39    5.20
  -5   0 -10   39.50    2.90
   5   0  10   30.40    3.60
  -5   0 -10   37.70    3.10
  -6   0 -10   49.50    4.00
  -6   0 -10   55.79    3.60
   6   0  10   59.89    5.40
   7   0  10    4.50    2.60
  -7   0 -10    1.40    1.50
  -7   0 -10    3.10    1.30
  -8   0 -10   22.20    2.80
   8   0  10   16.30    3.70
  -8   0 -10   25.50    2.50
  -9   0 -10    1.30    1.80
  -9   0 -10   -2.10    1.10
   9   0  10    3.60    2.10
  10  -1 -10    3.20    2.50
 -10  -1  10    0.90    1.40
  10   1 -10    4.50    2.20
 -10   1  10    3.30    1.90
  -9  -1  10    2.50    2.00
   9  -1 -10    3.40    2.00
  -9  -1  10    2.50    1.90
  -9  -1  10    0.30    1.10
  -9   1  10    1.70    1.80
   9   1 -10    5.10    1.90
  -8  -1  10   39.50    4.10
   8  -1 -10   38.10    3.50
  -8  -1  10   49.00    3.50
  -8  -1  10   45.50    4.20
   8   1 -10   47.50    3.70
  -8   1  10   44.50    3.90
   7  -1 -10  108.09    6.30
  -7  -1  10  106.99    6.80
  -7  -1  10  115.09    6.90
  -7   1  10   97.49    6.50
  -7   1  10  108.49    6.40
   7   1 -10  106.89    6.10
  -6  -1  10   44.30    3.80
  -6  -1  10   36.90    3.80
   6  -1 -10   45.30    3.50
  -6   1  10   46.50    3.80
   6   1 -10   44.90    3.40
  -6   1  10   42.80    3.60
   5  -1 -10   13.60    1.90
  -5  -1  10   13.20    2.20
  -5  -1  10   20.10    2.70
   5   1 -10   17.10    2.00
  -5   1  10   16.10    2.30
  -5   1  10   16.30    2.50
   4  -1 -10    3.60    1.30
  -4  -1  10    6.20    1.60
  -4  -1  10    5.90    1.70
   4   1 -10    7.60    1.40
  -4   1  10    5.90    1.70
  -4   1  10    5.10    1.70
  -3  -1  10    9.60    1.90
   3  -1 -10   13.80    1.80
  -3  -1  10   13.30    2.10
  -3   1  10   16.60    2.40
   3   1 -10   15.30    1.80
  -3   1  10   12.80    2.10
  -2  -1  10    9.90    1.90
   2  -1 -10   11.00    1.60
  -2  -1  10    9.80    1.80
  -2   1  10    9.50    1.90
  -2   1  10   10.80    1.50
  -2   1  10   11.00    2.10
   2   1 -10    9.50    1.40
   1  -1 -10    6.80    1.30
   1  -1 -10    4.40    1.20
  -1  -1  10    4.10    1.40
  -1  -1  10   11.10    2.10
  -1  -1  10    6.20    1.50
  -1   1  10   10.30    2.10
  -1   1  10    8.10    1.40
   1   1 -10    7.00    1.10
   1   1 -10    9.90    1.40
   0  -1  10    2.80    1.30
   0  -1 -10    3.80    1.10
   0  -1  10    5.30    1.80
   0  -1 -10    4.00    1.20
   0  -1  10    4.90    1.40
   0   1  10    3.30    1.30
   0   1  10    3.10    1.70
   0   1 -10    4.00    1.00
   0   1 -10    3.80    1.00
  -1  -1 -10   66.99    4.10
   1  -1  10   63.59    4.80
   1  -1  10   61.49    4.20
  -1  -1 -10   62.69    4.00
   1   1  10   61.49    4.20
  -1   1 -10   71.69    3.90
   1   1  10   63.59    5.20
  -1   1 -10   65.99    3.80
  -2  -1 -10  827.02   37.80
  -2  -1 -10  762.82   37.60
   2  -1  10  857.31   38.20
   2  -1  10  869.41   38.70
   2   1  10  832.42   38.10
  -2   1 -10  856.01   37.60
  -2   1 -10  789.12   37.50
   2   1  10  787.92   38.70
  -3  -1 -10  152.38    8.00
   3  -1  10  160.98    9.00
  -3  -1 -10  146.59    7.70
   3  -1  10  170.38    8.60
   3   1  10  153.58    8.50
   3   1  10  142.99    9.00
  -3   1 -10  151.38    7.70
  -3   1 -10  146.49    7.70
  -4  -1 -10   99.59    5.30
  -4  -1 -10   94.79    5.50
   4  -1  10   98.19    6.50
   4  -1  10   87.09    5.90
   4   1  10   86.19    6.00
  -4   1 -10   87.49    5.20
  -4   1 -10   96.99    5.20
   5  -1  10   11.40    2.80
   5  -1  10    9.40    2.20
  -5  -1 -10   10.90    1.60
  -5  -1 -10    8.40    1.70
  -5   1 -10    8.00    1.60
   5   1  10    9.30    2.50
  -5   1 -10   10.60    1.60
   6  -1  10   -1.40    1.60
  -6  -1 -10   -1.00    1.00
  -6  -1 -10    0.70    1.40
   6   1  10    1.00    2.40
  -6   1 -10    1.50    0.90
  -6   1 -10    0.50    1.20
   7  -1  10   -1.70    2.30
  -7  -1 -10   -0.10    1.10
  -7  -1 -10   -3.30    1.30
  -7   1 -10    1.20    1.00
  -7   1 -10   -0.80    1.30
   7   1  10    2.40    2.50
  -8  -1 -10    1.40    1.30
  -8  -1 -10   -0.10    1.50
   8  -1  10    0.00    2.70
   8   1  10    1.70    1.60
  -8   1 -10    0.50    1.10
  -8   1 -10    0.10    1.40
   9  -1  10    2.30    2.10
  -9  -1 -10   -2.60    1.70
   9  -1  10    0.90    4.80
  -9  -1 -10    0.10    1.10
  -9   1 -10   -1.80    1.20
  -9   1 -10   -1.30    1.50
   9   1  10   -0.80    2.00
 -10  -2  10   -0.60    2.10
 -10  -2  10    1.30    1.40
 -10   2  10    0.00    1.90
  10   2 -10    0.20    1.80
   9  -2 -10   14.60    2.60
  -9  -2  10   11.80    1.90
  -9  -2  10    7.30    2.60
  -9  -2  10    8.80    2.60
  -9   2  10    9.40    2.30
   9   2 -10    9.90    2.10
  -8  -2  10    8.80    2.50
  -8  -2  10    6.40    1.60
  -8  -2  10    7.40    2.30
   8  -2 -10    7.50    2.10
  -8   2  10    7.60    2.30
   8   2 -10   11.60    2.10
  -7  -2  10    1.10    1.10
   7  -2 -10    1.00    1.60
  -7  -2  10    1.90    1.90
  -7  -2  10    1.10    1.70
   7   2 -10    1.70    1.30
  -7   2  10   -0.20    1.40
  -7   2  10   -0.90    1.40
  -6  -2  10   16.90    2.80
  -6  -2  10   20.00    2.90
   6  -2 -10   18.60    2.40
  -6   2  10   18.40    2.70
   6   2 -10   21.40    2.20
  -6   2  10   17.00    2.40
  -5  -2  10    1.40    1.60
   5  -2 -10    3.40    1.50
  -5  -2  10    2.10    1.70
  -5   2  10   -0.50    1.30
   5   2 -10   -0.40    1.00
  -5   2  10    1.10    1.30
   4  -2 -10    2.00    1.20
  -4  -2  10    1.20    1.40
  -4  -2  10   -0.10    1.40
  -4   2  10    2.30    1.50
   4   2 -10    1.90    1.10
  -4   2  10   -0.90    1.40
   3  -2 -10    0.60    1.10
  -3  -2  10    0.10    1.30
  -3  -2  10    0.20    1.40
  -3   2  10    0.60    1.40
  -3   2  10   -0.40    0.80
   3   2 -10   -0.60    0.90
  -2  -2  10   58.29    4.60
   2  -2 -10   59.09    3.80
  -2  -2  10   61.59    4.10
   2  -2 -10   64.19    3.80
   2   2 -10   61.19    3.60
  -2   2  10   65.99    4.70
  -2   2  10   59.49    3.60
  -1  -2  10   51.29    4.20
   1  -2 -10   63.19    3.70
   1  -2 -10   62.49    3.90
  -1  -2  10   60.49    4.00
  -1   2  10   58.69    4.50
   1   2 -10   60.79    3.50
  -1   2  10   52.59    3.50
   1   2 -10   51.99    3.20
   0  -2  10    8.80    1.90
   0  -2  10   12.50    2.30
   0  -2 -10    9.30    1.60
   0  -2 -10   11.10    1.60
   0  -2  10   12.10    1.80
   0   2  10   11.00    1.60
   0   2 -10    9.70    1.20
   0   2 -10   10.10    1.40
   0   2  10    8.20    2.20
   1  -2  10   -2.20    1.10
  -1  -2 -10   -0.80    1.10
   1  -2  10    0.20    1.50
  -1  -2 -10    0.80    1.20
   1  -2  10    0.20    1.10
  -1   2 -10    0.10    0.90
   1   2  10    1.00    1.70
  -1   2 -10    1.20    0.80
   1   2  10    0.20    1.10
  -2  -2 -10  195.98    9.80
   2  -2  10  191.18   10.20
   2  -2  10  196.38   10.40
  -2   2 -10  197.28    9.50
   2   2  10  189.58   10.10
  -2   2 -10  185.28    9.30
  -3  -2 -10   14.60    1.80
  -3  -2 -10   17.00    2.00
   3  -2  10   19.90    2.60
   3  -2  10   15.50    2.60
  -3   2 -10   19.70    1.80
  -3   2 -10   22.50    1.90
   3   2  10   20.70    2.80
  -4  -2 -10   19.00    2.00
  -4  -2 -10   14.60    2.00
   4  -2  10   11.00    2.30
   4  -2  10   13.20    2.60
  -4   2 -10   17.40    1.80
  -4   2 -10   16.40    1.80
   4   2  10   16.40    2.90
  -5  -2 -10   13.30    1.70
   5  -2  10   11.90    2.40
   5  -2  10   14.20    2.70
  -5  -2 -10   13.40    2.10
   5   2  10    8.30    2.50
  -5   2 -10   11.10    1.50
  -5   2 -10   12.60    1.70
   6  -2  10   -1.30    1.50
   6  -2  10    1.40    2.20
  -6  -2 -10   -0.20    1.00
  -6  -2 -10    5.80    1.80
  -6   2 -10    1.30    1.00
  -6   2 -10    0.20    1.10
   6   2  10    0.00    2.40
   7  -2  10   22.20    3.40
  -7  -2 -10   19.00    2.70
  -7  -2 -10   23.70    2.30
  -7   2 -10   22.00    2.20
   8  -2  10    0.30    2.40
  -8  -2 -10    2.00    1.30
  -8  -2 -10    0.50    1.50
  -8  -2 -10    1.20    2.20
  -8   2 -10    0.30    1.20
   8   2  10   -0.10    1.70
  -9  -2 -10   13.20    2.60
  -9  -2 -10   15.60    2.30
   9   2  10    7.10    2.60
  -9  -3  10   -0.40    2.20
   9  -3 -10    2.40    2.20
  -9  -3  10    2.10    2.10
  -9  -3  10    4.50    1.40
  -9   3  10    4.20    2.10
  -8  -3  10    1.10    1.70
  -8  -3  10    3.10    2.20
  -8  -3  10    0.40    1.10
   8  -3 -10    2.10    1.60
  -8   3  10    2.00    1.60
   8   3 -10   -0.60    1.40
   7  -3 -10    3.30    1.70
  -7  -3  10    3.00    2.00
  -7  -3  10    2.00    1.10
  -7  -3  10   -0.60    1.60
  -7   3  10    0.50    1.80
   7   3 -10    1.40    1.30
  -6  -3  10    5.40    1.80
   6  -3 -10    5.00    1.80
  -6  -3  10    6.30    2.30
  -6   3  10    1.20    1.70
  -6   3  10    2.20    1.60
   6   3 -10    4.90    1.40
   5  -3 -10   53.29    3.70
  -5  -3  10   36.20    4.10
  -5  -3  10   46.20    4.10
   5   3 -10   48.60    3.10
  -5   3  10   44.20    3.80
  -4  -3  10    4.10    1.80
   4  -3 -10    6.60    1.70
  -4  -3  10    1.80    1.90
   4   3 -10    3.40    1.20
  -4   3  10    2.60    1.60
   3  -3 -10    1.30    1.20
  -3  -3  10    0.60    1.50
  -3  -3  10    1.20    1.40
  -3   3  10   -1.00    1.10
  -3   3  10   -1.10    1.40
   3   3 -10   -0.20    0.90
   2  -3 -10   28.50    2.50
  -2  -3  10   26.60    3.10
   2  -3 -10   27.40    2.60
  -2  -3  10   23.80    2.60
   2   3 -10   28.20    2.20
  -2   3  10   26.00    2.10
  -2   3  10   21.80    3.00
  -1  -3  10    7.50    1.90
   1  -3 -10    3.80    1.30
   1  -3 -10    2.90    1.20
  -1  -3  10    2.10    1.20
   1   3 -10    2.90    1.00
   1   3 -10    2.60    0.70
  -1   3  10    2.40    1.00
   0  -3  10   34.00    2.80
   0  -3 -10   39.80    2.90
   0  -3  10   35.70    3.20
   0  -3 -10   37.60    2.80
   0  -3  10   25.80    3.10
   0   3 -10   33.20    2.10
   0   3  10   32.10    2.80
   0   3 -10   33.70    2.40
   1  -3  10   76.59    5.30
  -1  -3 -10   75.69    4.80
   1  -3  10   75.09    5.00
   1  -3  10   75.59    4.50
  -1  -3 -10   77.09    4.50
  -1   3 -10   77.09    4.30
   1   3  10   76.09    4.90
  -1   3 -10   74.89    4.20
   2  -3  10    3.10    1.60
   2  -3  10    3.80    1.80
  -2  -3 -10    4.00    1.30
  -2  -3 -10    4.40    1.30
  -2   3 -10    2.80    1.00
   2   3  10    2.90    1.80
   3  -3  10    5.30    2.00
   3  -3  10    2.90    1.70
  -3  -3 -10    4.90    1.30
  -3  -3 -10    6.20    1.60
  -3   3 -10    5.20    1.10
   3   3  10    6.10    2.10
  -4  -3 -10   24.30    2.20
  -4  -3 -10   29.20    2.90
   4  -3  10   20.40    3.00
   4  -3  10   21.60    2.80
  -4   3 -10   23.40    2.10
   4   3  10   19.10    3.20
   5  -3  10   41.90    3.90
   5  -3  10   38.40    4.10
  -5  -3 -10   32.70    3.20
  -5  -3 -10   37.10    2.90
  -5   3 -10   33.70    2.70
   6  -3  10    4.20    1.90
   6  -3  10    4.60    2.40
  -6  -3 -10    2.70    1.20
  -6  -3 -10    3.20    1.70
  -6   3 -10    3.50    1.20
   7  -3  10    2.20    2.10
  -7  -3 -10    2.10    1.30
  -7  -3 -10    0.60    1.70
   7   3  10    2.70    1.70
  -7   3 -10    0.80    1.00
  -8  -3 -10    3.80    1.30
  -8  -3 -10    6.00    2.20
   8  -3  10    7.10    2.90
  -8  -3 -10    1.80    2.30
  -8   3 -10    5.00    1.40
   8   3  10    4.20    2.00
  -9  -3 -10    1.70    2.60
  -9  -4  10    1.30    2.40
   8  -4 -10   21.60    3.00
  -8  -4  10   15.50    3.30
  -8  -4  10   20.20    3.30
  -7  -4  10   -0.50    1.50
  -7  -4  10   -1.50    2.10
   7  -4 -10    0.10    1.50
  -6  -4  10    5.30    2.50
  -6  -4  10   11.80    2.60
   6  -4 -10   15.00    2.20
  -5  -4  10    3.90    2.00
  -5  -4  10    3.20    1.80
   5  -4 -10    1.60    1.60
   5   4 -10    4.00    1.10
   4  -4 -10    1.50    1.40
  -4  -4  10   -1.40    1.40
  -4  -4  10    1.50    1.70
   4   4 -10    1.50    1.00
   3  -4 -10   40.40    3.40
  -3  -4  10   30.90    3.70
   3  -4 -10   43.60    3.30
  -3  -4  10   44.60    3.70
   3   4 -10   38.70    2.60
  -2  -4  10   21.90    3.00
  -2  -4  10   16.90    2.40
   2  -4 -10   23.50    2.40
   2  -4 -10   22.90    2.30
   2   4 -10   26.50    2.00
   1  -4 -10    5.70    1.60
   1  -4 -10    2.60    1.20
  -1  -4  10    4.50    1.40
  -1  -4  10    5.00    1.90
   1   4 -10    5.10    1.00
   0  -4  10   34.80    2.80
   0  -4 -10   27.90    2.70
   0  -4  10   27.20    3.20
   0  -4 -10   23.90    2.40
   0   4 -10   28.70    2.20
   0   4  10   28.40    2.80
  -1  -4 -10   22.70    2.60
   1  -4  10   27.10    3.20
   1  -4  10   18.60    2.60
  -1  -4 -10   26.80    2.40
   1  -4  10   25.80    2.40
   1   4  10   19.80    2.70
  -1   4 -10   26.10    2.00
   2  -4  10    0.80    1.60
  -2  -4 -10    0.50    1.20
  -2  -4 -10   -0.90    1.10
   2  -4  10    0.00    1.30
  -2   4 -10    0.10    0.80
   3  -4  10   -1.70    1.40
  -3  -4 -10   -1.10    1.10
   3  -4  10    2.50    1.60
  -3  -4 -10    1.00    1.40
  -3   4 -10    0.10    0.80
  -4  -4 -10   -0.70    1.40
  -4  -4 -10    1.80    1.10
   4  -4  10    0.00    1.50
   4  -4  10   -0.50    1.70
  -4   4 -10    0.80    1.00
  -5  -4 -10    4.40    1.30
   5  -4  10    2.70    1.70
  -5  -4 -10    5.10    1.60
   5  -4  10    1.90    2.00
  -5   4 -10    1.70    1.00
   6  -4  10    1.00    2.00
   6  -4  10    2.40    2.20
  -6  -4 -10    1.70    1.20
  -6  -4 -10    0.90    1.60
  -6   4 -10    0.00    1.00
  -7  -4 -10    2.90    1.90
   7  -4  10    3.80    2.20
  -7  -4 -10    1.90    2.10
  -7  -4 -10    3.10    1.30
   7  -4  10   -1.60    2.10
  -7   4 -10    4.70    1.40
  -8  -4 -10    3.40    2.70
  -8  -4 -10   -0.50    3.30
  -8  -4 -10    1.80    1.30
  -8   4 -10    1.80    1.20
  -8  -5  10   -2.00    2.50
  -7  -5  10   20.90    3.80
  -7  -5  10   26.80    3.70
   7  -5 -10   22.00    3.00
  -6  -5  10   -0.10    2.40
  -6  -5  10    3.60    2.20
   6  -5 -10    1.70    1.60
  -5  -5  10    2.50    2.10
  -5  -5  10    3.00    2.40
   5  -5 -10    8.10    2.00
   4  -5 -10    6.20    1.80
  -4  -5  10    5.20    2.20
   4  -5 -10    7.20    1.90
  -4  -5  10    7.50    2.20
  -3  -5  10    3.10    1.70
  -3  -5  10    3.30    2.00
   3  -5 -10    2.40    1.50
   3  -5 -10    3.30    1.40
  -2  -5  10    0.30    1.70
   2  -5 -10    1.00    1.30
  -2  -5  10    1.30    1.50
   2  -5 -10    0.20    1.30
  -1  -5  10   48.40    3.70
  -1  -5  10   57.89    4.80
   1  -5 -10   52.09    3.50
   1  -5 -10   46.30    3.70
   1   5 -10   48.90    3.00
   0  -5 -10    3.00    1.40
   0  -5  10    3.70    1.40
   0  -5 -10    2.30    1.30
   0  -5  10    3.50    2.10
   0   5 -10    4.10    1.00
  -1  -5 -10   14.80    2.20
   1  -5  10   12.80    2.40
  -1  -5 -10   13.00    1.80
  -1   5 -10   11.50    1.40
   2  -5  10   47.90    4.20
  -2  -5 -10   47.50    3.80
   2  -5  10   49.50    4.20
  -2  -5 -10   44.00    3.30
  -2   5 -10   45.80    2.90
   3  -5  10    7.90    2.20
  -3  -5 -10   11.10    2.20
   3  -5  10   14.70    2.60
  -3  -5 -10    6.70    1.50
  -3   5 -10    9.80    1.30
   4  -5  10    0.30    1.50
  -4  -5 -10   -0.20    1.10
   4  -5  10   -2.60    1.70
  -4  -5 -10   -1.90    1.40
  -4   5 -10   -0.30    0.80
   5  -5  10    6.80    2.30
  -5  -5 -10   12.70    1.80
   5  -5  10   10.20    2.40
  -5  -5 -10   12.20    2.40
  -5   5 -10   12.00    1.50
  -6  -5 -10    3.50    2.00
   6  -5  10    2.60    2.20
   6  -5  10    4.10    2.30
  -6  -5 -10    2.80    1.30
  -6   5 -10    2.50    1.20
  -7  -5 -10   19.70    4.90
  -7  -5 -10   11.50    3.30
  -7  -5 -10   17.60    2.10
   7  -5  10   19.10    3.30
  -7   5 -10   16.50    2.00
   6  -6 -10    9.30    2.30
  -6  -6  10    5.20    2.60
  -6  -6  10    3.40    3.00
  -5  -6  10    6.30    3.00
  -5  -6  10    6.50    2.40
   5  -6 -10    2.60    1.60
   5  -6 -10    6.00    1.90
  -4  -6  10   -1.80    1.80
   4  -6 -10    0.00    1.60
   4  -6 -10    4.00    1.60
  -4  -6  10   -1.20    1.80
   3  -6 -10    1.10    1.40
  -3  -6  10   -1.80    1.70
  -3  -6  10   -1.10    1.60
   3  -6 -10   -1.80    1.10
   2  -6 -10    0.30    1.30
   2  -6 -10    0.80    1.30
  -2  -6  10    1.40    1.60
  -2  -6  10   -0.40    1.80
  -1  -6  10   -1.40    1.80
   1  -6 -10    1.30    1.40
  -1  -6  10   -0.10    1.30
   1  -6 -10    0.60    1.40
   0  -6  10   -1.40    1.50
   0  -6 -10    0.10    1.10
   0  -6 -10   -0.70    1.40
  -1  -6 -10   13.70    2.40
  -1  -6 -10   12.80    1.80
   1  -6  10   13.00    2.80
   1  -6  10   11.40    2.40
  -2  -6 -10    1.10    1.30
   2  -6  10    0.60    1.70
   2  -6  10   -0.90    1.60
  -2  -6 -10   -1.20    1.20
  -3  -6 -10    0.40    1.60
   3  -6  10    2.60    1.70
  -3  -6 -10    2.70    1.30
   3  -6  10    5.30    2.20
  -4  -6 -10    3.20    1.60
   4  -6  10    0.40    2.10
   4  -6  10   -0.20    1.50
  -4  -6 -10   -0.10    1.10
  -4   6 -10   -0.20    0.90
   5  -6  10    1.80    2.20
  -5  -6 -10    3.50    2.00
  -5  -6 -10    1.10    1.20
   5  -6  10    2.40    1.80
  -5   6 -10    2.20    1.10
  -6  -6 -10    5.80    1.50
   6  -6  10    4.10    2.40
  -6   6 -10    7.60    1.40
   5  -7 -10    1.40    1.80
  -5  -7  10    0.90    2.40
   4  -7 -10    0.40    1.70
   4  -7 -10    0.00    1.70
  -4  -7  10   -1.60    2.40
  -4  -7  10   -2.80    1.80
  -3  -7  10   -2.60    1.70
   3  -7 -10    1.30    1.50
   3  -7 -10    0.30    1.40
  -3  -7  10    2.10    2.40
  -2  -7  10    4.40    2.30
   2  -7 -10    8.10    1.90
   2  -7 -10   11.80    2.20
   1  -7 -10    0.00    1.50
  -1  -7  10   -0.20    1.90
   1  -7 -10    0.10    1.40
   0  -7 -10    1.40    1.40
   0  -7 -10    0.40    1.40
   0  -7  10   -0.50    1.80
   1  -7  10    2.90    1.90
  -1  -7 -10   -0.20    1.60
   1  -7  10   -1.10    1.90
  -1  -7 -10    0.10    1.30
   2  -7  10   18.40    3.00
  -2  -7 -10   17.20    2.10
   2  -7  10   19.50    3.20
  -2  -7 -10   20.20    2.90
   3  -7  10   16.70    3.00
  -3  -7 -10   17.00    2.80
  -3  -7 -10   16.40    2.00
   3  -7  10   17.60    2.70
   4  -7  10    0.40    1.80
  -4  -7 -10    0.80    1.30
   3  -8 -10   -0.30    1.60
   2  -8 -10   -1.20    1.60
  -1  -8  10    5.40    2.40
   1  -8 -10    5.90    1.80
   0  -8  10    6.20    3.30
   0  -8 -10    0.30    1.50
   1  -8  10    1.10    2.20
   2  -8  10    0.00    2.10
  -9   0  11    0.30    1.50
   9   0 -11    1.60    2.00
   8   0 -11    0.20    1.60
  -8   0  11   -1.80    1.40
  -8   0  11   -1.80    1.40
  -7   0  11    0.50    1.50
   7   0 -11   -0.80    1.50
  -7   0  11    2.80    1.60
  -6   0  11   -1.10    1.40
   6   0 -11   -0.10    1.40
  -6   0  11    0.00    1.40
  -5   0  11    0.20    1.50
  -5   0  11   -1.50    1.40
   5   0 -11   -0.80    1.30
   4   0 -11    0.20    1.30
  -4   0  11    1.60    1.50
  -4   0  11   -0.70    1.30
   3   0 -11    0.10    1.20
  -3   0  11   -0.40    1.20
  -3   0  11   -0.60    1.30
  -2   0  11    2.00    1.50
   2   0 -11   -0.90    1.10
  -2   0  11    0.30    1.20
   2   0 -11   -1.70    0.90
  -2   0  11   -1.40    1.20
  -1   0  11   -1.20    1.10
  -1   0  11    0.50    1.50
   1   0 -11    0.60    1.00
   1   0 -11   -2.10    0.80
  -1   0  11   -0.60    1.20
   0   0  11   -0.10    1.80
   0   0 -11   -2.00    0.80
   0   0 -11   -1.30    0.90
   0   0  11   -1.00    1.10
  -1   0 -11    0.10    1.00
   1   0  11   -0.50    1.90
   1   0  11   -1.40    1.10
  -1   0 -11    0.50    1.20
  -2   0 -11   -1.50    1.10
   2   0  11    0.00    1.90
  -2   0 -11   -1.30    1.10
   2   0  11    0.20    1.50
   3   0  11   -2.30    1.60
  -3   0 -11   -1.30    1.00
   3   0  11   -0.90    1.40
  -3   0 -11   -0.50    1.10
  -4   0 -11   -0.20    0.90
   4   0  11   -4.00    1.20
   4   0  11    4.70    2.20
  -4   0 -11   -1.80    1.00
   5   0  11   -1.80    1.80
  -5   0 -11   -1.00    1.10
  -5   0 -11   -0.40    1.00
   6   0  11   -1.20    1.90
  -6   0 -11    0.40    1.10
  -6   0 -11   -1.90    1.20
  -7   0 -11    0.40    1.20
  -7   0 -11   -1.40    1.40
   7   0  11   -2.70    2.50
  -8   0 -11    0.40    1.60
  -8   0 -11   -0.50    1.20
   8   0  11   -2.40    2.70
   9   0  11   -0.10    2.30
  -9   0 -11    0.60    1.70
  -9  -1  11    2.70    1.90
   9  -1 -11    3.20    2.10
   9   1 -11    7.30    2.10
  -9   1  11    0.10    1.60
  -8  -1  11    0.60    1.50
   8  -1 -11    1.70    1.90
  -8  -1  11   -1.90    1.50
  -8   1  11    0.50    1.60
   8   1 -11    1.20    1.60
  -7  -1  11   12.60    2.50
  -7  -1  11   10.00    2.40
   7  -1 -11   14.80    2.20
  -7   1  11   14.60    2.60
  -7   1  11    9.20    2.10
   7   1 -11   13.50    2.20
  -6  -1  11    0.80    1.40
   6  -1 -11   -0.80    1.30
  -6  -1  11    1.50    1.60
  -6   1  11    0.80    1.60
  -6   1  11   -2.00    1.30
   6   1 -11   -1.90    1.40
   5  -1 -11   -0.40    1.40
  -5  -1  11   -0.40    1.30
  -5   1  11    1.60    1.30
   5   1 -11    0.30    1.30
  -5   1  11    2.70    1.70
  -4  -1  11   -0.30    1.10
   4  -1 -11   -0.60    1.20
  -4  -1  11    0.40    1.50
  -4   1  11   -2.70    1.30
  -4   1  11   -2.40    1.10
   4   1 -11    0.20    1.00
  -3  -1  11    3.60    1.60
   3  -1 -11    0.10    1.30
  -3  -1  11    3.70    1.60
   3   1 -11    5.20    1.40
  -3   1  11    1.20    1.60
  -3   1  11    3.00    1.20
  -3   1  11    0.60    1.40
   2  -1 -11   -1.60    1.00
  -2  -1  11   -1.60    1.00
   2  -1 -11   -0.70    1.10
  -2  -1  11    2.50    1.50
   2   1 -11    0.70    1.20
   2   1 -11    0.40    0.90
  -2   1  11    0.60    1.70
  -2   1  11    1.30    1.10
   1  -1 -11    5.20    1.30
  -1  -1  11    5.70    1.80
   1  -1 -11    1.90    1.20
  -1  -1  11    1.10    1.30
  -1  -1  11    1.20    1.50
   1   1 -11    5.10    1.30
   1   1 -11    2.90    1.00
  -1   1  11    4.70    1.30
  -1   1  11    3.70    1.90
   0  -1  11  126.39    7.10
   0  -1  11  121.09    7.60
   0  -1 -11  117.29    6.50
   0  -1 -11  124.99    6.70
   0   1 -11  129.39    6.50
   0   1  11  125.39    7.70
   0   1  11  126.29    6.80
   0   1 -11  118.59    6.40
  -1  -1 -11  193.48    9.60
   1  -1  11  204.08   10.20
  -1  -1 -11  184.88    9.70
   1  -1  11  199.38   10.60
  -1   1 -11  194.28    9.50
   1   1  11  181.58   10.70
   1   1  11  188.48    9.90
  -1   1 -11  185.58    9.40
   2  -1  11   84.69    5.40
   2  -1  11   91.09    6.30
  -2  -1 -11   79.29    5.00
  -2  -1 -11   83.69    4.90
   2   1  11   80.09    6.40
  -2   1 -11   84.69    4.80
   2   1  11   89.89    5.50
  -2   1 -11   81.79    4.80
   3  -1  11    0.60    1.40
  -3  -1 -11    3.70    1.30
  -3  -1 -11    6.30    1.40
   3  -1  11    2.70    2.00
  -3   1 -11    3.20    1.20
   3   1  11    2.70    1.50
  -3   1 -11    3.00    1.10
   4  -1  11    3.10    2.00
  -4  -1 -11    4.00    1.40
  -4  -1 -11    3.20    1.20
   4  -1  11    0.50    1.50
   4   1  11    0.20    1.70
  -4   1 -11    1.30    1.20
  -4   1 -11    2.70    1.20
  -5  -1 -11    3.70    1.40
  -5  -1 -11    5.80    1.40
   5  -1  11    4.00    2.30
   5  -1  11    7.10    2.10
   5   1  11    3.80    2.00
  -5   1 -11    4.10    1.20
  -5   1 -11    3.60    1.50
   6  -1  11    5.10    2.40
  -6  -1 -11    4.20    1.40
  -6  -1 -11    5.10    1.80
  -6   1 -11    5.50    1.30
  -6   1 -11    5.70    1.60
   6   1  11    3.80    2.60
  -7  -1 -11   12.20    2.30
   7  -1  11   12.60    3.10
  -7  -1 -11   15.20    1.90
  -7   1 -11   10.40    2.00
  -7   1 -11    8.70    1.70
   7   1  11   12.10    3.60
   8  -1  11    9.50    3.50
  -8  -1 -11   15.00    2.10
  -8  -1 -11   12.40    2.50
  -8   1 -11   10.90    1.80
   9  -2 -11    2.20    2.10
  -9  -2  11    0.70    1.90
  -9   2  11    0.90    1.90
   9   2 -11   -0.80    1.80
  -8  -2  11    7.80    2.50
  -8  -2  11    9.60    2.60
   8  -2 -11    7.30    2.00
   8   2 -11   10.20    2.10
  -8   2  11    9.80    2.30
   7  -2 -11    1.00    1.70
  -7  -2  11   -2.60    1.30
  -7  -2  11   -0.20    1.90
  -7   2  11    1.30    1.80
   7   2 -11    1.10    1.50
  -6  -2  11    0.80    1.50
  -6  -2  11    3.30    1.60
   6  -2 -11    2.90    1.70
  -6   2  11    2.50    1.60
   6   2 -11    1.10    1.40
  -6   2  11    2.60    1.70
  -5  -2  11   -0.60    1.60
  -5  -2  11    0.60    1.40
   5  -2 -11    0.00    1.50
  -5   2  11   -0.50    1.40
   5   2 -11    0.50    1.30
  -5   2  11    1.80    1.50
  -4  -2  11    4.30    1.80
  -4  -2  11    1.50    1.60
   4  -2 -11    7.40    1.70
  -4   2  11    5.60    1.80
   4   2 -11    7.60    1.50
  -4   2  11    4.20    1.90
  -4   2  11    7.30    1.30
   3  -2 -11   84.79    5.00
  -3  -2  11   81.89    5.80
  -3  -2  11  100.69    5.60
  -3   2  11   80.39    5.70
   3   2 -11   79.49    4.80
  -3   2  11   80.99    4.70
  -2  -2  11   -0.50    1.70
   2  -2 -11    1.30    1.10
  -2  -2  11    1.70    1.40
   2  -2 -11    2.30    1.30
   2   2 -11    1.10    0.90
   2   2 -11   -0.40    1.00
  -2   2  11    0.00    1.70
  -2   2  11    1.20    1.00
   1  -2 -11    5.40    1.50
  -1  -2  11    6.40    2.20
  -1  -2  11    8.30    1.90
   1  -2 -11    7.60    1.50
  -1  -2  11    5.30    1.50
  -1   2  11    8.30    1.40
  -1   2  11    8.50    2.40
   1   2 -11    7.90    1.40
   1   2 -11    7.30    1.20
   0  -2  11   89.49    6.20
   0  -2 -11   95.59    5.60
   0  -2 -11   98.49    5.50
   0  -2  11   96.39    5.70
   0  -2  11  109.19    6.20
   0   2 -11  104.69    5.40
   0   2  11  104.19    6.90
   0   2  11   94.79    5.60
   0   2 -11   89.19    5.10
  -1  -2 -11   15.20    1.90
   1  -2  11   11.10    2.50
  -1  -2 -11   12.00    1.80
   1  -2  11    8.70    1.80
   1   2  11    6.30    2.40
   1   2  11   10.10    1.80
  -1   2 -11   10.30    1.40
  -1   2 -11    8.40    1.30
  -2  -2 -11   -1.10    1.00
   2  -2  11   -1.90    1.40
  -2  -2 -11   -0.80    1.10
   2  -2  11   -0.60    1.80
  -2   2 -11   -0.80    1.00
  -2   2 -11   -0.30    0.80
   2   2  11   -1.70    1.20
   3  -2  11    0.80    1.60
   3  -2  11    3.30    2.00
  -3  -2 -11   -0.60    1.20
  -3  -2 -11   -0.20    1.00
  -3   2 -11    0.50    1.00
   3   2  11   -0.70    1.70
  -3   2 -11    1.50    1.00
   4  -2  11    0.50    1.70
  -4  -2 -11    0.80    1.20
  -4  -2 -11    1.30    1.30
   4  -2  11    2.30    1.90
   4   2  11    4.80    2.30
  -4   2 -11    2.50    1.00
   5  -2  11    4.50    2.40
  -5  -2 -11    3.90    1.30
   5  -2  11    3.10    1.80
  -5  -2 -11    1.80    1.50
  -5   2 -11    3.50    1.20
   5   2  11   -0.10    2.20
  -6  -2 -11    0.60    1.10
   6  -2  11   -0.20    1.90
   6  -2  11   -0.20    1.80
  -6  -2 -11    0.20    1.40
   6   2  11   -1.60    2.70
  -6   2 -11    2.20    1.10
  -7  -2 -11    0.40    1.70
   7  -2  11   -0.90    2.40
  -7  -2 -11    1.30    1.30
  -7   2 -11    0.30    1.00
  -8  -2 -11   -0.30    1.10
  -8  -2 -11    0.30    1.80
   8   2  11    3.10    2.00
  -8   2 -11    0.80    1.20
  -9  -3  11   31.10    4.30
  -9  -3  11   39.30    4.70
   8  -3 -11   24.60    3.10
  -8  -3  11   36.20    4.30
  -8  -3  11   24.50    3.70
  -8   3  11   36.40    4.10
   8   3 -11   35.40    4.60
  -7  -3  11    3.90    2.10
  -7  -3  11    5.90    2.30
   7  -3 -11    5.60    2.00
  -7   3  11    4.40    2.10
   7   3 -11    6.00    1.70
  -6  -3  11   -1.20    1.50
  -6  -3  11   -1.00    1.60
   6  -3 -11    1.00    1.70
   6   3 -11    0.40    1.30
  -5  -3  11    2.80    2.00
  -5  -3  11   -0.70    1.40
   5  -3 -11    1.60    1.40
  -5   3  11    0.40    1.60
   5   3 -11    1.80    1.30
   4  -3 -11    6.00    1.60
  -4  -3  11    7.90    2.20
  -4  -3  11    5.60    1.70
   4   3 -11    5.50    1.30
  -4   3  11    1.80    1.70
   3  -3 -11   -1.90    1.00
  -3  -3  11    1.50    1.50
   3  -3 -11    0.60    1.10
  -3  -3  11   -0.90    1.40
   3   3 -11   -0.70    1.00
  -3   3  11   -1.00    1.60
   2  -3 -11   10.60    1.90
  -2  -3  11   10.30    2.40
  -2  -3  11    7.20    1.80
   2  -3 -11   10.50    1.80
   2   3 -11    8.80    1.80
   2   3 -11   10.80    1.50
  -2   3  11    7.90    2.30
  -1  -3  11  100.89    6.50
  -1  -3  11   97.39    5.90
   1  -3 -11   93.49    5.70
   1  -3 -11  106.39    5.70
  -1   3  11  101.29    5.60
   1   3 -11   98.39    5.30
   0  -3  11   91.69    6.00
   0  -3 -11  101.29    5.60
   0  -3 -11   96.69    5.80
   0  -3  11   96.79    5.70
   0  -3  11  101.89    6.40
   0   3 -11   98.89    5.20
   0   3  11   92.99    5.60
  -1  -3 -11  137.19    7.20
   1  -3  11  129.69    7.20
  -1  -3 -11  143.89    7.50
   1  -3  11  132.29    8.00
   1  -3  11  130.09    7.70
  -1   3 -11  139.49    6.90
   1   3  11  126.79    7.50
   2  -3  11    1.50    1.50
  -2  -3 -11    1.00    1.20
  -2  -3 -11    1.00    1.40
   2  -3  11    0.40    1.70
  -2   3 -11   -0.60    0.90
   2   3  11   -0.40    1.60
   3  -3  11   12.90    2.30
  -3  -3 -11   18.90    2.40
  -3  -3 -11   19.70    2.10
   3  -3  11   22.90    3.10
  -3   3 -11   17.20    1.90
   3   3  11   13.90    2.70
   4  -3  11   66.19    5.10
   4  -3  11   67.79    5.30
  -4  -3 -11   74.89    4.90
  -4  -3 -11   79.89    4.50
  -4   3 -11   66.69    4.00
   4   3  11   54.89    5.40
  -5  -3 -11   -0.90    1.00
   5  -3  11   -0.80    1.60
  -5  -3 -11    1.60    1.50
   5  -3  11   -1.50    2.10
  -5   3 -11    0.40    1.10
  -6  -3 -11    9.10    1.70
   6  -3  11   13.00    3.20
   6  -3  11    8.40    2.50
  -6  -3 -11    7.60    2.10
  -6   3 -11   14.30    1.80
  -7  -3 -11    0.50    1.60
  -7  -3 -11   -1.00    1.00
   7  -3  11    1.20    2.20
   7   3  11    3.90    1.80
  -7   3 -11    0.70    1.30
  -8  -3 -11    1.90    2.20
  -8  -3 -11   -2.50    2.30
  -8   3 -11    0.40    2.20
  -8  -4  11    4.30    2.70
   7  -4 -11   10.40    2.30
  -7  -4  11    9.70    2.50
  -7  -4  11   11.20    2.90
  -6  -4  11    2.40    2.10
   6  -4 -11    3.50    1.80
  -6  -4  11    2.80    2.20
  -5  -4  11   21.70    3.50
   5  -4 -11   11.60    2.00
  -5  -4  11   11.30    2.40
  -4  -4  11    1.50    1.80
   4  -4 -11    3.30    1.60
  -4  -4  11    0.60    1.70
   4   4 -11    1.10    1.10
   3  -4 -11    0.90    1.30
   3  -4 -11    0.70    1.40
  -3  -4  11    0.60    1.40
  -3  -4  11    0.50    1.70
   3   4 -11   -0.60    0.90
   2  -4 -11    0.00    1.30
  -2  -4  11   -1.50    1.50
   2  -4 -11    0.90    1.40
  -2  -4  11    1.20    1.40
   2   4 -11    1.50    1.00
  -1  -4  11    0.60    1.20
  -1  -4  11   -3.10    1.50
   1  -4 -11   -0.90    1.10
   1  -4 -11   -1.90    1.10
   1   4 -11   -1.50    0.80
   0  -4  11   18.60    2.80
   0  -4  11   26.60    2.60
   0  -4 -11   19.70    2.20
   0  -4 -11   19.80    2.40
   0  -4  11   25.10    3.00
   0   4 -11   21.90    2.00
   1  -4  11    0.60    1.20
   1  -4  11   -0.10    1.60
   1  -4  11   -1.10    1.80
  -1  -4 -11    1.00    1.50
  -1  -4 -11    0.90    1.20
  -1   4 -11    0.60    0.90
  -2  -4 -11   -0.50    1.50
   2  -4  11   -2.20    1.20
   2  -4  11   -1.70    1.80
  -2  -4 -11   -0.20    1.20
  -2   4 -11    0.10    0.90
  -3  -4 -11    4.10    1.60
  -3  -4 -11    4.50    1.40
   3  -4  11    2.10    1.70
   3  -4  11    3.10    2.10
  -3   4 -11    3.30    1.20
  -4  -4 -11    0.50    1.50
   4  -4  11   -1.10    1.90
  -4  -4 -11   -0.70    1.20
   4  -4  11   -0.60    1.70
  -4   4 -11    0.20    1.00
   5  -4  11   -2.10    2.00
  -5  -4 -11    0.30    1.40
   5  -4  11   -1.70    1.40
  -5  -4 -11    0.40    1.10
  -5   4 -11    0.80    1.00
  -6  -4 -11    8.60    1.70
   6  -4  11    7.50    2.40
   6  -4  11    8.90    2.90
  -6  -4 -11    3.20    1.70
  -6   4 -11    5.00    1.40
  -7  -4 -11   -0.70    1.20
  -7  -4 -11    1.60    1.90
   7  -4  11    2.00    2.60
  -7   4 -11   -1.30    1.10
  -6  -5  11    1.40    2.00
  -6  -5  11    0.10    2.20
   6  -5 -11   -0.20    1.90
  -5  -5  11    1.60    1.90
   5  -5 -11    0.00    1.60
  -5  -5  11    3.50    2.20
   4  -5 -11    0.30    1.40
  -4  -5  11    1.30    1.70
  -4  -5  11   -1.60    1.90
   4  -5 -11    0.90    1.40
  -3  -5  11    2.10    1.60
  -3  -5  11    1.10    1.90
   3  -5 -11    2.00    1.60
   3  -5 -11    3.30    1.70
  -2  -5  11   37.30    3.50
  -2  -5  11   45.20    4.60
   2  -5 -11   42.00    3.30
   2  -5 -11   44.40    3.80
   1  -5 -11   43.20    3.20
  -1  -5  11   34.00    3.90
   1  -5 -11   37.10    3.50
  -1  -5  11   43.70    3.60
   0  -5 -11   33.80    3.30
   0  -5 -11   26.60    2.60
   0  -5  11   34.00    3.90
   0   5 -11   29.60    2.30
   1  -5  11   11.50    2.30
  -1  -5 -11    8.10    2.10
   1  -5  11    9.60    2.60
  -1  -5 -11   13.60    1.90
  -1   5 -11   12.70    1.50
  -2  -5 -11   -0.10    1.10
   2  -5  11    2.00    2.00
   2  -5  11   -1.80    1.50
  -2  -5 -11   -0.60    1.60
  -2   5 -11   -0.70    0.80
   3  -5  11    0.50    1.60
   3  -5  11   -0.40    2.00
  -3  -5 -11    0.80    1.40
  -3  -5 -11    2.90    1.30
  -3   5 -11    3.90    1.10
   4  -5  11    4.00    2.30
   4  -5  11    2.20    1.90
  -4  -5 -11    0.60    1.30
  -4  -5 -11    0.50    1.40
  -4   5 -11    1.10    1.00
  -5  -5 -11   16.60    2.90
   5  -5  11   11.50    2.60
   5  -5  11   15.10    3.00
  -5  -5 -11   20.80    2.30
  -5   5 -11   22.40    2.10
   6  -5  11   -3.40    2.50
  -6  -5 -11    1.10    1.30
  -6   5 -11    0.30    1.20
  -6  -6  11   -2.00    1.80
   5  -6 -11    1.20    1.90
  -5  -6  11   -2.00    1.70
   5  -6 -11    1.30    1.90
  -4  -6  11    3.30    2.30
   4  -6 -11    5.60    2.00
  -4  -6  11    3.70    1.90
   4  -6 -11    4.60    1.80
  -3  -6  11    1.50    2.30
   3  -6 -11   -0.60    1.70
  -3  -6  11    2.60    1.80
   3  -6 -11    3.70    1.50
   2  -6 -11    6.50    1.80
   2  -6 -11    6.30    1.80
  -2  -6  11    2.80    1.70
  -2  -6  11    3.70    2.20
   1  -6 -11    2.50    1.70
  -1  -6  11    1.20    2.00
   1  -6 -11    5.00    1.60
   0  -6 -11   -1.90    1.20
   0  -6  11    2.20    1.60
   0  -6 -11   -1.10    1.30
   0  -6  11   -1.60    1.70
  -1  -6 -11   -0.20    1.50
   1  -6  11    1.00    1.80
  -1  -6 -11    0.90    1.30
   1  -6  11    2.20    2.00
   2  -6  11    5.90    2.20
   2  -6  11    3.90    2.20
  -2  -6 -11    5.80    1.60
  -2  -6 -11    4.50    1.80
   3  -6  11    7.90    2.10
  -3  -6 -11    4.70    1.60
   3  -6  11   10.90    2.70
  -3  -6 -11    4.70    2.00
   4  -6  11    0.70    1.70
   4  -6  11   -2.00    2.10
  -4  -6 -11    2.10    1.90
  -4  -6 -11    1.90    1.30
   5  -6  11    3.00    3.00
  -5  -6 -11    3.40    1.50
   4  -7 -11    2.20    1.90
  -4  -7  11    2.10    2.30
  -3  -7  11    1.00    3.20
   3  -7 -11    1.50    1.70
   2  -7 -11   15.40    2.30
   2  -7 -11   10.20    2.40
  -2  -7  11   11.90    3.20
   1  -7 -11    2.20    1.80
   1  -7 -11    2.40    1.70
  -1  -7  11    0.10    2.30
   0  -7 -11    0.70    1.40
   0  -7 -11   -1.10    1.70
   0  -7  11    0.40    1.90
   0  -7  11   -3.80    1.80
   1  -7  11    0.40    1.80
   1  -7  11   -1.40    1.50
  -1  -7 -11    1.10    1.70
  -1  -7 -11    0.00    1.30
   2  -7  11    1.90    2.40
  -2  -7 -11   -0.10    1.40
   2  -7  11   -1.20    2.80
   3  -7  11    2.50    2.40
  -3  -7 -11    5.00    1.60
   9   0 -12    2.70    2.20
   8   0 -12    2.30    1.90
  -8   0  12   -0.50    1.80
  -8   0  12   -2.30    1.60
   7   0 -12   -0.80    1.50
  -7   0  12    2.30    1.80
  -7   0  12   -1.20    1.50
  -6   0  12    0.10    1.70
   6   0 -12    0.90    1.40
  -6   0  12    2.80    1.80
  -5   0  12    0.50    1.70
   5   0 -12    7.80    1.80
  -5   0  12    4.10    1.80
  -4   0  12   17.10    2.70
   4   0 -12   17.30    2.20
  -4   0  12   12.00    2.50
  -3   0  12  138.19    8.10
  -3   0  12  142.59    8.00
   3   0 -12  123.79    7.10
  -2   0  12  101.49    6.10
  -2   0  12  105.39    6.40
   2   0 -12  106.49    5.70
   2   0 -12  108.49    5.80
  -2   0  12   85.69    6.40
  -1   0  12   -1.40    1.20
  -1   0  12    0.60    1.70
   1   0 -12    1.20    1.10
   1   0 -12    1.10    1.30
   0   0  12   92.79    6.40
   0   0 -12   89.89    5.30
   0   0 -12   98.59    5.40
   0   0  12   90.59    5.70
  -1   0 -12   77.99    4.70
   1   0  12   83.59    6.00
   1   0  12   81.69    5.30
  -1   0 -12   81.29    4.80
  -2   0 -12   19.20    2.10
  -2   0 -12   13.90    1.90
   2   0  12   14.90    2.30
   2   0  12   16.60    3.10
  -3   0 -12   30.20    2.60
   3   0  12   28.50    3.80
  -3   0 -12   25.40    2.50
   3   0  12   21.60    2.80
   4   0  12    4.40    2.10
   4   0  12   -0.80    1.90
  -4   0 -12    0.20    1.30
  -4   0 -12    3.40    1.40
  -5   0 -12   -0.10    1.10
   5   0  12    0.30    1.70
  -5   0 -12    1.60    1.30
  -6   0 -12   21.60    2.70
  -6   0 -12   27.20    2.60
   6   0  12   22.40    3.70
  -7   0 -12    6.30    2.00
  -7   0 -12    7.10    1.80
   7   0  12    5.00    3.30
  -8   0 -12   39.10    3.90
  -8  -1  12    1.80    2.10
   8  -1 -12   -0.10    1.70
   8   1 -12    3.30    2.00
  -8   1  12    1.90    2.10
   7  -1 -12    0.10    1.60
  -7  -1  12    0.70    1.60
  -7  -1  12    0.30    1.50
   7   1 -12    0.20    1.50
  -7   1  12   -2.50    1.50
  -7   1  12    2.50    1.90
  -6  -1  12   11.30    2.40
  -6  -1  12    5.30    2.10
   6  -1 -12    6.50    1.80
   6   1 -12   10.00    2.00
  -6   1  12   12.40    2.60
  -6   1  12    7.70    2.10
   5  -1 -12   18.30    2.30
  -5  -1  12   14.10    2.40
  -5  -1  12   15.20    2.60
  -5   1  12   20.50    3.00
  -5   1  12   17.40    2.70
   5   1 -12   25.40    2.50
   4  -1 -12    3.70    1.60
  -4  -1  12    3.50    1.60
  -4  -1  12    3.00    1.70
   4   1 -12    2.70    1.30
  -4   1  12    5.10    1.90
  -4   1  12    3.10    1.80
  -3  -1  12   29.80    3.20
  -3  -1  12   29.50    3.30
   3  -1 -12   24.00    2.60
   3  -1 -12   27.40    2.60
  -3   1  12   35.20    3.60
   3   1 -12   32.90    2.80
  -3   1  12   27.70    3.40
  -3   1  12   28.70    2.70
   2  -1 -12   31.00    2.70
   2  -1 -12   25.90    2.50
  -2  -1  12   23.90    2.70
  -2  -1  12   25.00    3.20
  -2  -1  12   23.10    2.80
  -2   1  12   22.50    3.10
   2   1 -12   26.90    2.40
  -2   1  12   26.40    2.60
   2   1 -12   23.00    2.20
  -1  -1  12   19.40    2.50
  -1  -1  12   22.50    2.60
  -1  -1  12   15.60    2.70
   1  -1 -12   22.60    2.30
   1  -1 -12   18.40    2.10
   1   1 -12   22.70    2.10
  -1   1  12   22.40    3.00
  -1   1  12   23.60    2.40
   1   1 -12   18.10    2.00
   0  -1 -12    7.20    1.40
   0  -1 -12    7.30    1.50
   0  -1  12    4.80    2.10
   0  -1  12    5.10    1.70
   0   1 -12    4.80    1.30
   0   1  12    3.70    2.10
   0   1 -12    6.60    1.40
   0   1  12    6.70    1.60
  -1  -1 -12  155.08    8.10
  -1  -1 -12  155.88    8.00
   1  -1  12  136.69    8.30
   1  -1  12  167.48    9.30
  -1   1 -12  149.49    7.80
  -1   1 -12  163.18    8.00
   1   1  12  143.19    8.30
   1   1  12  156.28    9.30
   2  -1  12   15.80    2.80
   2  -1  12   20.90    2.70
  -2  -1 -12   21.60    2.30
  -2  -1 -12   18.60    2.20
  -2   1 -12   14.50    1.90
   2   1  12   18.30    3.20
   2   1  12   14.80    2.40
  -2   1 -12   17.60    1.90
  -3  -1 -12   31.90    2.90
   3  -1  12   23.20    2.90
  -3  -1 -12   31.30    2.70
   3  -1  12   22.70    3.50
  -3   1 -12   37.60    2.80
  -3   1 -12   31.10    2.70
   3   1  12   30.50    3.40
  -4  -1 -12    9.70    1.60
  -4  -1 -12    6.80    1.70
   4  -1  12    5.80    2.00
   4  -1  12    6.70    2.50
  -4   1 -12    6.10    1.60
   4   1  12    2.40    1.80
  -4   1 -12    7.60    1.50
  -5  -1 -12   25.20    2.50
  -5  -1 -12   24.90    2.70
   5  -1  12   18.30    3.40
   5  -1  12   21.70    3.40
  -5   1 -12   29.60    2.60
   5   1  12   25.90    3.80
  -5   1 -12   24.50    2.70
  -6  -1 -12   -0.10    1.60
  -6  -1 -12    4.60    1.50
   6  -1  12   -0.80    2.10
  -6   1 -12    1.90    1.20
   6   1  12    2.30    2.40
   7  -1  12    5.70    2.80
  -7  -1 -12    8.50    1.80
  -7  -1 -12    5.40    2.10
  -7   1 -12    8.80    1.80
   7   1  12    3.80    2.90
  -8  -1 -12    1.90    1.90
  -8  -2  12   -0.90    2.00
   8  -2 -12   -0.70    2.00
   8   2 -12   -0.30    1.70
  -8   2  12    1.70    3.30
  -7  -2  12   -2.50    1.80
  -7  -2  12   -1.10    1.50
   7  -2 -12    0.20    1.90
   7   2 -12    1.90    1.70
  -7   2  12    2.00    1.70
   6  -2 -12    1.80    1.70
  -6  -2  12   -0.20    1.60
  -6  -2  12   -2.10    1.30
  -6   2  12    0.60    1.70
   6   2 -12   -1.70    1.30
  -6   2  12    1.00    1.70
  -5  -2  12    1.40    1.80
   5  -2 -12   -1.00    1.40
  -5  -2  12    3.00    1.80
  -5   2  12    3.50    1.80
   5   2 -12    0.40    1.30
  -5   2  12    1.20    1.80
  -4  -2  12   20.70    2.60
   4  -2 -12   23.10    2.40
  -4  -2  12   14.40    2.80
   4   2 -12   21.80    2.30
  -4   2  12   16.30    2.80
   3  -2 -12    0.30    1.30
  -3  -2  12    0.90    1.50
  -3  -2  12    0.80    1.70
   3  -2 -12   -0.20    1.40
  -3   2  12   -0.40    1.60
  -3   2  12   -0.40    1.10
   3   2 -12   -2.10    1.10
  -2  -2  12    1.00    1.70
   2  -2 -12    1.10    1.20
  -2  -2  12    0.70    1.30
   2  -2 -12    0.80    1.20
   2   2 -12    0.90    1.20
  -2   2  12   -1.20    1.00
  -2   2  12    0.50    1.70
   2   2 -12    1.70    1.00
  -1  -2  12   80.29    5.20
  -1  -2  12   83.19    5.90
   1  -2 -12   78.09    4.80
  -1  -2  12   73.89    5.20
   1  -2 -12   71.99    4.60
   1   2 -12   77.59    4.50
  -1   2  12   85.89    6.10
   1   2 -12   71.69    4.30
  -1   2  12   78.69    4.80
   0  -2  12    0.20    2.00
   0  -2 -12   -1.40    1.10
   0  -2  12   -3.60    1.30
   0  -2 -12    0.30    1.20
   0  -2  12    0.50    1.30
   0   2  12    1.10    1.30
   0   2 -12    0.10    1.10
   0   2 -12    0.60    0.90
   0   2  12   -0.40    1.70
  -1  -2 -12   44.60    3.00
  -1  -2 -12   37.50    3.20
   1  -2  12   30.00    3.20
   1  -2  12   31.60    3.70
   1   2  12   30.00    3.90
   1   2  12   36.80    3.40
  -1   2 -12   34.50    2.80
   2  -2  12    0.60    2.10
   2  -2  12    3.00    1.80
  -2  -2 -12    2.50    1.40
  -2  -2 -12    0.70    1.20
  -2   2 -12    0.40    1.10
   2   2  12    1.60    1.70
  -3  -2 -12    3.30    1.30
   3  -2  12    0.90    1.90
  -3  -2 -12    2.20    1.40
   3  -2  12    5.10    1.70
  -3   2 -12    3.50    1.20
   3   2  12    1.60    1.90
   4  -2  12    6.60    2.10
  -4  -2 -12    8.80    1.80
  -4  -2 -12   15.90    2.00
   4  -2  12   13.30    3.10
  -4   2 -12   16.10    1.90
   4   2  12   13.30    2.80
   5  -2  12    3.10    1.90
  -5  -2 -12    7.10    1.60
   5  -2  12    6.70    2.60
  -5  -2 -12    4.40    1.80
  -5   2 -12    6.10    1.40
   5   2  12    5.10    2.50
  -6  -2 -12    5.10    1.60
  -6  -2 -12    4.50    1.80
   6  -2  12    3.90    2.60
  -6   2 -12    3.30    1.50
   6   2  12    2.10    2.90
  -7  -2 -12   14.80    2.80
  -7  -2 -12   16.60    2.30
  -7   2 -12   16.40    2.20
  -8  -3  12    8.00    2.70
  -7  -3  12   -0.80    1.70
   7  -3 -12    2.50    2.10
  -7  -3  12   -0.10    1.70
   7   3 -12    1.00    1.90
  -6  -3  12   -0.30    1.50
   6  -3 -12    0.10    1.50
  -6  -3  12   -4.20    1.50
   6   3 -12   -2.40    1.30
   5  -3 -12    3.50    1.80
  -5  -3  12    1.60    1.60
  -5  -3  12   -1.70    1.80
  -5   3  12    0.50    1.80
   5   3 -12   -0.80    1.20
  -4  -3  12   11.70    2.20
  -4  -3  12   14.70    3.00
   4  -3 -12   13.30    2.00
  -4   3  12   11.80    2.50
   4   3 -12   15.80    2.00
   3  -3 -12   14.80    2.20
  -3  -3  12   12.60    2.30
  -3  -3  12    9.30    2.40
   3  -3 -12   12.50    2.10
   3   3 -12   12.40    1.70
  -3   3  12   10.60    2.70
   2  -3 -12    0.30    1.40
   2  -3 -12   -0.40    1.30
  -2  -3  12   -0.80    1.50
  -2  -3  12   -0.80    1.30
   2   3 -12    2.80    1.30
  -2   3  12   -2.30    1.70
  -1  -3  12   14.70    2.20
   1  -3 -12    9.60    1.90
   1  -3 -12   14.10    2.10
  -1  -3  12   11.00    2.40
  -1  -3  12   12.90    2.40
   1   3 -12   11.50    1.60
   0  -3  12    1.40    1.80
   0  -3  12    2.70    1.70
   0  -3 -12    2.30    1.40
   0  -3  12   -0.60    1.30
   0  -3 -12    0.60    1.20
   0   3 -12    0.00    1.00
   0   3  12    0.70    1.40
  -1  -3 -12    1.40    1.40
  -1  -3 -12    0.20    1.20
   1  -3  12   -1.30    1.70
   1  -3  12    1.70    1.50
   1   3  12   -0.40    1.50
  -1   3 -12    0.30    1.10
  -2  -3 -12   10.60    1.70
   2  -3  12   12.10    2.40
   2  -3  12   14.80    3.00
  -2  -3 -12   12.90    2.20
  -2   3 -12   11.60    1.60
   2   3  12    9.20    2.30
  -3  -3 -12   16.50    2.40
  -3  -3 -12   14.70    1.90
   3  -3  12   19.80    2.90
   3  -3  12   15.00    3.00
  -3   3 -12   15.10    1.80
   3   3  12   10.80    2.90
  -4  -3 -12    4.20    1.50
  -4  -3 -12    2.90    1.70
   4  -3  12    4.90    2.20
   4  -3  12    3.60    2.10
  -4   3 -12    4.20    1.30
   4   3  12    2.40    2.50
   5  -3  12   -0.20    2.00
  -5  -3 -12    0.30    1.20
   5  -3  12    3.40    2.20
  -5  -3 -12   -1.00    1.30
  -5   3 -12    2.30    1.20
   6  -3  12   23.70    3.50
  -6  -3 -12   27.50    2.70
  -6  -3 -12   18.80    2.90
   6  -3  12   22.90    3.90
  -6   3 -12   24.40    2.40
  -7  -3 -12   -2.40    1.80
  -7   3 -12   -0.10    1.40
   6  -4 -12    1.10    2.00
  -6  -4  12   -0.70    2.10
  -6  -4  12    3.30    2.20
  -5  -4  12   -2.20    1.60
  -5  -4  12    2.40    2.00
   5  -4 -12    1.40    1.60
  -4  -4  12    6.50    2.10
  -4  -4  12    5.40    2.20
   4  -4 -12    5.00    1.80
   4  -4 -12    6.60    1.90
  -3  -4  12   -0.20    1.50
  -3  -4  12    3.70    2.00
   3  -4 -12   -2.00    1.40
   3  -4 -12    0.00    1.50
   3   4 -12    0.40    1.10
  -2  -4  12    6.50    1.80
  -2  -4  12    6.20    2.10
   2  -4 -12    3.60    1.80
   2  -4 -12    4.80    1.80
   2   4 -12    4.90    1.30
   1  -4 -12    6.50    1.70
  -1  -4  12    7.60    2.50
   1  -4 -12    6.80    1.80
  -1  -4  12    6.20    1.80
   1   4 -12    7.30    1.40
   0  -4  12   17.10    2.20
   0  -4  12   14.80    2.90
   0  -4  12   18.00    2.80
   0  -4 -12   12.20    2.10
   0  -4 -12   17.40    2.20
   0   4 -12   12.90    1.70
   1  -4  12   17.20    2.90
  -1  -4 -12   14.00    2.00
   1  -4  12   22.10    3.00
  -1  -4 -12   14.60    2.20
  -1   4 -12   14.60    1.80
   2  -4  12    1.60    1.70
  -2  -4 -12    0.90    1.20
  -2  -4 -12    1.60    1.60
   2  -4  12   -0.90    2.00
  -2   4 -12    0.50    1.00
  -3  -4 -12    3.90    1.90
   3  -4  12    7.60    2.30
   3  -4  12   10.10    2.80
  -3  -4 -12    9.00    1.70
  -3   4 -12    6.10    1.40
   4  -4  12   -0.20    1.90
  -4  -4 -12    4.90    1.90
  -4  -4 -12    2.10    1.40
   4  -4  12    1.10    2.30
  -4   4 -12    1.30    1.10
  -5  -4 -12   20.90    2.40
  -5  -4 -12   18.30    2.90
   5  -4  12   24.00    3.50
   5  -4  12   25.30    3.90
  -5   4 -12   23.40    2.40
  -6  -4 -12    4.80    1.40
  -6  -4 -12    4.10    2.10
   6  -4  12    0.60    2.50
  -6   4 -12    5.90    1.50
  -6  -5  12   -3.70    3.10
   5  -5 -12    0.60    1.90
   5  -5 -12    3.00    1.90
  -5  -5  12   -1.70    1.60
  -5  -5  12    0.60    2.60
   4  -5 -12    3.20    1.80
   4  -5 -12    4.60    1.90
  -4  -5  12    3.50    2.00
  -4  -5  12    3.70    2.20
  -3  -5  12    2.70    1.70
   3  -5 -12    2.30    1.70
  -3  -5  12    0.40    1.90
   3  -5 -12    0.20    1.60
   2  -5 -12    8.90    2.00
  -2  -5  12    3.40    1.70
   2  -5 -12    1.90    1.50
  -2  -5  12    7.20    2.30
  -1  -5  12    2.80    1.60
   1  -5 -12    3.40    1.70
   1  -5 -12    3.80    1.80
  -1  -5  12    3.50    2.10
   0  -5 -12    8.70    2.20
   0  -5  12    8.80    2.50
   0  -5  12    6.60    2.10
   0  -5 -12    8.30    1.70
  -1  -5 -12    2.40    1.80
   1  -5  12   -0.20    2.10
   1  -5  12    2.60    1.80
  -1  -5 -12    0.60    1.50
  -1   5 -12    3.10    1.10
  -2  -5 -12   12.50    2.00
   2  -5  12    8.90    2.20
  -2  -5 -12    8.50    2.10
   2  -5  12    6.30    2.40
  -2   5 -12   11.10    1.50
   3  -5  12    0.10    1.60
  -3  -5 -12    0.20    1.30
   3  -5  12   -2.50    1.70
  -3  -5 -12   -1.40    1.60
  -3   5 -12    0.70    1.10
   4  -5  12    3.40    2.40
   4  -5  12    3.70    2.10
  -4  -5 -12    8.20    1.80
  -4  -5 -12    3.90    2.00
  -4   5 -12    2.90    1.20
   5  -5  12   -2.50    2.20
  -5  -5 -12   -0.60    1.30
  -5   5 -12    0.70    1.20
  -4  -6  12   -1.10    1.80
   4  -6 -12    1.10    1.80
   3  -6 -12    4.00    1.80
  -3  -6  12   -0.10    1.70
   3  -6 -12    1.10    1.70
   2  -6 -12   -0.70    1.60
  -2  -6  12    1.80    2.00
   2  -6 -12   -2.50    1.60
  -1  -6  12    1.20    2.10
   1  -6 -12   -0.20    1.40
   1  -6 -12    0.60    1.60
   0  -6 -12    1.90    1.80
   0  -6  12   -3.10    1.70
   0  -6  12    0.20    2.00
   0  -6 -12    2.20    1.50
   1  -6  12    4.30    2.50
  -1  -6 -12    7.30    1.80
  -1  -6 -12    5.40    2.20
   1  -6  12    8.60    2.50
  -2  -6 -12   -2.20    1.80
  -2  -6 -12    2.50    1.50
   2  -6  12    1.10    2.20
  -3  -6 -12   -1.30    1.30
   3  -6  12   -0.90    2.40
   0  -7 -12   -0.90    1.50
  -7   0  13    0.50    1.90
   7   0 -13    1.00    1.80
  -6   0  13   -1.10    1.70
  -6   0  13   -1.70    1.70
   6   0 -13    0.70    1.70
   5   0 -13   -0.20    1.60
  -5   0  13    1.80    1.80
  -5   0  13   -1.50    1.60
  -4   0  13   -0.40    1.40
   4   0 -13   -0.30    1.40
  -4   0  13   -0.40    1.80
   3   0 -13    0.10    1.20
   3   0 -13   -1.30    1.20
  -3   0  13    0.30    1.70
  -3   0  13   -1.40    1.40
  -3   0  13    1.90    1.40
   2   0 -13   -0.20    1.40
   2   0 -13   -2.90    1.00
  -2   0  13   -0.30    1.60
  -2   0  13   -0.50    1.30
   1   0 -13    0.30    1.10
  -1   0  13    0.50    1.50
  -1   0  13   -3.50    1.70
   1   0 -13   -2.10    1.20
   0   0  13   -1.40    1.90
   0   0  13   -0.10    1.40
   0   0 -13    1.40    1.40
   0   0 -13   -0.40    1.10
  -1   0 -13   -0.20    1.10
  -1   0 -13    1.60    1.20
   1   0  13    0.00    1.50
   1   0  13    0.40    2.10
  -2   0 -13    0.60    1.20
  -2   0 -13    0.90    1.20
   2   0  13   -0.10    2.20
   2   0  13    0.00    1.50
   3   0  13   -0.90    2.00
   3   0  13   -0.10    1.50
  -3   0 -13    0.60    1.30
  -3   0 -13   -0.90    1.20
  -4   0 -13   -2.00    1.00
   4   0  13    0.90    1.70
  -4   0 -13    0.60    1.30
  -5   0 -13    1.40    1.20
  -5   0 -13   -3.20    1.30
   5   0  13   -0.90    2.20
  -6   0 -13    2.80    2.10
   6   0  13   -1.40    2.50
  -6   0 -13    0.50    1.40
   7  -1 -13   -0.10    1.80
  -7  -1  13    0.70    2.00
   7   1 -13    3.10    1.90
  -7   1  13    1.30    2.20
  -6  -1  13    1.80    2.00
  -6  -1  13    2.00    1.70
   6  -1 -13    7.40    2.10
  -6   1  13    3.30    2.10
  -6   1  13    5.30    2.20
   6   1 -13    6.00    1.90
  -5  -1  13    4.50    2.10
  -5  -1  13    3.50    2.10
   5  -1 -13    6.30    1.90
  -5   1  13    4.90    2.20
   5   1 -13    6.70    1.90
  -5   1  13    5.80    2.10
  -4  -1  13    0.50    1.90
   4  -1 -13    6.40    1.70
  -4  -1  13    2.80    1.80
  -4   1  13    0.70    1.80
   4   1 -13    2.70    1.50
  -4   1  13    1.10    1.30
  -4   1  13    3.10    2.10
  -3  -1  13    4.00    1.70
   3  -1 -13    4.80    1.50
  -3  -1  13    2.80    1.90
   3  -1 -13    5.90    1.70
  -3   1  13    2.90    1.90
   3   1 -13    7.40    1.70
   3   1 -13    4.70    1.40
  -3   1  13    5.10    1.50
   2  -1 -13    7.80    1.80
  -2  -1  13    9.50    2.00
  -2  -1  13    7.80    2.30
   2  -1 -13    4.80    1.60
  -2  -1  13    6.60    1.80
   2   1 -13    8.30    1.70
  -2   1  13    5.40    2.40
  -2   1  13    7.30    1.70
   2   1 -13    6.60    1.50
   1  -1 -13   13.50    2.00
  -1  -1  13   15.60    2.30
  -1  -1  13   11.90    2.70
   1  -1 -13   14.20    2.00
   1   1 -13   15.20    1.80
  -1   1  13   18.60    2.30
  -1   1  13   10.20    2.60
   1   1 -13   13.90    2.00
   0  -1  13    0.30    1.40
   0  -1 -13    2.50    1.30
   0  -1 -13    1.10    1.20
   0  -1  13    0.80    2.20
   0   1  13    0.90    2.00
   0   1  13    2.30    1.50
   0   1 -13    4.00    1.40
   0   1 -13    2.70    1.30
   1  -1  13   -1.50    2.00
  -1  -1 -13    1.30    1.40
  -1  -1 -13   -0.60    1.30
   1  -1  13   -1.40    1.30
  -1   1 -13    0.50    1.20
   1   1  13    2.50    1.60
   1   1  13    3.90    2.20
  -1   1 -13   -0.70    1.00
  -2  -1 -13    4.60    1.50
   2  -1  13    6.20    2.10
   2  -1  13    4.70    2.30
  -2  -1 -13    5.80    1.50
  -2   1 -13    4.50    1.40
   2   1  13    8.20    2.60
   2   1  13    3.00    1.70
  -2   1 -13    7.20    1.50
   3  -1  13    0.20    2.10
  -3  -1 -13   -1.60    1.10
   3  -1  13    1.10    1.70
  -3  -1 -13    1.60    1.30
   3   1  13    2.30    1.80
  -3   1 -13    0.40    1.30
  -4  -1 -13    4.00    1.60
   4  -1  13    3.70    2.40
  -4  -1 -13    7.30    1.70
   4  -1  13    8.60    2.30
  -4   1 -13    5.90    1.60
   4   1  13    2.50    2.10
  -5  -1 -13    8.60    2.00
   5  -1  13    4.90    2.20
  -5  -1 -13    6.60    1.70
   5   1  13    4.70    2.50
  -5   1 -13    3.10    1.40
   6  -1  13   -0.50    2.70
  -6  -1 -13    2.80    2.40
  -6  -1 -13    0.60    1.80
   6   1  13   -1.50    2.70
  -6   1 -13    0.90    1.30
  -7  -2  13   -0.90    1.60
   7   2 -13    2.20    1.90
   6  -2 -13   -0.70    1.60
  -6  -2  13    2.20    1.70
  -6  -2  13   -1.80    1.70
   6   2 -13   -1.20    1.50
  -6   2  13   -1.60    1.70
  -6   2  13   -2.80    1.70
  -5  -2  13    2.30    2.00
   5  -2 -13   -0.90    1.60
  -5  -2  13    1.80    1.70
  -5   2  13    0.10    1.70
   5   2 -13    0.50    1.50
  -4  -2  13    8.60    2.20
  -4  -2  13   15.60    2.80
   4  -2 -13   13.10    2.10
   4  -2 -13   21.00    2.60
   4   2 -13   20.80    2.30
  -4   2  13   16.90    2.90
  -3  -2  13    0.30    1.80
  -3  -2  13   -1.70    1.40
   3  -2 -13   -1.30    1.50
   3  -2 -13    0.20    1.40
  -3   2  13    1.20    2.10
   3   2 -13    1.10    1.30
   2  -2 -13   16.90    2.40
  -2  -2  13   15.50    2.50
  -2  -2  13   12.60    2.40
  -2  -2  13   10.90    2.50
   2  -2 -13   15.00    2.20
   2   2 -13   13.00    1.90
  -2   2  13    9.30    2.60
   1  -2 -13   26.60    2.70
  -1  -2  13   30.00    3.30
  -1  -2  13   19.60    3.20
  -1  -2  13   25.40    3.00
   1  -2 -13   19.30    2.40
  -1   2  13   27.50    2.70
   1   2 -13   33.00    2.80
  -1   2  13   24.60    3.70
   0  -2  13    3.30    2.30
   0  -2  13    3.10    1.80
   0  -2 -13    4.60    1.60
   0  -2 -13    4.10    1.50
   0   2  13    2.90    2.20
   0   2  13    4.40    1.70
   0   2 -13    3.00    1.30
  -1  -2 -13    8.00    1.90
   1  -2  13    6.90    1.90
   1  -2  13    7.10    2.60
  -1  -2 -13    7.30    1.60
  -1   2 -13    6.20    1.50
   1   2  13    5.50    1.80
   2  -2  13    5.60    2.40
   2  -2  13    2.30    1.70
  -2  -2 -13    3.60    1.50
  -2  -2 -13    1.40    1.40
   2   2  13    2.20    1.70
  -2   2 -13    5.10    1.40
   3  -2  13   -1.10    1.60
  -3  -2 -13   -0.70    1.30
   3  -2  13    1.20    2.40
  -3  -2 -13    0.80    1.20
   3   2  13    0.60    1.90
  -3   2 -13    0.00    1.20
   4  -2  13    2.30    2.50
   4  -2  13    4.70    2.10
  -4  -2 -13    8.70    1.80
  -4  -2 -13    6.20    1.90
   4   2  13    3.60    2.60
  -4   2 -13    8.80    1.70
   5  -2  13   27.00    4.20
  -5  -2 -13   20.10    2.80
   5  -2  13   20.90    3.50
  -5  -2 -13   29.30    2.80
  -5   2 -13   29.40    2.70
   5   2  13   16.80    3.50
  -6  -2 -13    6.60    2.10
  -6   2 -13   10.80    2.00
   6   2  13    1.90    3.10
  -6  -3  13    4.30    2.30
  -6  -3  13    4.80    2.20
   6  -3 -13    2.70    3.30
   6   3 -13    4.90    2.00
  -5  -3  13    3.20    2.00
   5  -3 -13    2.60    1.90
  -5  -3  13    1.10    2.00
  -5   3  13    3.20    2.00
   5   3 -13    2.40    1.60
  -4  -3  13   -2.00    2.00
   4  -3 -13    0.10    1.70
   4  -3 -13   -1.70    1.50
  -4  -3  13   -0.80    1.50
   4   3 -13    0.50    1.30
  -4   3  13   -1.20    1.80
  -3  -3  13    0.00    1.50
   3  -3 -13    1.10    1.60
   3  -3 -13    0.30    1.30
  -3  -3  13    0.70    1.90
  -3   3  13   -0.60    1.90
   3   3 -13   -0.30    1.20
   2  -3 -13   -0.80    1.30
  -2  -3  13    0.90    1.80
   2  -3 -13    0.30    1.40
  -2  -3  13   -1.40    1.50
   2   3 -13    1.20    1.30
  -2   3  13    1.80    2.10
  -1  -3  13    9.80    2.30
   1  -3 -13    9.90    2.00
   1  -3 -13   12.80    2.00
  -1  -3  13   14.40    2.30
  -1  -3  13    7.20    2.30
   1   3 -13   11.10    1.70
   0  -3 -13   39.90    3.70
   0  -3  13   43.90    4.30
   0  -3  13   53.59    4.70
   0  -3  13   50.99    4.10
   0  -3 -13   47.10    3.50
   0   3 -13   41.80    3.20
  -1  -3 -13   -0.40    1.40
   1  -3  13    0.30    1.50
   1  -3  13    1.00    2.00
  -1  -3 -13   -0.60    1.20
  -1   3 -13    1.40    1.20
   2  -3  13    0.20    1.60
  -2  -3 -13    4.50    1.60
  -2  -3 -13   -0.10    1.30
   2  -3  13    0.80    2.00
   2   3  13    2.80    2.00
  -2   3 -13    2.10    1.30
   3  -3  13    6.00    2.30
   3  -3  13    4.80    2.50
  -3  -3 -13    7.70    1.90
  -3  -3 -13    8.10    1.60
   3   3  13    5.10    2.50
  -3   3 -13    6.20    1.40
  -4  -3 -13    1.40    1.70
   4  -3  13    0.40    2.00
   4  -3  13   -1.30    1.70
  -4  -3 -13   -0.70    1.40
  -4   3 -13    1.70    1.30
   4   3  13    0.60    2.30
   5  -3  13    0.30    2.60
  -5  -3 -13    0.70    1.80
  -5  -3 -13    0.20    1.50
  -5   3 -13    1.00    1.30
   6  -3  13    2.40    2.70
  -6  -3 -13   -1.50    1.90
  -6   3 -13    2.80    1.50
  -5  -4  13    1.60    1.90
   5  -4 -13    4.50    3.60
   5  -4 -13    3.60    1.90
  -4  -4  13   -0.40    2.00
   4  -4 -13   -0.40    1.40
   4  -4 -13    1.50    1.90
  -4  -4  13    0.10    1.70
   3  -4 -13    2.20    1.50
   3  -4 -13    4.00    1.80
  -3  -4  13    1.50    2.20
  -3  -4  13    5.50    1.80
  -2  -4  13    1.30    1.60
  -2  -4  13   -1.30    1.60
   2  -4 -13    0.60    1.60
   2  -4 -13   -0.60    1.30
   2   4 -13    0.80    1.20
   1  -4 -13   21.60    2.60
  -1  -4  13   18.70    2.60
   1  -4 -13   19.40    2.70
  -1  -4  13   23.20    3.20
  -1  -4  13   17.90    3.20
   1   4 -13   20.00    2.10
   0  -4  13   12.00    2.70
   0  -4  13   13.50    3.00
   0  -4 -13   12.00    2.10
   0  -4 -13   10.40    2.30
   0   4 -13   11.10    1.70
   1  -4  13    2.40    2.00
  -1  -4 -13    2.70    1.60
   1  -4  13    2.50    2.40
  -1  -4 -13    2.30    1.70
  -1   4 -13    2.60    1.20
  -2  -4 -13    1.40    1.80
   2  -4  13   -0.30    2.30
   2  -4  13    2.00    1.80
  -2  -4 -13    1.50    1.50
  -2   4 -13    0.40    1.10
   3  -4  13    6.70    2.40
  -3  -4 -13    6.50    1.60
  -3  -4 -13    6.20    2.10
   3  -4  13    7.70    2.60
  -3   4 -13    5.10    1.40
   4  -4  13   10.80    3.00
  -4  -4 -13   16.20    2.30
  -4  -4 -13   12.60    2.50
  -4   4 -13   13.00    1.90
   5  -4  13   -1.20    2.60
  -5   4 -13    0.20    1.20
  -4  -5  13    3.70    2.00
  -3  -5  13    0.60    1.60
   3  -5 -13   -2.20    1.70
   3  -5 -13    0.90    1.80
  -2  -5  13   12.00    2.80
   2  -5 -13    7.00    2.10
  -2  -5  13    9.70    2.20
   2  -5 -13   10.70    2.10
   1  -5 -13    2.10    1.70
  -1  -5  13   -0.10    2.10
   1  -5 -13    3.20    1.70
  -1  -5  13    2.80    1.90
   0  -5  13   18.30    3.10
   0  -5  13   13.70    3.10
   0  -5 -13   12.00    2.00
   0  -5 -13   12.80    2.50
  -1  -5 -13   -0.10    1.40
  -1  -5 -13    0.60    1.60
   1  -5  13    0.10    2.30
   1  -5  13    0.40    2.00
  -2  -5 -13   -0.30    1.30
   2  -5  13   -1.80    2.00
  -2  -5 -13    3.00    1.90
   3  -5  13    0.30    2.50
  -3  -5 -13   -1.40    1.50
  -3   5 -13   -0.10    1.10
  -6   0  14   -0.80    1.90
   6   0 -14    1.90    1.80
  -5   0  14    3.70    2.30
   5   0 -14    4.80    2.00
  -5   0  14    4.20    1.90
  -4   0  14   10.70    2.50
   4   0 -14    6.50    1.70
   4   0 -14    8.10    1.80
  -4   0  14    6.10    2.00
  -4   0  14    9.60    2.70
  -3   0  14   -1.40    1.60
   3   0 -14    1.40    1.50
   3   0 -14    1.00    1.20
  -3   0  14    2.50    1.60
  -3   0  14   -2.10    1.80
   2   0 -14    8.20    1.80
  -2   0  14   13.20    2.80
   2   0 -14   12.50    2.10
  -2   0  14   12.70    2.20
   1   0 -14    0.60    1.20
  -1   0  14   -1.50    1.40
  -1   0  14    1.90    2.20
   1   0 -14   -1.30    1.30
   0   0  14   -0.20    1.40
   0   0  14   -2.60    2.00
   0   0 -14    1.10    1.30
   0   0 -14   -0.70    1.40
   1   0  14    1.80    2.40
   1   0  14    3.00    1.80
  -1   0 -14    0.10    1.30
  -1   0 -14    0.30    1.20
  -2   0 -14    0.10    1.40
   2   0  14   -1.20    1.60
   2   0  14   -1.70    2.00
  -2   0 -14   -0.10    1.30
  -3   0 -14   14.80    2.20
   3   0  14   10.30    2.50
  -3   0 -14   14.60    2.20
   3   0  14   16.40    3.40
   4   0  14    4.70    2.40
  -4   0 -14    5.30    1.50
   5   0  14    7.10    2.80
  -6  -1  14   -1.40    1.80
   6  -1 -14   -0.70    2.10
   6   1 -14   -1.60    1.80
  -6   1  14   -2.50    1.80
  -5  -1  14    2.60    2.00
  -5  -1  14   -0.30    1.70
   5  -1 -14    2.10    1.80
  -5   1  14   -1.70    1.70
  -5   1  14   -3.40    1.60
   5   1 -14    1.30    1.70
  -4  -1  14    1.00    2.10
  -4  -1  14    3.70    2.10
   4  -1 -14    2.40    1.50
   4  -1 -14    0.60    1.70
   4   1 -14    2.00    1.30
  -4   1  14    0.40    2.10
   4   1 -14    1.60    1.50
  -3  -1  14    2.90    1.80
   3  -1 -14    0.80    1.50
  -3  -1  14    2.80    1.70
   3  -1 -14    1.30    1.40
  -3  -1  14   -0.50    2.20
   3   1 -14    2.30    1.60
   3   1 -14    2.80    1.30
  -3   1  14   -0.30    1.80
   2  -1 -14   -0.40    1.30
  -2  -1  14   -0.30    1.60
  -2  -1  14    1.00    1.60
   2  -1 -14    1.20    1.60
  -2  -1  14   -1.40    2.00
  -2   1  14    0.20    1.40
   2   1 -14    2.10    1.40
  -2   1  14    0.50    2.10
   2   1 -14   -1.30    1.20
   1  -1 -14    0.90    1.50
  -1  -1  14   -0.10    1.90
  -1  -1  14   -0.50    1.40
   1  -1 -14    1.10    1.40
  -1   1  14   -1.10    1.30
  -1   1  14   -0.70    2.00
   1   1 -14    1.90    1.50
   0  -1  14    0.20    1.60
   0  -1  14   -2.90    1.70
   0  -1 -14    0.90    1.30
   0  -1 -14    1.50    1.40
   0   1  14    1.70    1.60
   0   1  14   -0.40    2.00
   0   1 -14    0.00    1.30
   1  -1  14   11.00    2.40
   1  -1  14    9.00    2.70
  -1  -1 -14   11.60    2.00
  -1  -1 -14    7.50    1.70
  -1   1 -14    8.20    1.80
   1   1  14    8.20    2.10
   1   1  14    7.20    3.00
   2  -1  14   -0.70    1.30
  -2  -1 -14    0.90    1.30
  -2  -1 -14    0.30    1.40
   2  -1  14   -1.30    2.00
   2   1  14   -0.50    2.20
  -2   1 -14   -0.50    1.20
   2   1  14    1.00    1.80
   3  -1  14    1.80    2.60
  -3  -1 -14    2.10    1.50
   3  -1  14    3.10    1.90
  -3  -1 -14    2.40    1.50
   3   1  14    3.70    2.00
  -3   1 -14    3.50    1.50
  -4  -1 -14    3.10    1.50
   4  -1  14    5.30    2.80
  -4  -1 -14    3.70    1.70
   4  -1  14    1.90    2.00
   4   1  14    1.30    2.30
  -4   1 -14    6.50    1.70
  -5  -1 -14    2.80    1.80
   5   1  14    3.20    2.60
  -6  -2  14   -2.30    3.00
   6   2 -14   -0.10    1.80
   5  -2 -14    0.20    1.70
  -5  -2  14   -1.00    1.90
  -5  -2  14   -2.60    1.80
  -5   2  14   -0.50    2.10
   5   2 -14   -2.20    1.50
   4  -2 -14    9.80    2.00
  -4  -2  14    7.80    2.20
   4  -2 -14   11.80    2.20
  -4  -2  14   11.80    2.80
   4   2 -14   12.00    2.10
  -4   2  14    5.30    2.50
  -3  -2  14    4.90    2.30
   3  -2 -14    4.40    1.90
   3  -2 -14    2.00    1.60
  -3  -2  14    2.10    1.80
  -3  -2  14    4.60    2.00
   3   2 -14    3.90    1.60
  -3   2  14   -0.30    2.10
  -2  -2  14   -3.30    1.60
   2  -2 -14   -0.60    1.30
  -2  -2  14    0.10    1.70
   2  -2 -14    1.20    1.40
  -2  -2  14    0.10    1.60
  -2   2  14   -2.10    2.10
   2   2 -14    1.30    1.40
   1  -2 -14    4.40    1.80
   1  -2 -14    4.00    1.60
  -1  -2  14    4.00    1.80
  -1  -2  14    6.50    2.70
  -1  -2  14    4.30    2.00
   1   2 -14    1.60    1.50
  -1   2  14    1.40    2.20
   0  -2 -14    1.10    1.50
   0  -2 -14    2.90    1.50
   0  -2  14    1.30    2.30
   0  -2  14    1.50    1.70
   0   2 -14    3.30    1.40
   0   2  14    5.40    2.50
  -1  -2 -14   -0.30    1.40
  -1  -2 -14   -0.40    1.40
   1  -2  14   -0.50    1.70
   1  -2  14    0.70    2.10
   1   2  14   -1.70    1.50
  -1   2 -14   -0.50    1.20
  -2  -2 -14    2.10    1.60
  -2  -2 -14   -0.80    1.40
   2  -2  14   -2.40    1.90
   2  -2  14    1.00    1.80
  -2   2 -14    1.20    1.30
   2   2  14   -0.60    1.90
   3  -2  14   -4.40    2.00
  -3  -2 -14    1.70    1.30
  -3  -2 -14    1.10    1.50
   3  -2  14   -0.80    2.00
  -3   2 -14    1.10    1.30
   3   2  14   -3.80    1.80
   4  -2  14    8.60    3.10
   4  -2  14   13.60    3.40
  -4  -2 -14    9.00    2.20
   4   2  14    9.90    3.20
  -4   2 -14   10.30    1.80
  -5  -2 -14   16.10    2.70
   5   2  14   17.30    4.00
   5  -3 -14    2.00    3.10
   5   3 -14    0.10    1.70
  -4  -3  14   -0.50    2.30
  -4  -3  14    1.80    1.90
   4  -3 -14   -0.80    2.50
   4  -3 -14    3.80    1.60
   4   3 -14    0.30    1.50
  -4   3  14   -0.40    2.30
  -3  -3  14   -0.10    1.60
  -3  -3  14   -1.40    2.10
   3  -3 -14   -1.20    1.70
   3  -3 -14    0.00    1.50
  -3   3  14   -1.00    2.00
   3   3 -14    0.00    1.50
  -2  -3  14    2.00    1.70
   2  -3 -14   -1.90    1.60
  -2  -3  14   -2.30    2.10
   2  -3 -14    0.40    1.50
  -2  -3  14   -1.00    1.80
   2   3 -14    3.60    1.50
  -1  -3  14    2.40    1.70
  -1  -3  14    2.70    1.90
  -1  -3  14    2.60    2.10
   1  -3 -14    3.40    1.60
   1  -3 -14    3.90    1.60
   1   3 -14    4.30    1.50
   0  -3  14   17.30    2.90
   0  -3  14    9.60    2.80
   0  -3 -14   15.50    2.30
   0  -3 -14   12.00    2.40
   0   3 -14   13.10    1.90
  -1  -3 -14   -1.80    1.40
  -1  -3 -14   -0.80    1.50
   1  -3  14    1.50    2.10
   1  -3  14   -1.70    1.60
  -1   3 -14    1.00    1.30
  -2  -3 -14   -1.20    1.40
   2  -3  14    2.70    2.10
   2  -3  14   -0.90    2.10
  -2  -3 -14   -1.70    1.50
  -2   3 -14    0.40    1.30
   3  -3  14    0.40    2.80
  -3  -3 -14    0.30    1.60
   3  -3  14   -0.30    2.10
  -3  -3 -14   -0.20    1.60
  -3   3 -14    0.80    1.30
  -4  -3 -14   -0.30    1.80
  -4   3 -14   -1.20    1.30
   4   3  14   -2.10    3.80
  -4  -4  14   -0.80    1.60
  -3  -4  14   -0.60    1.70
   3  -4 -14    3.20    1.90
  -2  -4  14    2.20    1.80
   2  -4 -14   -0.50    1.70
  -2  -4  14   -0.10    1.60
   1  -4 -14    2.00    1.80
   1  -4 -14    2.80    1.80
  -1  -4  14   -1.80    1.60
   1   4 -14   -0.90    1.20
   0  -4  14   -1.20    1.80
   0  -4 -14    3.70    1.70
   0  -4  14   -0.30    2.30
   0  -4 -14    3.00    1.80
   0   4 -14    2.00    1.40
  -1  -4 -14    0.60    1.70
  -1  -4 -14    1.20    1.70
  -1   4 -14    0.80    1.30
  -2  -4 -14   -1.00    1.40
  -2   4 -14   -1.20    1.20
  -3   4 -14    0.70    1.30
   4   0 -15   -0.40    1.70
   4   0 -15    0.30    1.50
  -4   0  15    1.60    2.10
  -3   0  15    0.00    1.60
   3   0 -15    1.60    1.80
  -3   0  15    0.30    2.20
   3   0 -15    0.30    1.40
   2   0 -15   -0.40    1.20
  -2   0  15    0.40    1.60
   2   0 -15    0.50    1.60
  -2   0  15    1.30    2.20
  -1   0  15    1.50    2.20
   1   0 -15   -0.20    1.20
   1   0 -15    0.10    1.50
  -1   0  15   -0.60    1.50
   0   0 -15   -1.00    1.30
   0   0 -15    0.60    1.70
   0   0  15    1.80    2.30
   0   0  15    0.90    1.70
   1   0  15    2.60    2.80
   1   0  15   -1.40    1.50
  -1   0 -15   -0.50    1.30
  -2   0 -15    0.60    1.50
   2   0  15   -1.60    1.80
   3   0  15   -2.10    1.80
   4  -1 -15    0.10    1.50
  -4  -1  15    2.80    2.00
  -4   1  15    0.10    2.30
   4   1 -15   -0.70    1.60
   3  -1 -15    0.10    1.50
  -3  -1  15    0.50    1.60
  -3  -1  15   -2.20    2.10
  -3  -1  15    1.30    1.80
   3  -1 -15   -0.50    1.70
  -3   1  15   -0.60    2.20
   3   1 -15   -1.30    1.50
  -2  -1  15    2.80    2.70
   2  -1 -15    3.90    1.70
   2  -1 -15    7.00    2.00
  -2  -1  15    5.00    2.00
  -2   1  15    0.50    2.50
   2   1 -15    5.50    1.70
  -1  -1  15    2.60    1.90
   1  -1 -15    1.60    1.50
  -1  -1  15   -0.30    2.40
   1  -1 -15    2.40    1.70
   1   1 -15    1.60    1.70
  -1   1  15    4.80    2.50
  -1   1  15    4.00    2.60
   0  -1  15   -2.60    1.90
   0  -1 -15   -0.50    1.40
   0  -1 -15    0.80    1.50
   0  -1  15   -1.80    1.70
   0   1 -15    1.10    1.50
   0   1  15    1.30    2.40
   0   1  15   -1.60    1.50
  -1  -1 -15   -2.40    1.20
  -1  -1 -15   -0.50    1.50
   1  -1  15    1.30    1.90
   1   1  15   -1.70    2.50
  -1   1 -15    2.20    1.60
   1   1  15   -0.60    1.80
   2  -1  15    0.90    2.00
  -2  -1 -15    5.50    1.90
  -2   1 -15    4.60    1.80
   2   1  15    3.30    2.10
   3  -1  15   -0.20    1.90
  -3  -1 -15    0.00    1.60
   3   1  15    2.70    2.10
   4  -2 -15    0.80    1.50
   4   2 -15    3.20    1.80
  -4   2  15   -1.10    2.10
   3  -2 -15   -2.20    1.40
  -3  -2  15    2.50    2.00
  -3  -2  15    0.60    1.60
   3   2 -15    1.90    1.70
  -3   2  15    0.60    2.20
  -2  -2  15    4.40    2.10
   2  -2 -15    1.20    1.60
  -2  -2  15   -0.40    1.80
   2   2 -15    2.40    1.70
  -2   2  15    0.80    2.50
   1  -2 -15    1.30    1.60
  -1  -2  15   -0.60    1.80
  -1   2  15   -0.20    2.20
   1   2 -15    0.00    1.50
   0  -2  15   -0.40    1.70
   0  -2 -15   -0.60    1.40
   0   2 -15    1.00    1.50
   0   2  15    0.90    2.80
  -1  -2 -15   -0.50    1.50
   1  -2  15   -0.40    2.00
  -1   2 -15   -0.30    1.40
  -2  -2 -15    3.40    1.80
   2  -2  15    2.30    2.30
  -2   2 -15    2.50    1.60
  -2  -3  15    0.40    1.80
   2  -3 -15    1.10    1.60
   2   3 -15    0.40    1.50
   1  -3 -15    2.80    1.80
  -1  -3  15    2.80    1.90
   1   3 -15    3.40    1.70
   0  -3 -15   15.80    2.60
   0   3 -15   13.80    2.10
  -1  -3 -15    2.40    1.90
  -1   3 -15   -0.10    1.40
   0   0   0    0.00    0.00
_computing_structure_solution     'SHELXT 2018/2 (Sheldrick, 2018)'
;
_shelx_hkl_checksum     50507
_shelx_res_file
;
TITL H2_1C_a.res in P2(1)/c
    H2_1C.res
    created by SHELXL-2019/1 at 18:40:26 on 21-Feb-2026
CELL 0.71073 10.1090 8.2598 12.2074 90.0000 92.5390 90.0000
ZERR 4.00 0.0010 0.0008 0.0013 0.0000 0.0040 0.0000
LATT 1
SYMM -x, y+1/2, -z+1/2
SFAC C H N O
UNIT 44 52 4 8
LIST 4 ! automatically inserted. Change 6 to 4 for CHECKCIF!!
TEMP 22.000
SIZE 0.090 0.320 0.390
ACTA
L.S. 4
FMAP 2
PLAN -28 0 0.00
HTAB
BOND $H
CONF
WGHT    0.058700    0.192600
FVAR       0.95497
O1    4    0.430349    0.814896    0.541797    11.00000    0.05016    0.07992 =
         0.04900   -0.00438   -0.00354    0.00703
O2    4    0.810103    0.448034    0.938317    11.00000    0.05365    0.10280 =
         0.06669    0.02669   -0.01182   -0.01559
H1O   2    0.728451    0.407415    0.939218    11.00000   -1.20000
N1    3    0.659509    0.665627    0.589202    11.00000    0.04221    0.06316 =
         0.04965   -0.00122   -0.00271    0.00274
H1N   2    0.587389    0.718911    0.611160    11.00000   -1.20000
C1    1    0.356901    0.843504    0.355029    11.00000    0.06925    0.08232 =
         0.05701   -0.00043   -0.01497    0.00845
AFIX 137
H1A   2    0.390076    0.818741    0.284480    11.00000   -1.50000
H2A   2    0.348530    0.958690    0.362603    11.00000   -1.50000
H3A   2    0.271802    0.793723    0.361572    11.00000   -1.50000
AFIX   0
C2    1    0.451307    0.779868    0.443388    11.00000    0.04762    0.05523 =
         0.04872    0.00228   -0.00372   -0.00889
C3    1    0.558724    0.685823    0.412454    11.00000    0.05258    0.05764 =
         0.04326   -0.00042    0.00081   -0.00709
AFIX  43
H3    2    0.561171    0.656140    0.339084    11.00000   -1.20000
AFIX   0
C4    1    0.661121    0.633726    0.482048    11.00000    0.04818    0.04726 =
         0.05055    0.00078    0.00354   -0.00846
C5    1    0.773467    0.539120    0.438520    11.00000    0.06295    0.06828 =
         0.07148   -0.00795    0.00762    0.00529
AFIX 137
H5A   2    0.743665    0.482666    0.373259    11.00000   -1.50000
H5B   2    0.804881    0.462392    0.492717    11.00000   -1.50000
H5C   2    0.843976    0.611567    0.421641    11.00000   -1.50000
AFIX   0
C6    1    0.763265    0.639473    0.670150    11.00000    0.04130    0.04773 =
         0.05349   -0.00335   -0.00410    0.00185
C7    1    0.887445    0.706846    0.659090    11.00000    0.05104    0.06587 =
         0.07062    0.01375   -0.00305   -0.01215
AFIX  43
H7    2    0.906071    0.766290    0.596935    11.00000   -1.20000
AFIX   0
C8    1    0.983061    0.684212    0.741935    11.00000    0.04146    0.06698 =
         0.08316    0.01168   -0.00693   -0.01229
AFIX  43
H8    2    1.067104    0.727533    0.734505    11.00000   -1.20000
AFIX   0
C9    1    0.956683    0.599052    0.835112    11.00000    0.04067    0.05711 =
         0.07068    0.00218   -0.01188    0.00006
AFIX  43
H9    2    1.021965    0.586059    0.890515    11.00000   -1.20000
AFIX   0
C10   1    0.831967    0.532593    0.845948    11.00000    0.04296    0.04981 =
         0.05502    0.00126   -0.00280    0.00173
C11   1    0.735446    0.552839    0.762807    11.00000    0.03499    0.04900 =
         0.05408   -0.00541    0.00073   -0.00195
AFIX  43
H11   2    0.651851    0.507906    0.769582    11.00000   -1.20000
REM #####
AFIX   0
HKLF 4 1 1 0 0 0 1 0 0 0 1
REM  H2_1C_a.res in P2(1)/c
REM wR2 = 0.1309, GooF = S = 1.048, Restrained GooF = 1.048 for all data
REM R1 = 0.0433 for 1661 Fo > 4sig(Fo) and 0.0636 for all 2304 data
REM 135 parameters refined using 0 restraints
END
WGHT      0.0587      0.1925
REM Instructions for potential hydrogen bonds
EQIV $1 -x+1, y-1/2, -z+3/2
HTAB O2 O1_$1
HTAB N1 O1
EQIV $2 -x+2, -y+1, -z+2
HTAB C9 O2_$2
REM Highest difference peak  0.160,  deepest hole -0.168,  1-sigma level  0.036
Q1    1   0.7909  0.5820  0.3540  11.00000  0.05    0.16
Q2    1   0.8483  0.5602  0.4887  11.00000  0.05    0.16
Q3    1   0.2691  0.9116  0.3785  11.00000  0.05    0.15
Q4    1   0.7350  0.4048  0.4234  11.00000  0.05    0.14
Q5    1   0.3285  0.7493  0.2802  11.00000  0.05    0.13
Q6    1   0.9037  0.5363  0.8173  11.00000  0.05    0.11
Q7    1   0.8796  0.8413  0.6051  11.00000  0.05    0.10
Q8    1   0.5979  0.7209  0.3189  11.00000  0.05    0.10
Q9    1   0.7425  0.6389  0.7398  11.00000  0.05    0.10
Q10   1   0.5063  0.2001  0.7774  11.00000  0.05    0.10
Q11   1   0.0254  0.2233  0.0224  11.00000  0.05    0.09
Q12   1   0.1655  1.0369  0.4012  11.00000  0.05    0.09
Q13   1   0.7119  0.6438  0.6284  11.00000  0.05    0.09
Q14   1   0.8783  0.6128  0.8531  11.00000  0.05    0.08
Q15   1  -0.0930  0.2029 -0.0122  11.00000  0.05    0.08
Q16   1   0.8232  0.6591  0.6592  11.00000  0.05    0.08
Q17   1   0.6249  0.7024  0.4403  11.00000  0.05    0.08
Q18   1   0.8624  0.4124  0.9764  11.00000  0.05    0.08
Q19   1  -0.1152  0.1742  0.0471  11.00000  0.05    0.08
Q20   1   0.5240  0.7620  0.4253  11.00000  0.05    0.08
Q21   1   1.0911  0.6983  0.6810  11.00000  0.05    0.08
Q22   1  -0.1850  0.0938  0.1028  11.00000  0.05    0.08
Q23   1   0.4209  0.9610  0.3089  11.00000  0.05    0.08
Q24   1   0.6772  0.6876  0.5183  11.00000  0.05    0.08
Q25   1   0.7895  0.5378  0.7975  11.00000  0.05    0.08
Q26   1   0.2828  1.0750  0.4749  11.00000  0.05    0.07
Q27   1   0.4064  0.9230  0.2838  11.00000  0.05    0.07
Q28   1   1.0124  0.6029  0.9396  11.00000  0.05    0.07
;
_shelx_res_checksum     31238
data_global
_journal_date_recd_electronic     2026-03-03
_journal_date_accepted     2026-04-17
_journal_name_full     'Acta Crystallographica, Section E'
_journal_year     2026
_journal_volume     82
_journal_issue      1
_journal_page_first     0
_journal_page_last     0
_journal_paper_category     GO
_journal_paper_doi     10.1107/S2056989026004068
_journal_coeditor_code     EX2099
_publ_contact_author_name     'Alen Hadzovic'
_publ_contact_author_address
;
Department of Physical and Environmental Sciences
University of Toronto Scarborough
1065 Military Trail Toronto
Ontario
M1C 1A4
Canada
;
_publ_contact_author_email     alen.hadzovic@utoronto.ca
_publ_contact_author_fax     ?
_publ_contact_author_phone     ?
_publ_section_title
;
The crystal structure of (3<i>Z</i>)-4-[(3-hydroxyphenyl)amino]pent-3-en-2-one:
helices and \p-stacking interactions of hydrogen-bridged rings
;
_publ_section_title_footnote     .
loop_
    _publ_author_name
    _publ_author_footnote
    _publ_author_address
    'Syed, Jebreil' .
;
Department of Physical and Environmental Sciences
University of Toronto Scarborough
1065 Military Trail Toronto
Ontario
M1C 1A4
Canada
;
    'Hadzovic, Alen' .
;
Department of Physical and Environmental Sciences
University of Toronto Scarborough
1065 Military Trail Toronto
Ontario
M1C 1A4
Canada
;
_publ_section_synopsis
;
The title compound displays a strong intramolecular N---H...O interaction
results in a six-membered hydrogen-bridged ring. An intermolecular O---H...O
hydrogen bond leads to a helix formation. The Hirshfeld surface analysis of
intermolecular interactions is presented.
;
