# Supplementary material for: The crystal structure of (3Z)-4-[(3-hy­droxy­phen­yl)amino]­pent-3-en-2-one: helices and π-stacking inter­actions of hy­dro­gen-bridged rings
Source: Acta Crystallogr E Crystallogr Commun. 2026 May 7;82(Pt 6):588–95. doi: 10.1107/S2056989026004068 (PMC13239021; doi:10.1107/S2056989026004068)
Supplement: Supplementary file 2 [file e-82-00588-Isup2.hkl]

data_I                                                                          
_shelx_title ' H2_1C_a.res in P2(1)/c'                                          
_shelx_refln_list_code          4                                               
_shelx_F_calc_maximum      107.02                                               
_exptl_crystal_F_000       408.00                                               
_reflns_d_resolution_high  0.7700                                               
                                                                                
loop_                                                                           
 _space_group_symop_operation_xyz                                               
 'x, y, z'                                                                      
 '-x, y+1/2, -z+1/2'                                                            
 '-x, -y, -z'                                                                   
 'x, -y-1/2, z-1/2'                                                             
                                                                                
_cell_length_a    10.1090                                                       
_cell_length_b     8.2598                                                       
_cell_length_c    12.2074                                                       
_cell_angle_alpha  90.000                                                       
_cell_angle_beta   92.539                                                       
_cell_angle_gamma  90.000                                                       
                                                                                
_shelx_F_squared_multiplier     1.000                                           
                                                                                
loop_                                                                           
 _refln_index_h                                                                 
 _refln_index_k                                                                 
 _refln_index_l                                                                 
 _refln_F_squared_calc                                                          
 _refln_F_squared_meas                                                          
 _refln_F_squared_sigma                                                         
 _refln_observed_status                                                         
   1   0   0        645.18        548.42        17.65 o                         
   2   0   0        757.51        705.99        12.03 o                         
   3   0   0         43.65         36.69         0.84 o                         
   4   0   0         43.04         39.26         0.99 o                         
   5   0   0       1149.22       1101.69        24.97 o                         
   6   0   0          3.26          0.85         0.46 o                         
   7   0   0          1.64          0.84         0.55 o                         
   8   0   0         94.34         91.88         3.04 o                         
   9   0   0        299.21        307.92        10.79 o                         
  10   0   0        229.35        231.35         6.78 o                         
  11   0   0         24.24         28.96         1.70 o                         
  12   0   0         12.56         15.41         1.70 o                         
   1   1   0       2080.72       1891.53        22.61 o                         
   2   1   0        907.40        896.34         9.78 o                         
   3   1   0         81.22         77.02         1.02 o                         
   4   1   0       1553.93       1544.39        19.28 o                         
   5   1   0         27.31         24.86         0.71 o                         
   6   1   0         53.86         55.43         1.77 o                         
   7   1   0          0.98          0.56         0.36 o                         
   8   1   0         17.46         17.29         0.94 o                         
   9   1   0        104.19        103.27         3.50 o                         
  10   1   0         71.37         73.05         1.92 o                         
  11   1   0          0.00          0.25         0.61 o                         
  12   1   0          1.02          0.98         0.61 o                         
  13   1   0         16.71         17.54         2.41 o                         
   0   2   0        604.24        577.11        14.96 o                         
   1   2   0       2450.11       2345.87        37.13 o                         
   2   2   0       6467.56       6197.07        71.52 o                         
   3   2   0        518.42        556.63         6.33 o                         
   4   2   0        475.11        495.08         6.29 o                         
   5   2   0        151.60        175.96         2.85 o                         
   6   2   0         86.06         81.28         1.85 o                         
   7   2   0        133.06        125.12         3.50 o                         
   8   2   0          0.90          0.41         0.39 o                         
   9   2   0        305.81        325.17         6.43 o                         
  10   2   0          8.19          7.46         0.75 o                         
  11   2   0          0.12          0.61         0.58 o                         
  12   2   0          2.77          2.34         0.66 o                         
   1   3   0        493.12        516.90         9.56 o                         
   2   3   0        256.75        250.32         3.49 o                         
   3   3   0         39.79         40.89         0.68 o                         
   4   3   0         14.19         12.81         0.38 o                         
   5   3   0        416.78        410.74         6.40 o                         
   6   3   0          0.09          0.05         0.26 o                         
   7   3   0          2.39          3.09         0.39 o                         
   8   3   0          2.37          1.59         0.40 o                         
   9   3   0         39.20         38.81         1.39 o                         
  10   3   0          0.39          2.51         0.59 o                         
  11   3   0         42.54         42.74         2.65 o                         
  12   3   0          2.59          2.52         0.72 o                         
   0   4   0         68.06         72.98         1.84 o                         
   1   4   0         28.77         32.49         0.65 o                         
   2   4   0          0.07          0.63         0.14 o                         
   3   4   0        984.23       1034.26        14.79 o                         
   4   4   0          5.10          2.93         0.24 o                         
   5   4   0          0.02          0.16         0.34 o                         
   6   4   0         27.57         23.29         1.02 o                         
   7   4   0         69.91         66.38         1.71 o                         
   8   4   0          4.28          5.29         0.75 o                         
   9   4   0         10.57         10.09         0.89 o                         
  10   4   0         20.38         23.33         1.25 o                         
  11   4   0         12.12         10.41         1.09 o                         
  12   4   0          4.80          3.43         1.52 o                         
   1   5   0         16.79         16.36         0.41 o                         
   2   5   0         56.66         73.09         1.47 o                         
   3   5   0          4.03          5.17         0.27 o                         
   4   5   0          2.40          4.07         0.29 o                         
   5   5   0          5.17          5.32         0.52 o                         
   6   5   0         17.02         14.46         0.65 o                         
   7   5   0         69.76         70.47         1.81 o                         
   8   5   0         79.64         74.30         2.27 o                         
   9   5   0          0.47          1.24         0.65 o                         
  10   5   0         19.62         18.42         1.26 o                         
  11   5   0          0.10          1.00         0.76 o                         
   0   6   0        282.21        267.34         6.29 o                         
   1   6   0        156.03        159.71         2.59 o                         
   2   6   0          1.05          0.32         0.31 o                         
   3   6   0         51.52         49.07         2.10 o                         
   4   6   0         32.13         33.53         1.14 o                         
   5   6   0         24.09         20.04         1.23 o                         
   6   6   0          7.47          7.78         0.80 o                         
   7   6   0          0.69          0.58         0.69 o                         
   8   6   0          0.40          1.29         0.89 o                         
   9   6   0         62.88         65.11         2.92 o                         
  10   6   0          1.88          2.90         0.87 o                         
   1   7   0         34.30         39.31         1.30 o                         
   2   7   0          2.60          1.76         0.37 o                         
   3   7   0         12.27         15.79         0.68 o                         
   4   7   0          5.52          5.49         0.86 o                         
   5   7   0          0.08          1.53         0.83 o                         
   6   7   0          9.54          9.06         1.14 o                         
   7   7   0          0.20         -0.17         1.35 o                         
   8   7   0          0.15         -0.05         1.23 o                         
   9   7   0          5.91          2.81         2.30 o                         
   0   8   0         60.23         71.52         3.73 o                         
   1   8   0          0.41          1.65         0.62 o                         
   2   8   0         10.06          9.25         1.01 o                         
   3   8   0          3.92          2.94         1.32 o                         
   4   8   0          1.77          1.48         1.11 o                         
   5   8   0          4.59          1.69         1.23 o                         
   6   8   0          5.49          4.16         2.12 o                         
   7   8   0         25.83         25.98         3.13 o                         
   8   8   0          1.47         -0.62         1.42 o                         
   1   9   0         29.30         29.76         2.25 o                         
   2   9   0          1.67          1.32         2.19 o                         
   3   9   0         22.10         24.67         4.28 o                         
   4   9   0          7.33          7.02         2.96 o                         
   5   9   0          3.33          3.40         2.85 o                         
   6   9   0          0.67          3.84         3.07 o                         
   1  10   0          1.91          2.96         2.41 o                         
   2  10   0         47.20         53.29         6.03 o                         
   3  10   0          0.04          1.21         2.74 o                         
   4  10   0          0.80          2.19         3.07 o                         
 -13   1   1          2.73          3.95         1.54 o                         
 -12   1   1          1.01          2.01         0.84 o                         
 -11   1   1          3.66          4.55         0.61 o                         
 -10   1   1          0.16         -0.40         0.43 o                         
  -9   1   1         43.03         39.83         1.27 o                         
  -8   1   1          0.98          0.75         0.51 o                         
  -7   1   1        138.52        151.25         3.39 o                         
  -6   1   1         97.76        109.28         2.34 o                         
  -5   1   1        531.24        530.31         9.22 o                         
  -4   1   1          3.10          1.99         0.27 o                         
  -3   1   1       1210.39       1151.99        13.39 o                         
  -2   1   1       2406.31       2165.75        25.02 o                         
  -1   1   1       4199.29       3882.92        50.12 o                         
   0   1   1         58.03         68.35         1.09 o                         
   1   1   1        864.06        822.41        10.65 o                         
   2   1   1        160.23        152.01         1.97 o                         
   3   1   1         76.10         78.36         0.98 o                         
   4   1   1         30.70         32.71         0.56 o                         
   5   1   1         44.76         47.15         0.93 o                         
   6   1   1          1.08          0.42         0.28 o                         
   7   1   1          5.42          4.73         0.49 o                         
   8   1   1        334.75        319.16         5.85 o                         
   9   1   1        210.57        226.89         4.65 o                         
  10   1   1         17.92         19.76         1.26 o                         
  11   1   1         37.67         39.28         1.87 o                         
  12   1   1         19.45         22.07         1.46 o                         
 -12   2   1         29.13         33.36         2.04 o                         
 -11   2   1         39.16         43.80         1.58 o                         
 -10   2   1          2.97          3.41         0.54 o                         
  -9   2   1          0.10         -0.18         0.40 o                         
  -8   2   1         12.39          9.21         0.53 o                         
  -7   2   1          6.00          7.83         0.46 o                         
  -6   2   1          2.81          2.24         0.25 o                         
  -5   2   1          7.38         10.26         0.48 o                         
  -4   2   1         51.08         50.00         0.96 o                         
  -3   2   1       2354.85       2399.61        27.77 o                         
  -2   2   1       2865.30       2837.38        32.76 o                         
  -1   2   1      10725.69       9756.50       154.10 o                         
   0   2   1       5047.33       4679.70        69.77 o                         
   1   2   1       2296.56       2194.22        32.75 o                         
   2   2   1       1693.18       1647.42        19.08 o                         
   3   2   1        331.43        338.01         3.88 o                         
   4   2   1        676.89        727.22         8.83 o                         
   5   2   1         15.90         15.36         0.53 o                         
   6   2   1         15.52         11.68         0.46 o                         
   7   2   1        115.75        112.32         2.00 o                         
   8   2   1        569.88        550.57         9.77 o                         
   9   2   1          0.46         -0.19         0.40 o                         
  10   2   1        139.77        139.02         3.42 o                         
  11   2   1         34.18         40.55         1.58 o                         
  12   2   1         10.74         10.48         0.93 o                         
 -12   3   1         16.18         21.24         1.22 o                         
 -11   3   1          3.10          2.71         1.02 o                         
 -10   3   1         95.18         94.59         2.55 o                         
  -9   3   1          0.08          0.28         0.56 o                         
  -8   3   1          8.15          6.03         0.52 o                         
  -7   3   1         14.27         14.96         0.67 o                         
  -6   3   1        137.97        133.17         2.58 o                         
  -5   3   1        190.09        216.56         3.30 o                         
  -4   3   1        559.25        552.03         8.43 o                         
  -3   3   1         36.56         42.87         0.64 o                         
  -2   3   1        921.69        966.24        13.13 o                         
  -1   3   1        131.35        131.42         2.40 o                         
   0   3   1        387.44        394.97         7.33 o                         
   1   3   1         45.24         43.75         0.78 o                         
   2   3   1         93.29         98.93         1.47 o                         
   3   3   1         20.02         25.52         0.68 o                         
   4   3   1          2.04          4.95         0.25 o                         
   5   3   1         12.79         17.40         0.53 o                         
   6   3   1        466.01        470.68         6.93 o                         
   7   3   1        123.16        120.04         2.44 o                         
   8   3   1         11.14         11.34         0.60 o                         
   9   3   1         28.16         27.71         1.12 o                         
  10   3   1         69.73         77.03         2.21 o                         
  11   3   1         18.30         19.84         1.12 o                         
  12   3   1          2.91          3.76         0.94 o                         
 -12   4   1          9.68         12.91         1.90 o                         
 -11   4   1         41.27         37.64         2.91 o                         
 -10   4   1         72.95         74.79         2.75 o                         
  -9   4   1        134.23        129.10         3.19 o                         
  -8   4   1         11.04          9.65         0.69 o                         
  -7   4   1          8.98          9.48         0.62 o                         
  -6   4   1         12.67         10.20         0.65 o                         
  -5   4   1         78.95         78.96         1.45 o                         
  -4   4   1         70.26         65.83         1.30 o                         
  -3   4   1       1616.56       1599.73        25.48 o                         
  -2   4   1        840.64        915.21        15.66 o                         
  -1   4   1        560.73        546.43         9.42 o                         
   0   4   1         92.77         80.23         1.49 o                         
   1   4   1         34.27         28.87         0.59 o                         
   2   4   1        913.19        950.97        12.96 o                         
   3   4   1        623.10        649.21         8.91 o                         
   4   4   1          6.53          8.38         0.30 o                         
   5   4   1          9.93         10.55         0.45 o                         
   6   4   1        387.33        390.00         7.03 o                         
   7   4   1        127.69        124.51         2.60 o                         
   8   4   1         40.07         43.40         1.36 o                         
   9   4   1         40.37         39.24         1.72 o                         
  10   4   1          0.05         -0.04         0.53 o                         
  11   4   1         26.43         32.58         2.13 o                         
  12   4   1         15.31         14.69         3.62 o                         
 -11   5   1          6.88          5.81         1.01 o                         
 -10   5   1          0.66         -0.13         0.67 o                         
  -9   5   1          0.31         -0.36         0.62 o                         
  -8   5   1          7.67          8.20         0.88 o                         
  -7   5   1          2.85          3.15         0.50 o                         
  -6   5   1          4.36          4.87         0.50 o                         
  -5   5   1         39.66         35.48         1.86 o                         
  -4   5   1          0.02         -0.27         0.27 o                         
  -3   5   1          0.06          1.15         0.38 o                         
  -2   5   1         21.39         22.87         0.91 o                         
  -1   5   1        124.30        126.13         2.36 o                         
   0   5   1          3.53          4.80         0.24 o                         
   1   5   1        178.57        206.49         3.46 o                         
   2   5   1         16.07         20.27         0.62 o                         
   3   5   1         39.01         34.64         0.68 o                         
   4   5   1          3.30          3.36         0.24 o                         
   5   5   1        157.30        155.45         3.00 o                         
   6   5   1          1.04          0.71         0.51 o                         
   7   5   1         15.87         16.01         1.25 o                         
   8   5   1         10.40         13.06         0.78 o                         
   9   5   1          4.01          3.63         0.68 o                         
  10   5   1          3.12          1.24         0.73 o                         
  11   5   1          1.39          0.54         0.90 o                         
 -10   6   1          5.00          6.28         1.93 o                         
  -9   6   1         19.05         18.05         2.29 o                         
  -8   6   1          1.45         -0.24         2.03 o                         
  -7   6   1         41.60         40.37         2.28 o                         
  -6   6   1          0.00         -0.88         0.89 o                         
  -5   6   1         42.89         40.17         4.41 o                         
  -4   6   1        204.13        192.59         5.56 o                         
  -3   6   1         43.95         43.78         1.35 o                         
  -2   6   1          2.07          2.61         0.38 o                         
  -1   6   1         53.86         58.48         1.93 o                         
   0   6   1         28.22         29.49         0.66 o                         
   1   6   1          2.13          2.06         0.18 o                         
   2   6   1          1.91          1.80         0.29 o                         
   3   6   1         63.13         64.53         1.47 o                         
   4   6   1         70.21         69.00         1.44 o                         
   5   6   1        261.95        266.24         5.95 o                         
   6   6   1         32.10         34.70         1.41 o                         
   7   6   1         27.79         23.73         1.27 o                         
   8   6   1          5.95          4.36         0.87 o                         
   9   6   1          0.10          0.53         0.81 o                         
  10   6   1          1.56          1.35         0.94 o                         
  -9   7   1          6.34          5.60         1.58 o                         
  -8   7   1          0.97         -0.16         1.22 o                         
  -7   7   1          3.62          0.48         1.10 o                         
  -6   7   1          0.84         -0.05         0.92 o                         
  -5   7   1          0.02          0.49         1.12 o                         
  -4   7   1         25.15         27.98         1.62 o                         
  -3   7   1         30.76         31.17         1.24 o                         
  -2   7   1          0.05          0.21         0.42 o                         
  -1   7   1         10.18         12.40         1.26 o                         
   0   7   1         91.86         91.63         2.71 o                         
   1   7   1         35.83         34.24         1.33 o                         
   2   7   1         12.53         13.55         0.60 o                         
   3   7   1          0.33          0.19         0.37 o                         
   4   7   1          8.42          8.99         0.80 o                         
   5   7   1          7.76          9.62         1.28 o                         
   6   7   1          4.48          3.68         0.75 o                         
   7   7   1          0.17         -0.66         0.71 o                         
   8   7   1         27.43         25.82         1.61 o                         
   9   7   1          2.27          2.49         1.04 o                         
  -8   8   1          0.72          0.61         1.48 o                         
  -7   8   1          0.31         -1.20         1.20 o                         
  -6   8   1         57.97         55.02         2.68 o                         
  -5   8   1          0.60          1.87         1.19 o                         
  -4   8   1         15.42         16.39         1.30 o                         
  -3   8   1          4.09          3.83         0.74 o                         
  -2   8   1         85.31         96.36         4.02 o                         
  -1   8   1          4.14          2.92         0.85 o                         
   0   8   1          5.29          5.85         0.98 o                         
   1   8   1         34.57         34.52         1.75 o                         
   2   8   1          9.78         10.23         1.36 o                         
   3   8   1          8.10         10.54         1.54 o                         
   4   8   1         14.70         17.53         2.01 o                         
   5   8   1          4.28          3.64         1.75 o                         
   6   8   1         10.17         10.35         1.81 o                         
   7   8   1          0.02          1.40         1.52 o                         
   8   8   1         15.50         13.45         2.69 o                         
  -6   9   1          0.32          0.66         2.96 o                         
  -5   9   1          0.06          1.54         2.63 o                         
  -4   9   1          3.20         -1.32         2.52 o                         
  -3   9   1         12.06          9.10         3.07 o                         
  -2   9   1         10.15         13.16         3.40 o                         
  -1   9   1         11.80         12.23         2.05 o                         
   0   9   1          3.61          3.81         1.50 o                         
   1   9   1          0.09         -0.44         1.24 o                         
   2   9   1          0.42          2.41         2.41 o                         
   3   9   1          4.77          4.12         1.55 o                         
   4   9   1          0.73         -0.15         1.34 o                         
   5   9   1          1.07         -0.14         1.34 o                         
   6   9   1          4.37          3.67         1.68 o                         
   7   9   1          0.31          1.43         1.97 o                         
  -4  10   1          0.11         -1.21         2.85 o                         
  -3  10   1         20.35         23.68         4.39 o                         
  -2  10   1          0.92         -1.10         2.19 o                         
  -1  10   1          0.00         -0.13         1.59 o                         
   0  10   1          1.77          1.54         2.08 o                         
   1  10   1          1.10          0.55         2.19 o                         
   2  10   1          0.11          3.73         2.74 o                         
   3  10   1          4.87          4.28         3.29 o                         
   4  10   1          1.86         -0.66         2.41 o                         
 -12   0   2          0.44          0.15         0.74 o                         
 -11   0   2          3.33          3.94         0.88 o                         
 -10   0   2         28.24         27.17         1.54 o                         
  -9   0   2         16.28         15.59         2.50 o                         
  -8   0   2         25.29         24.97         1.28 o                         
  -7   0   2        134.89        155.68         7.44 o                         
  -6   0   2         88.83        119.95         4.88 o                         
  -5   0   2       1164.34       1149.41        30.05 o                         
  -4   0   2       4321.76       4450.52        99.77 o                         
  -3   0   2       1445.47       1325.00        22.55 o                         
  -2   0   2       1108.34       1001.32        15.94 o                         
  -1   0   2       5569.81       5033.06        85.11 o                         
   0   0   2        998.79        943.36        21.56 o                         
   1   0   2       7313.67       6731.65       106.39 o                         
   2   0   2       1912.22       1674.56        28.36 o                         
   3   0   2        655.04        684.33        11.76 o                         
   4   0   2        533.13        561.43        12.19 o                         
   5   0   2        115.11        140.42         3.57 o                         
   6   0   2          8.52          8.40         0.67 o                         
   7   0   2        460.48        414.43         9.86 o                         
   8   0   2       1593.48       1556.63        35.41 o                         
   9   0   2        501.80        501.81        12.24 o                         
  10   0   2          2.70          1.39         1.00 o                         
  11   0   2          2.52          3.58         0.99 o                         
  12   0   2          0.57          1.06         0.97 o                         
 -13   1   2          3.41          0.86         1.54 o                         
 -12   1   2          0.47          0.25         0.59 o                         
 -11   1   2         27.19         24.50         1.48 o                         
 -10   1   2          5.77          5.10         0.57 o                         
  -9   1   2         11.81         11.41         0.65 o                         
  -8   1   2         12.95         15.38         0.70 o                         
  -7   1   2          7.03          6.83         0.46 o                         
  -6   1   2         10.03          8.87         0.46 o                         
  -5   1   2       1365.04       1487.89        25.36 o                         
  -4   1   2        197.75        212.49         3.53 o                         
  -3   1   2        292.43        313.73         4.18 o                         
  -2   1   2       1941.67       1861.96        21.54 o                         
  -1   1   2        160.89        135.09         1.78 o                         
   0   1   2          1.27          2.89         0.21 o                         
   1   1   2       1189.36       1172.59        13.59 o                         
   2   1   2         59.88         56.99         0.87 o                         
   3   1   2         79.99         61.47         0.85 o                         
   4   1   2       1161.21       1221.31        16.63 o                         
   5   1   2        687.52        707.74        10.26 o                         
   6   1   2         84.13         74.31         1.45 o                         
   7   1   2          2.06          3.84         0.43 o                         
   8   1   2        225.50        224.01         4.50 o                         
   9   1   2         39.02         40.00         1.26 o                         
  10   1   2         64.52         68.41         2.02 o                         
  11   1   2          0.01          0.00         0.53 o                         
  12   1   2         43.59         51.15         2.01 o                         
 -12   2   2          0.40         -0.78         0.78 o                         
 -11   2   2          6.46          6.03         0.69 o                         
 -10   2   2         46.88         45.06         1.90 o                         
  -9   2   2         18.82         13.34         0.73 o                         
  -8   2   2          0.95          1.19         0.39 o                         
  -7   2   2         47.95         44.41         1.12 o                         
  -6   2   2        246.41        255.55         4.61 o                         
  -5   2   2          0.31          3.47         0.27 o                         
  -4   2   2          6.26          6.42         0.36 o                         
  -3   2   2        169.23        187.28         2.56 o                         
  -2   2   2        174.27        177.11         2.31 o                         
  -1   2   2      11453.13      10166.48       143.50 o                         
   0   2   2        105.21         99.03         1.60 o                         
   1   2   2         95.94         70.66         0.98 o                         
   2   2   2       1724.07       1775.76        22.09 o                         
   3   2   2         36.76         46.29         0.74 o                         
   4   2   2         50.40         43.54         0.86 o                         
   5   2   2        396.62        395.00         5.82 o                         
   6   2   2          6.54          6.21         0.37 o                         
   7   2   2        228.40        210.79         3.68 o                         
   8   2   2         92.09         94.13         2.06 o                         
   9   2   2          3.03          3.46         0.56 o                         
  10   2   2         92.93         89.44         3.51 o                         
  11   2   2         10.44         10.68         0.87 o                         
  12   2   2          6.98          8.03         0.87 o                         
 -12   3   2          0.25         -0.60         0.60 o                         
 -11   3   2         17.27         12.99         0.93 o                         
 -10   3   2         41.85         38.27         1.43 o                         
  -9   3   2          7.51          3.95         0.51 o                         
  -8   3   2         87.72         84.28         2.93 o                         
  -7   3   2          3.10          3.51         0.42 o                         
  -6   3   2         20.30         24.14         0.81 o                         
  -5   3   2          1.72          2.82         0.31 o                         
  -4   3   2         66.56         45.80         0.96 o                         
  -3   3   2         42.50         57.12         0.99 o                         
  -2   3   2        603.63        561.27         8.06 o                         
  -1   3   2        980.99       1033.90        17.64 o                         
   0   3   2        278.93        287.50         4.42 o                         
   1   3   2        121.78        132.52         1.99 o                         
   2   3   2         67.70         77.04         1.22 o                         
   3   3   2        783.95        799.92        11.47 o                         
   4   3   2        109.33        112.77         1.91 o                         
   5   3   2         41.66         49.13         1.10 o                         
   6   3   2         26.97         32.49         0.97 o                         
   7   3   2          2.74          2.60         0.43 o                         
   8   3   2         15.28         13.48         1.04 o                         
   9   3   2          9.16          8.00         0.65 o                         
  10   3   2         24.55         25.75         1.16 o                         
  11   3   2          6.44          7.74         0.79 o                         
  12   3   2          0.90          0.97         0.82 o                         
 -12   4   2          9.58          7.68         1.97 o                         
 -11   4   2         10.68         12.14         1.42 o                         
 -10   4   2          0.03         -0.84         0.84 o                         
  -9   4   2          1.94          2.38         0.54 o                         
  -8   4   2          8.38          7.36         0.92 o                         
  -7   4   2         12.85          9.63         0.84 o                         
  -6   4   2          0.00         -0.34         0.34 o                         
  -5   4   2          3.43          2.88         0.30 o                         
  -4   4   2         84.89         79.37         1.92 o                         
  -3   4   2        773.39        775.50        14.38 o                         
  -2   4   2          0.83          1.00         0.25 o                         
  -1   4   2        389.73        388.50         8.02 o                         
   0   4   2          0.41          0.33         0.15 o                         
   1   4   2        149.96        154.27         2.45 o                         
   2   4   2         66.21         72.11         1.24 o                         
   3   4   2         48.44         42.36         0.85 o                         
   4   4   2        311.07        329.21         5.45 o                         
   5   4   2        224.23        231.74         3.98 o                         
   6   4   2        226.96        230.20         4.33 o                         
   7   4   2          6.15          4.50         0.62 o                         
   8   4   2         17.02         18.82         1.23 o                         
   9   4   2          0.57          1.00         0.50 o                         
  10   4   2          3.16          4.16         0.63 o                         
  11   4   2          4.26          4.85         0.75 o                         
 -11   5   2         10.53         11.67         1.93 o                         
 -10   5   2         51.36         50.44         2.29 o                         
  -9   5   2          9.67          9.39         1.20 o                         
  -8   5   2          0.51          0.32         0.69 o                         
  -7   5   2         17.75         14.72         1.46 o                         
  -6   5   2         10.94         12.25         1.98 o                         
  -5   5   2         62.91         61.35         1.94 o                         
  -4   5   2        121.28        124.46         2.88 o                         
  -3   5   2          5.33          5.70         0.53 o                         
  -2   5   2        167.23        175.67         3.82 o                         
  -1   5   2        229.03        236.96         5.04 o                         
   0   5   2        104.12        131.26         2.28 o                         
   1   5   2        195.27        194.93         3.08 o                         
   2   5   2          2.22          2.94         0.21 o                         
   3   5   2          0.73          0.90         0.23 o                         
   4   5   2         21.27         23.43         0.57 o                         
   5   5   2         74.96         76.63         1.56 o                         
   6   5   2          1.03          0.28         0.45 o                         
   7   5   2         27.64         21.30         0.98 o                         
   8   5   2          3.01          2.27         0.47 o                         
   9   5   2          0.18         -0.19         0.51 o                         
  10   5   2          0.41          0.97         0.66 o                         
  11   5   2          1.33          1.31         0.88 o                         
 -10   6   2         11.33         11.75         1.75 o                         
  -9   6   2          4.84          5.06         1.37 o                         
  -8   6   2          0.09         -0.54         1.04 o                         
  -7   6   2          0.38         -0.45         0.92 o                         
  -6   6   2        125.17        127.26         4.62 o                         
  -5   6   2          6.22          3.57         0.93 o                         
  -4   6   2        179.03        176.54         6.09 o                         
  -3   6   2         30.99         33.14         1.28 o                         
  -2   6   2          0.32          0.12         0.32 o                         
  -1   6   2        173.46        191.12         4.71 o                         
   0   6   2         17.59         16.70         0.62 o                         
   1   6   2          0.00          0.39         0.22 o                         
   2   6   2          0.65          0.00         0.21 o                         
   3   6   2          1.67          1.34         0.26 o                         
   4   6   2         61.82         55.30         1.32 o                         
   5   6   2         49.47         48.35         1.40 o                         
   6   6   2         15.78         17.07         1.00 o                         
   7   6   2          0.62          0.63         0.63 o                         
   8   6   2         21.02         21.25         1.21 o                         
   9   6   2          6.84          9.90         1.77 o                         
  10   6   2          4.34          5.08         1.00 o                         
  -9   7   2          3.29          2.88         1.58 o                         
  -8   7   2         14.03         14.61         1.63 o                         
  -7   7   2          7.01          4.41         1.21 o                         
  -6   7   2          3.74          5.50         1.12 o                         
  -5   7   2          5.69          4.90         1.02 o                         
  -4   7   2          0.45          0.98         0.81 o                         
  -3   7   2         41.95         44.26         1.70 o                         
  -2   7   2         17.58         19.47         1.49 o                         
  -1   7   2          2.00          1.17         0.78 o                         
   0   7   2          0.00         -0.22         0.38 o                         
   1   7   2         29.06         31.61         1.54 o                         
   2   7   2         27.48         26.32         1.93 o                         
   3   7   2         32.13         33.59         1.33 o                         
   4   7   2          1.95          2.08         0.53 o                         
   5   7   2          4.37          2.67         0.61 o                         
   6   7   2          0.27         -0.53         0.53 o                         
   7   7   2          3.99          3.55         0.79 o                         
   8   7   2          4.82          4.46         0.96 o                         
   9   7   2          0.03          0.25         0.88 o                         
  -8   8   2          5.17          3.51         2.41 o                         
  -7   8   2          0.31          2.28         1.61 o                         
  -6   8   2         10.38         10.26         1.81 o                         
  -5   8   2         49.27         48.80         5.04 o                         
  -4   8   2         56.04         59.12         2.59 o                         
  -3   8   2         43.04         45.04         2.77 o                         
  -2   8   2          0.16          0.11         1.01 o                         
  -1   8   2          0.05         -0.72         0.72 o                         
   0   8   2          1.12          0.36         0.73 o                         
   1   8   2         25.96         28.81         2.78 o                         
   2   8   2          3.78          2.80         0.76 o                         
   3   8   2         16.98         15.99         3.07 o                         
   4   8   2         23.03         24.99         2.41 o                         
   5   8   2          1.55          2.11         2.03 o                         
   6   8   2          4.83          2.29         1.34 o                         
   7   8   2          0.03         -0.64         1.29 o                         
   8   8   2          8.26          9.19         1.31 o                         
  -6   9   2          1.28          4.50         3.18 o                         
  -5   9   2          0.02         -1.10         2.52 o                         
  -4   9   2         35.28         30.15         4.72 o                         
  -3   9   2         15.13         19.74         3.73 o                         
  -2   9   2          0.51          0.22         1.34 o                         
  -1   9   2          0.02         -0.86         1.08 o                         
   0   9   2          0.78          0.84         0.86 o                         
   1   9   2          3.78          3.79         1.10 o                         
   2   9   2         10.58         10.28         4.44 o                         
   3   9   2          2.12          1.76         1.34 o                         
   4   9   2          0.75          0.15         1.44 o                         
   5   9   2          1.25          1.11         1.37 o                         
   6   9   2         11.59          7.13         2.30 o                         
  -4  10   2          5.80          9.87         3.40 o                         
  -3  10   2          0.61          5.72         3.40 o                         
  -2  10   2         11.13          9.54         2.25 o                         
  -1  10   2          2.18          0.11         2.19 o                         
   0  10   2          0.08          0.91         2.19 o                         
   1  10   2          3.83          1.97         2.63 o                         
   2  10   2          0.28          0.99         2.41 o                         
   3  10   2          3.44          3.40         3.18 o                         
 -12   1   3          0.74          0.88         0.73 o                         
 -11   1   3          0.71          0.16         0.50 o                         
 -10   1   3         10.80          8.42         0.86 o                         
  -9   1   3          3.32          4.56         0.63 o                         
  -8   1   3          0.42          0.17         0.36 o                         
  -7   1   3        213.70        221.31         4.10 o                         
  -6   1   3         93.59         91.99         1.87 o                         
  -5   1   3        376.14        402.97         7.13 o                         
  -4   1   3          6.68          6.22         0.40 o                         
  -3   1   3         36.65         29.55         0.71 o                         
  -2   1   3        251.23        231.09         2.97 o                         
  -1   1   3        457.29        465.61         5.87 o                         
   0   1   3        686.18        664.62         8.33 o                         
   1   1   3          7.38          5.13         0.23 o                         
   2   1   3         82.11         83.60         1.13 o                         
   3   1   3        877.86        941.18        13.48 o                         
   4   1   3        482.64        530.37         7.71 o                         
   5   1   3        388.50        448.77         6.97 o                         
   6   1   3        374.59        367.19         5.83 o                         
   7   1   3         44.54         50.44         1.25 o                         
   8   1   3          7.67          6.80         0.53 o                         
   9   1   3        231.32        233.72         4.49 o                         
  10   1   3         44.85         48.13         1.57 o                         
  11   1   3          0.10         -0.22         0.51 o                         
  12   1   3          0.04          0.03         0.81 o                         
 -12   2   3          0.87          0.42         0.89 o                         
 -11   2   3         20.35         20.25         1.22 o                         
 -10   2   3          2.19          1.35         0.50 o                         
  -9   2   3         10.94          9.36         0.66 o                         
  -8   2   3         72.99         67.08         1.95 o                         
  -7   2   3         20.58         25.38         0.79 o                         
  -6   2   3        100.27         99.83         2.16 o                         
  -5   2   3        132.58        152.82         3.02 o                         
  -4   2   3        431.30        417.49         6.81 o                         
  -3   2   3        867.39        976.47        12.75 o                         
  -2   2   3          1.60          2.50         0.20 o                         
  -1   2   3         18.08         14.95         0.47 o                         
   0   2   3       1342.69       1261.01        16.38 o                         
   1   2   3         43.88         35.54         0.58 o                         
   2   2   3          0.14          3.27         0.35 o                         
   3   2   3         21.45         16.64         0.66 o                         
   4   2   3        308.67        339.54         5.02 o                         
   5   2   3        384.83        362.20         5.66 o                         
   6   2   3         75.62         83.97         1.60 o                         
   7   2   3        694.20        661.37        10.25 o                         
   8   2   3         22.16         23.18         0.92 o                         
   9   2   3          9.43          8.33         0.68 o                         
  10   2   3          4.62          6.48         0.69 o                         
  11   2   3          0.02          1.17         0.57 o                         
  12   2   3          4.42          5.35         1.33 o                         
 -12   3   3          0.04         -0.08         1.03 o                         
 -11   3   3         12.76          9.65         1.52 o                         
 -10   3   3          0.11          0.17         0.51 o                         
  -9   3   3         10.75          9.05         1.32 o                         
  -8   3   3          6.35          9.56         0.71 o                         
  -7   3   3          1.08          2.08         0.72 o                         
  -6   3   3        194.71        206.43         4.21 o                         
  -5   3   3          2.77          2.59         0.31 o                         
  -4   3   3        324.79        332.89         5.48 o                         
  -3   3   3       1134.62       1189.59        17.87 o                         
  -2   3   3        128.99        113.46         1.93 o                         
  -1   3   3        183.05        190.13         2.86 o                         
   0   3   3        620.48        683.51        10.34 o                         
   1   3   3         68.97         63.39         1.20 o                         
   2   3   3        204.79        197.08         2.57 o                         
   3   3   3        308.25        319.16         4.93 o                         
   4   3   3          9.98         10.28         0.38 o                         
   5   3   3         48.73         59.29         1.21 o                         
   6   3   3        134.75        139.32         2.70 o                         
   7   3   3        374.66        387.58         7.05 o                         
   8   3   3          7.81          6.99         0.84 o                         
   9   3   3         10.63          9.46         0.73 o                         
  10   3   3          0.97          0.93         0.56 o                         
  11   3   3         12.34         13.25         0.93 o                         
  12   3   3         14.30         14.23         2.20 o                         
 -11   4   3          0.00          0.61         0.89 o                         
 -10   4   3          0.36          0.29         0.73 o                         
  -9   4   3         22.05         25.35         1.19 o                         
  -8   4   3          4.35          3.14         0.63 o                         
  -7   4   3        106.85        101.19         3.26 o                         
  -6   4   3          8.67          8.82         0.64 o                         
  -5   4   3          1.22          0.16         0.27 o                         
  -4   4   3         19.10         17.26         0.69 o                         
  -3   4   3         10.90          7.96         0.33 o                         
  -2   4   3       2855.10       2936.97        49.90 o                         
  -1   4   3        393.47        397.51         6.48 o                         
   0   4   3        156.75        153.76         2.36 o                         
   1   4   3        410.29        414.12         7.20 o                         
   2   4   3        298.56        280.88         4.35 o                         
   3   4   3         65.76         64.71         1.45 o                         
   4   4   3         33.65         31.93         0.79 o                         
   5   4   3        105.17        100.89         1.93 o                         
   6   4   3         88.45         84.72         1.89 o                         
   7   4   3        117.31        119.35         2.54 o                         
   8   4   3          4.33          4.16         0.54 o                         
   9   4   3          2.08          1.39         0.51 o                         
  10   4   3          6.94          8.72         0.77 o                         
  11   4   3          8.09          9.76         0.98 o                         
 -11   5   3          5.46          2.96         1.20 o                         
 -10   5   3          0.67          1.16         0.86 o                         
  -9   5   3          0.85          0.97         1.03 o                         
  -8   5   3         13.37         10.50         1.62 o                         
  -7   5   3          2.15          1.85         0.78 o                         
  -6   5   3          3.96          5.55         0.74 o                         
  -5   5   3        101.11        101.55         2.82 o                         
  -4   5   3          1.64          2.63         0.69 o                         
  -3   5   3          4.45          2.12         0.52 o                         
  -2   5   3        144.09        144.31         3.31 o                         
  -1   5   3          1.88          2.52         0.33 o                         
   0   5   3        245.90        259.66         4.62 o                         
   1   5   3          0.17          0.37         0.16 o                         
   2   5   3        250.65        252.05         3.95 o                         
   3   5   3         31.65         41.40         0.93 o                         
   4   5   3         45.88         45.93         1.24 o                         
   5   5   3         32.04         32.97         1.01 o                         
   6   5   3         19.79         19.30         0.77 o                         
   7   5   3         33.79         34.16         1.49 o                         
   8   5   3          6.28          4.35         0.51 o                         
   9   5   3         34.45         33.63         1.29 o                         
  10   5   3          0.29          0.79         0.75 o                         
  11   5   3          0.00         -0.44         2.96 o                         
 -10   6   3          5.34          8.28         1.60 o                         
  -9   6   3          0.06         -0.49         1.13 o                         
  -8   6   3          0.56         -1.21         1.21 o                         
  -7   6   3          1.47          1.71         1.00 o                         
  -6   6   3         30.96         27.95         1.75 o                         
  -5   6   3          0.00         -0.33         0.80 o                         
  -4   6   3        408.20        407.83        11.31 o                         
  -3   6   3         43.68         42.99         1.86 o                         
  -2   6   3         25.97         30.27         1.17 o                         
  -1   6   3         22.79         21.78         1.43 o                         
   0   6   3        141.85        141.88         3.28 o                         
   1   6   3         77.10         78.62         1.74 o                         
   2   6   3         13.80         12.68         0.51 o                         
   3   6   3         50.11         53.30         1.17 o                         
   4   6   3         45.00         44.88         1.28 o                         
   5   6   3         98.85         95.16         2.27 o                         
   6   6   3          5.63          5.67         0.73 o                         
   7   6   3          0.00         -0.17         0.61 o                         
   8   6   3          6.30          7.03         1.20 o                         
   9   6   3          0.55          1.46         0.84 o                         
  10   6   3          3.75          1.44         1.05 o                         
  -9   7   3          0.15         -0.19         1.32 o                         
  -8   7   3          0.72          0.26         1.11 o                         
  -7   7   3          0.38         -0.91         0.91 o                         
  -6   7   3         41.40         35.17         2.02 o                         
  -5   7   3         56.83         52.85         2.42 o                         
  -4   7   3         71.67         73.57         2.76 o                         
  -3   7   3          0.59          0.01         0.59 o                         
  -2   7   3         24.06         23.60         1.68 o                         
  -1   7   3         27.04         28.39         1.37 o                         
   0   7   3         20.25         20.90         1.90 o                         
   1   7   3          4.63          3.47         0.63 o                         
   2   7   3          0.09         -0.56         0.56 o                         
   3   7   3          1.45          0.91         0.42 o                         
   4   7   3         69.15         70.03         2.34 o                         
   5   7   3          7.83          9.20         0.80 o                         
   6   7   3          0.70          0.84         0.56 o                         
   7   7   3          2.49          1.43         0.74 o                         
   8   7   3          1.90          1.00         0.84 o                         
   9   7   3         15.42         13.23         1.40 o                         
  -8   8   3          0.00         -1.75         2.30 o                         
  -7   8   3          3.39          5.50         1.76 o                         
  -6   8   3          1.38         -1.33         2.36 o                         
  -5   8   3         39.46         36.12         1.99 o                         
  -4   8   3         46.29         45.73         2.24 o                         
  -3   8   3          3.56          2.44         0.90 o                         
  -2   8   3          9.22          9.72         1.30 o                         
  -1   8   3          6.60          5.78         1.08 o                         
   0   8   3          9.33         10.40         1.09 o                         
   1   8   3          0.88          1.11         0.76 o                         
   2   8   3         14.94         13.97         1.42 o                         
   3   8   3         14.26         11.61         1.65 o                         
   4   8   3          3.19          2.67         1.08 o                         
   5   8   3         12.78         14.15         2.48 o                         
   6   8   3         31.35         35.47         2.40 o                         
   7   8   3          1.48          1.12         1.91 o                         
   8   8   3          0.34          2.22         1.19 o                         
  -6   9   3          0.05          1.43         3.07 o                         
  -5   9   3          2.26          1.80         2.09 o                         
  -4   9   3          0.17          1.73         1.82 o                         
  -3   9   3         20.59         21.94         2.32 o                         
  -2   9   3          0.03         -0.61         0.87 o                         
  -1   9   3          0.60          0.23         1.14 o                         
   0   9   3          0.20          0.16         0.93 o                         
   1   9   3          1.31          1.62         1.05 o                         
   2   9   3          5.70          7.19         1.59 o                         
   3   9   3          0.29          0.46         1.30 o                         
   4   9   3          3.97          0.51         1.42 o                         
   5   9   3          8.16          4.47         1.82 o                         
   6   9   3          0.38         -1.86         1.86 o                         
  -4  10   3          1.78         -0.88         2.85 o                         
  -3  10   3          1.70          3.07         1.94 o                         
  -2  10   3          4.73          3.79         1.92 o                         
  -1  10   3          0.55          1.08         1.62 o                         
   0  10   3          2.35          4.01         1.78 o                         
   1  10   3          4.73          4.39         2.74 o                         
   2  10   3         12.46          9.76         3.18 o                         
   3  10   3          4.36          4.17         3.29 o                         
 -12   0   4          6.73          5.85         1.27 o                         
 -11   0   4          8.65          7.03         1.23 o                         
 -10   0   4         94.40         85.41         3.05 o                         
  -9   0   4         31.52         28.06         1.70 o                         
  -8   0   4         24.29         19.67         1.28 o                         
  -7   0   4          8.27         10.97         0.86 o                         
  -6   0   4          0.26          0.07         0.48 o                         
  -5   0   4        155.51        145.72         4.07 o                         
  -4   0   4        167.31        183.96         4.95 o                         
  -3   0   4          5.82          6.64         0.48 o                         
  -2   0   4         88.61         79.35         2.12 o                         
  -1   0   4       1833.31       1749.20        34.94 o                         
   0   0   4        361.54        310.46         5.42 o                         
   1   0   4       2484.16       2532.25        40.17 o                         
   2   0   4          3.73          8.20         0.38 o                         
   3   0   4        482.79        554.93        11.40 o                         
   4   0   4       3267.00       3234.12       128.38 o                         
   5   0   4         25.00         32.32         1.25 o                         
   6   0   4         86.73         83.66         2.24 o                         
   7   0   4        448.08        445.32        10.54 o                         
   8   0   4         87.39         87.11         2.69 o                         
   9   0   4         52.14         46.38         1.90 o                         
  10   0   4         12.38         13.30         1.28 o                         
  11   0   4          0.93         -0.26         0.97 o                         
  12   0   4          0.09         -0.15         0.92 o                         
 -12   1   4          9.40          8.30         0.99 o                         
 -11   1   4          1.38          0.28         0.67 o                         
 -10   1   4          3.60          3.11         0.63 o                         
  -9   1   4          8.56          8.04         0.66 o                         
  -8   1   4          8.48          8.76         0.62 o                         
  -7   1   4          0.01          0.10         0.37 o                         
  -6   1   4        293.35        301.55         5.12 o                         
  -5   1   4          5.80          5.73         0.42 o                         
  -4   1   4         27.26         29.70         0.92 o                         
  -3   1   4          7.16          4.03         0.27 o                         
  -2   1   4         99.37        102.41         1.44 o                         
  -1   1   4        192.69        189.94         2.60 o                         
   0   1   4          3.34          7.31         0.25 o                         
   1   1   4          9.65          8.08         0.24 o                         
   2   1   4          3.69          3.11         0.21 o                         
   3   1   4       1561.92       1706.41        25.61 o                         
   4   1   4        919.71        937.67        16.14 o                         
   5   1   4        342.23        329.25         5.52 o                         
   6   1   4          2.90          2.25         0.36 o                         
   7   1   4         20.48         20.66         0.79 o                         
   8   1   4         68.80         70.25         1.61 o                         
   9   1   4        148.33        147.53         3.11 o                         
  10   1   4          8.63          8.95         0.77 o                         
  11   1   4         13.28         12.63         0.96 o                         
  12   1   4          0.96          0.70         0.80 o                         
 -12   2   4          4.65          6.89         1.34 o                         
 -11   2   4          8.50          7.70         0.81 o                         
 -10   2   4          3.74          3.52         0.66 o                         
  -9   2   4          1.90          1.48         0.56 o                         
  -8   2   4         19.69         15.35         1.10 o                         
  -7   2   4          3.53          3.92         0.45 o                         
  -6   2   4          1.08          0.86         0.35 o                         
  -5   2   4        153.87        143.65         2.78 o                         
  -4   2   4         59.93         66.48         1.19 o                         
  -3   2   4        322.64        327.67         4.83 o                         
  -2   2   4        232.13        236.72         3.53 o                         
  -1   2   4         45.67         51.94         0.87 o                         
   0   2   4         39.88         46.02         0.70 o                         
   1   2   4        298.59        292.54         4.09 o                         
   2   2   4        406.97        402.31         5.13 o                         
   3   2   4        478.53        491.50         7.52 o                         
   4   2   4          3.35          3.15         0.24 o                         
   5   2   4        106.09        129.42         2.09 o                         
   6   2   4        226.06        229.22         3.77 o                         
   7   2   4         91.81         78.54         1.64 o                         
   8   2   4        176.51        167.74         3.24 o                         
   9   2   4         15.96         16.14         0.97 o                         
  10   2   4          0.19         -0.11         0.53 o                         
  11   2   4          1.13          1.46         0.63 o                         
  12   2   4          0.40         -0.29         0.92 o                         
 -12   3   4          0.52         -1.50         1.50 o                         
 -11   3   4          6.94          7.89         1.25 o                         
 -10   3   4          4.82          5.88         0.76 o                         
  -9   3   4         12.41         12.95         0.85 o                         
  -8   3   4         76.47         71.10         1.84 o                         
  -7   3   4          3.25          3.20         0.53 o                         
  -6   3   4          4.23          4.87         0.52 o                         
  -5   3   4          0.02          0.42         0.32 o                         
  -4   3   4          0.02          0.56         0.22 o                         
  -3   3   4         79.00         93.68         1.73 o                         
  -2   3   4         10.37         13.00         0.45 o                         
  -1   3   4        385.29        386.78         6.30 o                         
   0   3   4        521.33        562.96         9.10 o                         
   1   3   4          8.69         10.93         0.42 o                         
   2   3   4        486.58        510.80         7.37 o                         
   3   3   4        151.42        160.84         2.74 o                         
   4   3   4         11.83         15.74         0.53 o                         
   5   3   4          0.32          0.41         0.30 o                         
   6   3   4        198.47        199.32         4.09 o                         
   7   3   4         70.70         67.40         1.75 o                         
   8   3   4          7.12          5.99         0.57 o                         
   9   3   4         11.19         11.72         0.79 o                         
  10   3   4          1.53          1.34         0.60 o                         
  11   3   4         27.95         33.64         2.18 o                         
  12   3   4         28.40         39.91         2.22 o                         
 -11   4   4          4.27          4.41         1.00 o                         
 -10   4   4          0.14         -0.74         0.74 o                         
  -9   4   4          8.27         10.09         0.88 o                         
  -8   4   4          5.99          4.33         0.66 o                         
  -7   4   4         12.26          8.72         0.70 o                         
  -6   4   4          0.15          0.38         0.59 o                         
  -5   4   4          2.49          1.76         0.40 o                         
  -4   4   4        144.61        143.45         2.89 o                         
  -3   4   4         21.68         20.43         0.87 o                         
  -2   4   4         47.63         37.97         0.79 o                         
  -1   4   4         28.09         24.30         0.54 o                         
   0   4   4         20.77         29.50         0.71 o                         
   1   4   4         30.42         32.19         0.78 o                         
   2   4   4         46.89         56.79         1.21 o                         
   3   4   4          4.43          4.13         0.25 o                         
   4   4   4          4.17          4.34         0.30 o                         
   5   4   4         16.20         16.81         0.68 o                         
   6   4   4         86.23         86.96         1.81 o                         
   7   4   4         15.10         14.76         0.73 o                         
   8   4   4          0.18         -0.09         0.56 o                         
   9   4   4          0.49         -0.42         0.43 o                         
  10   4   4         14.43         16.06         1.41 o                         
  11   4   4         14.40         17.23         1.14 o                         
 -11   5   4          0.06         -0.42         1.01 o                         
 -10   5   4          1.14          1.21         1.06 o                         
  -9   5   4         13.44         15.70         1.60 o                         
  -8   5   4          0.16         -0.50         1.02 o                         
  -7   5   4         19.39         14.99         1.36 o                         
  -6   5   4          7.74         10.46         0.83 o                         
  -5   5   4        240.48        232.89         8.22 o                         
  -4   5   4         10.77         12.05         1.09 o                         
  -3   5   4        140.18        137.20         3.27 o                         
  -2   5   4        143.95        145.16         2.79 o                         
  -1   5   4        132.54        137.11         2.84 o                         
   0   5   4          8.37         12.34         0.55 o                         
   1   5   4         75.04         76.41         1.57 o                         
   2   5   4         40.93         46.13         1.19 o                         
   3   5   4          0.07         -0.05         0.27 o                         
   4   5   4         24.33         25.48         1.01 o                         
   5   5   4         38.29         39.58         1.64 o                         
   6   5   4         22.51         26.07         1.63 o                         
   7   5   4         38.29         37.37         1.18 o                         
   8   5   4          1.56          2.36         0.52 o                         
   9   5   4         14.74         15.70         1.06 o                         
  10   5   4          0.91          0.52         1.15 o                         
 -10   6   4          9.89         13.67         2.34 o                         
  -9   6   4          1.97          3.98         1.21 o                         
  -8   6   4          0.01         -0.09         1.01 o                         
  -7   6   4          1.40         -0.06         0.91 o                         
  -6   6   4          0.27          0.15         0.83 o                         
  -5   6   4        210.51        199.81         5.37 o                         
  -4   6   4          0.12          0.20         0.64 o                         
  -3   6   4         40.71         39.98         1.64 o                         
  -2   6   4         14.00         12.98         0.92 o                         
  -1   6   4         59.60         57.56         1.63 o                         
   0   6   4          5.61          6.18         0.37 o                         
   1   6   4         15.90         16.92         0.72 o                         
   2   6   4        107.95        107.93         2.35 o                         
   3   6   4         28.41         26.90         0.98 o                         
   4   6   4         35.21         36.90         1.16 o                         
   5   6   4         58.85         63.56         2.41 o                         
   6   6   4          1.59          0.70         0.47 o                         
   7   6   4          4.65          5.35         0.83 o                         
   8   6   4          0.37          0.00         0.72 o                         
   9   6   4          3.45          1.07         0.89 o                         
  10   6   4          0.02         -0.04         1.97 o                         
  -9   7   4          6.43          6.03         2.74 o                         
  -8   7   4          1.55          0.55         1.21 o                         
  -7   7   4          3.23          1.43         2.07 o                         
  -6   7   4         40.00         30.24         2.15 o                         
  -5   7   4         16.49         12.56         2.03 o                         
  -4   7   4          2.01          1.08         1.18 o                         
  -3   7   4         22.53         21.56         1.31 o                         
  -2   7   4          8.24          6.62         0.84 o                         
  -1   7   4         47.90         52.92         1.95 o                         
   0   7   4         17.29         14.47         1.23 o                         
   1   7   4          3.76          3.19         0.64 o                         
   2   7   4         34.23         31.06         1.52 o                         
   3   7   4          2.93          2.51         0.50 o                         
   4   7   4         78.93         92.09         3.88 o                         
   5   7   4         19.12         20.37         1.44 o                         
   6   7   4          1.17          1.70         0.69 o                         
   7   7   4          6.10          7.03         0.89 o                         
   8   7   4         10.00         15.01         1.30 o                         
   9   7   4         10.07          9.32         1.55 o                         
  -8   8   4          7.29          8.77         2.63 o                         
  -7   8   4         15.49         16.83         1.93 o                         
  -6   8   4         12.54          9.21         1.61 o                         
  -5   8   4         18.91         17.80         1.84 o                         
  -4   8   4          1.07          1.23         0.93 o                         
  -3   8   4         24.73         22.39         1.44 o                         
  -2   8   4          0.87          0.28         0.89 o                         
  -1   8   4          4.74          4.75         1.11 o                         
   0   8   4          0.17         -0.44         0.82 o                         
   1   8   4          8.95          7.27         1.54 o                         
   2   8   4          0.33          0.84         0.78 o                         
   3   8   4         19.53         19.65         2.54 o                         
   4   8   4         82.82         94.40         3.67 o                         
   5   8   4          0.00          0.81         1.08 o                         
   6   8   4          2.22         -0.79         1.45 o                         
   7   8   4          0.21         -0.13         1.42 o                         
  -6   9   4          0.00          0.99         2.85 o                         
  -5   9   4          0.90          0.69         1.27 o                         
  -4   9   4          0.77          0.88         1.18 o                         
  -3   9   4          0.47          1.32         1.11 o                         
  -2   9   4          2.36          1.26         1.06 o                         
  -1   9   4          0.57         -0.02         1.26 o                         
   0   9   4          1.65          1.57         1.48 o                         
   1   9   4          0.58         -0.77         0.97 o                         
   2   9   4         25.41         27.72         2.63 o                         
   3   9   4         18.54         20.30         3.84 o                         
   4   9   4         15.97         18.88         2.37 o                         
   5   9   4          0.16         -0.17         1.97 o                         
   6   9   4          5.63          5.81         2.52 o                         
  -3  10   4          0.77         -1.55         1.55 o                         
  -2  10   4          0.10          1.10         2.74 o                         
  -1  10   4          0.87          0.48         1.59 o                         
   0  10   4          0.87          0.75         1.67 o                         
   1  10   4          0.56          3.25         1.89 o                         
   2  10   4          0.40          1.67         1.59 o                         
   3  10   4          2.52          3.84         1.97 o                         
 -12   1   5         17.28         16.14         1.59 o                         
 -11   1   5          2.19          2.03         0.68 o                         
 -10   1   5         34.31         35.72         2.16 o                         
  -9   1   5          9.65          8.54         0.71 o                         
  -8   1   5          2.76          1.91         0.50 o                         
  -7   1   5          2.39          1.83         0.43 o                         
  -6   1   5         49.25         42.74         1.11 o                         
  -5   1   5         11.76          9.59         0.51 o                         
  -4   1   5          0.32          0.41         0.28 o                         
  -3   1   5          0.05          0.29         0.29 o                         
  -2   1   5        227.61        216.81         3.44 o                         
  -1   1   5          6.35         11.59         0.49 o                         
   0   1   5         37.13         36.85         0.74 o                         
   1   1   5        123.65        126.24         1.99 o                         
   2   1   5        557.91        597.91         9.65 o                         
   3   1   5         43.81         47.19         0.97 o                         
   4   1   5          5.32          5.07         0.42 o                         
   5   1   5          0.15          0.42         0.36 o                         
   6   1   5          7.09         10.62         0.57 o                         
   7   1   5         15.37         13.23         0.83 o                         
   8   1   5          3.74          3.57         0.51 o                         
   9   1   5          2.25          2.20         0.67 o                         
  10   1   5          0.41          0.28         0.54 o                         
  11   1   5          2.94          2.68         0.69 o                         
  12   1   5         31.13         36.62         3.73 o                         
 -12   2   5          2.56          1.41         2.69 o                         
 -11   2   5         12.65         12.45         0.94 o                         
 -10   2   5         18.69         19.29         1.05 o                         
  -9   2   5          5.70          3.25         0.64 o                         
  -8   2   5         15.05         15.30         1.40 o                         
  -7   2   5          0.63          0.05         0.37 o                         
  -6   2   5          4.26          3.84         0.42 o                         
  -5   2   5         84.15         80.43         1.54 o                         
  -4   2   5        106.53        118.48         2.20 o                         
  -3   2   5         20.93         26.51         0.70 o                         
  -2   2   5        111.89        108.88         1.85 o                         
  -1   2   5         35.12         30.70         0.72 o                         
   0   2   5       2064.74       2090.46        29.70 o                         
   1   2   5        111.69        108.35         1.74 o                         
   2   2   5         69.61         55.62         1.00 o                         
   3   2   5        190.64        190.63         3.08 o                         
   4   2   5         58.78         70.98         1.39 o                         
   5   2   5         92.91         75.70         1.54 o                         
   6   2   5         15.10         16.32         0.75 o                         
   7   2   5        180.32        173.50         3.63 o                         
   8   2   5         42.35         41.75         1.51 o                         
   9   2   5          3.76          2.69         0.59 o                         
  10   2   5          4.92          3.94         0.68 o                         
  11   2   5          5.46          6.53         0.81 o                         
  12   2   5          6.59          8.22         2.08 o                         
 -12   3   5          0.20         -0.88         3.18 o                         
 -11   3   5          0.25          0.43         0.70 o                         
 -10   3   5          0.05          0.33         0.63 o                         
  -9   3   5          1.21          0.23         0.54 o                         
  -8   3   5          2.75          5.20         0.64 o                         
  -7   3   5         57.84         61.80         1.69 o                         
  -6   3   5         26.51         32.88         1.02 o                         
  -5   3   5         16.56         17.68         0.72 o                         
  -4   3   5        121.13        105.93         1.88 o                         
  -3   3   5         62.15         60.15         1.29 o                         
  -2   3   5          0.10          0.20         0.21 o                         
  -1   3   5        201.11        208.92         3.52 o                         
   0   3   5          6.70          2.91         0.29 o                         
   1   3   5        117.60        116.09         2.06 o                         
   2   3   5        471.01        465.38         7.11 o                         
   3   3   5         92.18         89.38         1.64 o                         
   4   3   5         11.58         13.23         0.73 o                         
   5   3   5         60.95         61.61         1.49 o                         
   6   3   5         10.49          8.25         0.55 o                         
   7   3   5          9.03          7.98         0.59 o                         
   8   3   5        124.58        118.87         2.46 o                         
   9   3   5          1.35          0.31         0.49 o                         
  10   3   5          3.56          4.04         0.65 o                         
  11   3   5          3.20          6.35         0.81 o                         
 -11   4   5          1.53          2.55         0.91 o                         
 -10   4   5          0.01         -0.72         0.72 o                         
  -9   4   5          1.23          1.83         0.60 o                         
  -8   4   5          1.63          2.01         0.66 o                         
  -7   4   5         54.97         45.56         1.69 o                         
  -6   4   5        340.71        342.66         7.50 o                         
  -5   4   5        192.22        186.92         3.85 o                         
  -4   4   5         32.10         32.88         0.90 o                         
  -3   4   5        111.76        118.78         2.15 o                         
  -2   4   5        137.45        141.64         2.65 o                         
  -1   4   5        480.56        477.96         8.33 o                         
   0   4   5         13.70         14.00         0.51 o                         
   1   4   5        169.62        180.95         3.11 o                         
   2   4   5        148.94        149.30         2.87 o                         
   3   4   5          4.04          5.42         0.40 o                         
   4   4   5         70.68         64.76         1.33 o                         
   5   4   5         51.33         49.37         1.18 o                         
   6   4   5        105.45        104.71         2.11 o                         
   7   4   5          0.71          0.11         0.64 o                         
   8   4   5         78.45         74.00         1.86 o                         
   9   4   5          7.56          6.02         0.66 o                         
  10   4   5          4.55          2.42         0.70 o                         
  11   4   5          4.88          5.27         1.48 o                         
 -11   5   5          0.02         -1.06         1.23 o                         
 -10   5   5          2.40          2.68         1.06 o                         
  -9   5   5         14.45         14.25         1.42 o                         
  -8   5   5          0.08          0.62         1.06 o                         
  -7   5   5         12.05         11.20         1.13 o                         
  -6   5   5         74.70         72.12         2.53 o                         
  -5   5   5         21.57         22.74         0.98 o                         
  -4   5   5         26.07         26.13         0.99 o                         
  -3   5   5          2.15          3.22         0.31 o                         
  -2   5   5        101.07         98.74         1.99 o                         
  -1   5   5         92.47         94.89         2.07 o                         
   0   5   5         83.77         77.27         1.59 o                         
   1   5   5         90.46         91.50         1.83 o                         
   2   5   5         10.86          8.77         0.51 o                         
   3   5   5          1.82          1.51         0.36 o                         
   4   5   5         71.61         76.96         2.02 o                         
   5   5   5          6.64          8.17         0.83 o                         
   6   5   5         58.06         58.98         1.83 o                         
   7   5   5          9.72         10.54         1.24 o                         
   8   5   5         29.91         31.76         1.34 o                         
   9   5   5          2.42          2.58         0.65 o                         
  10   5   5         28.53         37.58         4.27 o                         
 -10   6   5         19.01         24.67         2.85 o                         
  -9   6   5          1.02          1.37         1.01 o                         
  -8   6   5         27.17         25.84         2.61 o                         
  -7   6   5          2.00          1.29         0.87 o                         
  -6   6   5          1.06          0.37         0.74 o                         
  -5   6   5         28.70         28.48         1.49 o                         
  -4   6   5         90.63         85.53         2.70 o                         
  -3   6   5        242.07        215.41         8.93 o                         
  -2   6   5         47.57         47.19         1.87 o                         
  -1   6   5        124.44        126.09         4.64 o                         
   0   6   5          0.18          0.10         0.29 o                         
   1   6   5         22.79         20.23         1.32 o                         
   2   6   5          1.33          1.21         0.36 o                         
   3   6   5         71.65         76.80         2.03 o                         
   4   6   5         27.08         29.58         1.46 o                         
   5   6   5          0.98          0.85         0.63 o                         
   6   6   5          5.63          6.03         0.67 o                         
   7   6   5          0.00         -0.59         0.59 o                         
   8   6   5          0.30         -0.59         0.68 o                         
   9   6   5          1.09          0.94         0.86 o                         
  -9   7   5          1.03          1.75         2.63 o                         
  -8   7   5          8.19          8.38         1.70 o                         
  -7   7   5          3.71          3.70         1.36 o                         
  -6   7   5          2.92          1.14         1.25 o                         
  -5   7   5          2.60          1.10         1.19 o                         
  -4   7   5          8.34          7.18         1.14 o                         
  -3   7   5         31.10         27.16         3.18 o                         
  -2   7   5          1.11          1.29         0.74 o                         
  -1   7   5          2.58          2.46         0.71 o                         
   0   7   5          7.38          8.76         1.25 o                         
   1   7   5         19.62         17.59         1.57 o                         
   2   7   5          4.95          7.02         0.89 o                         
   3   7   5         94.90         97.66         2.41 o                         
   4   7   5          4.47          2.97         0.66 o                         
   5   7   5          0.78          0.85         0.63 o                         
   6   7   5         14.75         15.69         1.10 o                         
   7   7   5          0.59          0.66         0.67 o                         
   8   7   5          1.54          3.26         0.92 o                         
  -7   8   5          4.10          3.60         1.84 o                         
  -6   8   5          0.00          0.22         1.24 o                         
  -5   8   5          1.99          1.98         0.97 o                         
  -4   8   5          1.28          0.16         0.86 o                         
  -3   8   5         23.08         20.22         1.39 o                         
  -2   8   5         12.96         14.09         1.17 o                         
  -1   8   5          5.96          7.69         1.32 o                         
   0   8   5         22.63         23.00         2.25 o                         
   1   8   5         21.96         22.99         2.08 o                         
   2   8   5          6.78          5.06         0.93 o                         
   3   8   5         14.07         13.45         1.90 o                         
   4   8   5          0.18         -0.84         0.91 o                         
   5   8   5         28.84         29.31         1.80 o                         
   6   8   5          3.37          4.15         1.35 o                         
   7   8   5          0.17          2.55         1.43 o                         
  -5   9   5          0.32         -0.04         1.34 o                         
  -4   9   5          0.04         -0.04         1.18 o                         
  -3   9   5          3.83          3.28         1.24 o                         
  -2   9   5          7.47          6.43         1.48 o                         
  -1   9   5          1.19         -0.27         1.21 o                         
   0   9   5          9.06         10.02         1.70 o                         
   1   9   5         31.12         32.73         2.26 o                         
   2   9   5          0.03         -0.16         0.98 o                         
   3   9   5          0.95          2.01         1.44 o                         
   4   9   5          2.63          2.02         1.60 o                         
   5   9   5          9.14          5.37         2.30 o                         
  -2  10   5          2.41          1.86         2.85 o                         
  -1  10   5          0.10         -0.14         1.18 o                         
   0  10   5          3.95          3.03         1.31 o                         
   1  10   5         20.79         20.54         2.35 o                         
   2  10   5         17.70         18.86         3.07 o                         
 -12   0   6          4.33          2.13         1.64 o                         
 -11   0   6         55.97         58.85         2.75 o                         
 -10   0   6          8.45          6.96         1.10 o                         
  -9   0   6         42.38         46.25         1.91 o                         
  -8   0   6          0.00          0.52         0.88 o                         
  -7   0   6         81.41         86.41         2.60 o                         
  -6   0   6         50.90         45.57         1.90 o                         
  -5   0   6         87.92         88.41         2.52 o                         
  -4   0   6        279.14        295.49        11.28 o                         
  -3   0   6          1.32          4.67         0.66 o                         
  -2   0   6        280.28        277.36        11.66 o                         
  -1   0   6       2700.45       2928.41        76.01 o                         
   0   0   6        185.30        180.73         4.98 o                         
   1   0   6        307.26        297.03         9.34 o                         
   2   0   6        104.55        106.27         2.77 o                         
   3   0   6          0.70          3.85         0.70 o                         
   4   0   6        152.30        197.77         5.67 o                         
   5   0   6          7.95          8.80         1.04 o                         
   6   0   6         51.91         50.66         2.01 o                         
   7   0   6         28.07         22.12         1.14 o                         
   8   0   6         72.18         61.64         2.17 o                         
   9   0   6          3.27          3.12         0.89 o                         
  10   0   6         18.63         18.43         1.53 o                         
  11   0   6         18.15         24.88         1.76 o                         
 -12   1   6          2.30         -0.43         1.08 o                         
 -11   1   6          0.39          0.82         0.68 o                         
 -10   1   6          1.14          1.65         0.57 o                         
  -9   1   6          5.06          3.84         0.64 o                         
  -8   1   6         13.33         13.84         0.74 o                         
  -7   1   6          0.76          0.99         0.42 o                         
  -6   1   6         18.51         16.32         0.67 o                         
  -5   1   6        145.35        145.43         2.94 o                         
  -4   1   6         11.24         11.17         0.62 o                         
  -3   1   6          5.01          7.43         0.46 o                         
  -2   1   6        717.97        729.80        14.45 o                         
  -1   1   6          0.17          2.49         0.32 o                         
   0   1   6         69.14         62.63         1.25 o                         
   1   1   6         25.54         31.97         0.79 o                         
   2   1   6        306.39        367.53         5.43 o                         
   3   1   6          3.76          4.06         0.36 o                         
   4   1   6         10.92         13.79         0.57 o                         
   5   1   6         35.68         34.28         1.01 o                         
   6   1   6          2.14          3.51         0.44 o                         
   7   1   6         48.29         44.71         1.22 o                         
   8   1   6          1.44          2.01         0.51 o                         
   9   1   6          0.01         -0.45         0.45 o                         
  10   1   6          1.16         -0.09         0.73 o                         
  11   1   6          2.98          2.18         0.72 o                         
 -12   2   6          0.53          0.74         1.60 o                         
 -11   2   6          6.73          7.02         0.82 o                         
 -10   2   6         17.67         19.34         1.18 o                         
  -9   2   6          4.45          4.35         0.63 o                         
  -8   2   6        113.54        114.10         2.79 o                         
  -7   2   6         42.92         47.75         1.27 o                         
  -6   2   6        112.35        103.31         2.06 o                         
  -5   2   6        110.26        106.03         2.21 o                         
  -4   2   6         39.32         35.63         1.01 o                         
  -3   2   6         77.24         92.57         1.93 o                         
  -2   2   6        760.14        826.10        14.22 o                         
  -1   2   6          0.00          1.01         0.27 o                         
   0   2   6         14.32         18.96         0.54 o                         
   1   2   6        127.86        162.56         2.53 o                         
   2   2   6        256.29        278.51         4.40 o                         
   3   2   6        258.03        257.62         4.10 o                         
   4   2   6          9.55          6.70         0.43 o                         
   5   2   6          4.96          6.45         0.46 o                         
   6   2   6         31.77         31.64         0.95 o                         
   7   2   6          7.14          5.54         0.56 o                         
   8   2   6         18.55         14.45         0.79 o                         
   9   2   6          0.91          0.40         0.52 o                         
  10   2   6          4.81          6.53         0.76 o                         
  11   2   6          3.55          2.89         0.95 o                         
 -11   3   6          0.51         -0.26         0.68 o                         
 -10   3   6          2.27          1.70         0.83 o                         
  -9   3   6          2.82          2.16         0.60 o                         
  -8   3   6          0.06          1.17         0.53 o                         
  -7   3   6        105.50         95.38         2.40 o                         
  -6   3   6        164.74        161.96         3.23 o                         
  -5   3   6          0.30          0.04         0.36 o                         
  -4   3   6          6.34          5.91         0.47 o                         
  -3   3   6         29.07         31.96         0.92 o                         
  -2   3   6         66.55         69.27         1.34 o                         
  -1   3   6         51.77         67.05         1.32 o                         
   0   3   6         13.80         12.07         0.40 o                         
   1   3   6          3.31          8.84         0.45 o                         
   2   3   6          3.73          6.64         0.37 o                         
   3   3   6        107.06        102.10         2.34 o                         
   4   3   6          0.68          0.04         0.24 o                         
   5   3   6          8.70          8.05         0.52 o                         
   6   3   6         36.87         34.28         1.03 o                         
   7   3   6        129.04        132.98         3.03 o                         
   8   3   6         31.12         28.66         1.06 o                         
   9   3   6          0.02          0.00         0.50 o                         
  10   3   6          1.95          2.43         0.64 o                         
  11   3   6          8.02          8.06         1.48 o                         
 -11   4   6         11.44         16.60         4.00 o                         
 -10   4   6         16.07         16.87         2.08 o                         
  -9   4   6         11.76         11.69         1.38 o                         
  -8   4   6          1.76          1.25         0.65 o                         
  -7   4   6          0.18          1.15         0.60 o                         
  -6   4   6         68.47         68.98         2.65 o                         
  -5   4   6          8.16          9.95         1.06 o                         
  -4   4   6         96.24         97.89         2.19 o                         
  -3   4   6        154.65        152.84         3.17 o                         
  -2   4   6         77.89         82.64         1.68 o                         
  -1   4   6          6.23          6.79         0.60 o                         
   0   4   6        137.14        154.13         2.90 o                         
   1   4   6         25.49         28.71         0.85 o                         
   2   4   6         48.42         49.68         1.19 o                         
   3   4   6          0.02          0.34         0.33 o                         
   4   4   6         51.17         52.29         1.24 o                         
   5   4   6         35.59         35.57         1.01 o                         
   6   4   6          7.07          4.22         0.46 o                         
   7   4   6         90.79         97.36         2.22 o                         
   8   4   6          7.49          5.95         0.91 o                         
   9   4   6          0.00         -0.36         0.65 o                         
  10   4   6         10.31          9.60         1.34 o                         
 -10   5   6          0.24          1.72         1.14 o                         
  -9   5   6         12.82         11.89         1.61 o                         
  -8   5   6          1.09          0.66         0.87 o                         
  -7   5   6         31.99         36.05         1.79 o                         
  -6   5   6         36.38         36.96         2.12 o                         
  -5   5   6         82.70         81.28         2.66 o                         
  -4   5   6        100.52         94.55         2.43 o                         
  -3   5   6        116.35        106.91         2.61 o                         
  -2   5   6         11.38         13.06         0.57 o                         
  -1   5   6         24.25         24.28         0.96 o                         
   0   5   6         16.76         15.70         1.07 o                         
   1   5   6         32.90         32.91         1.41 o                         
   2   5   6         15.17         18.25         0.75 o                         
   3   5   6        164.60        176.34         4.67 o                         
   4   5   6          1.04          0.91         0.43 o                         
   5   5   6         86.18         93.78         2.74 o                         
   6   5   6         39.18         39.93         1.37 o                         
   7   5   6        120.23        120.22         3.18 o                         
   8   5   6          9.14          8.43         0.80 o                         
   9   5   6          0.02         -0.43         0.57 o                         
  10   5   6          7.29          9.05         1.26 o                         
  -9   6   6          2.60          4.41         1.62 o                         
  -8   6   6          1.53          1.47         1.40 o                         
  -7   6   6          1.06          0.79         1.23 o                         
  -6   6   6          6.55          5.43         1.33 o                         
  -5   6   6          0.00          1.22         1.22 o                         
  -4   6   6          0.41          0.59         0.94 o                         
  -3   6   6          4.95          4.26         0.83 o                         
  -2   6   6        159.17        160.94         4.40 o                         
  -1   6   6          5.04          5.46         0.80 o                         
   0   6   6          0.24         -0.23         0.49 o                         
   1   6   6         16.78         15.86         1.18 o                         
   2   6   6          6.47          5.79         0.54 o                         
   3   6   6        102.42        103.30         2.57 o                         
   4   6   6          1.07          0.51         0.47 o                         
   5   6   6          0.02         -0.10         0.48 o                         
   6   6   6          1.67          2.11         0.59 o                         
   7   6   6          4.41          5.08         0.78 o                         
   8   6   6         18.95         17.36         1.42 o                         
   9   6   6          4.81          6.06         1.49 o                         
  -8   7   6          3.56          2.78         1.71 o                         
  -7   7   6          0.01          0.75         1.91 o                         
  -6   7   6          3.06          0.49         1.64 o                         
  -5   7   6          7.95          6.17         1.40 o                         
  -4   7   6         30.86         27.79         1.84 o                         
  -3   7   6          6.35          7.53         1.00 o                         
  -2   7   6         80.52         84.25         2.76 o                         
  -1   7   6         57.92         62.71         2.27 o                         
   0   7   6         14.30         14.23         1.09 o                         
   1   7   6          6.32          7.07         0.97 o                         
   2   7   6          9.33          9.87         1.36 o                         
   3   7   6          0.03         -0.58         0.71 o                         
   4   7   6          5.68          6.24         0.97 o                         
   5   7   6         59.44         66.66         4.13 o                         
   6   7   6         12.36         13.56         1.23 o                         
   7   7   6         11.13         11.83         1.95 o                         
   8   7   6         12.39         16.35         2.01 o                         
  -7   8   6          2.15          1.64         2.08 o                         
  -6   8   6          0.53          1.87         1.27 o                         
  -5   8   6          0.01         -0.92         0.93 o                         
  -4   8   6         28.77         25.58         1.62 o                         
  -3   8   6          5.34          3.47         0.93 o                         
  -2   8   6         10.46          9.15         1.05 o                         
  -1   8   6          8.53         10.62         1.19 o                         
   0   8   6         83.11         76.53         4.66 o                         
   1   8   6          0.04         -0.98         1.15 o                         
   2   8   6          2.83          1.86         1.01 o                         
   3   8   6          5.36          7.15         1.31 o                         
   4   8   6          2.67          0.29         0.98 o                         
   5   8   6         16.27         15.71         1.69 o                         
   6   8   6          0.84          2.42         1.16 o                         
  -5   9   6          0.01         -1.12         1.39 o                         
  -4   9   6          5.29          5.96         1.48 o                         
  -3   9   6          5.53          4.41         1.34 o                         
  -2   9   6          1.57         -0.46         1.26 o                         
  -1   9   6         17.22         15.98         2.05 o                         
   0   9   6          1.15          0.36         1.26 o                         
   1   9   6          0.87          0.82         1.67 o                         
   2   9   6          0.72          1.10         1.12 o                         
   3   9   6          0.15         -0.82         1.03 o                         
   4   9   6          1.52          0.88         1.86 o                         
 -11   1   7          1.26          2.13         0.74 o                         
 -10   1   7          1.74          1.94         0.64 o                         
  -9   1   7          8.95          6.31         0.69 o                         
  -8   1   7          6.85          6.57         0.73 o                         
  -7   1   7          2.34          1.74         0.46 o                         
  -6   1   7         25.65         23.22         0.89 o                         
  -5   1   7         56.07         49.82         1.31 o                         
  -4   1   7        204.41        196.09         3.70 o                         
  -3   1   7        125.33        126.99         2.74 o                         
  -2   1   7        305.18        334.84         6.50 o                         
  -1   1   7          6.87          4.73         0.45 o                         
   0   1   7          3.83          2.25         0.37 o                         
   1   1   7          0.09         -0.14         0.27 o                         
   2   1   7         26.24         28.32         1.05 o                         
   3   1   7          2.27          1.60         0.37 o                         
   4   1   7         62.31         63.71         1.56 o                         
   5   1   7         13.88         15.33         0.75 o                         
   6   1   7          0.42         -0.30         0.51 o                         
   7   1   7         19.21         17.54         0.80 o                         
   8   1   7          4.05          2.30         0.51 o                         
   9   1   7          4.24          3.58         0.63 o                         
  10   1   7         17.70         21.92         1.16 o                         
  11   1   7          3.67          3.55         0.99 o                         
 -11   2   7          2.52          1.98         0.74 o                         
 -10   2   7          1.17          2.59         0.69 o                         
  -9   2   7          0.00         -0.11         0.51 o                         
  -8   2   7          3.50          5.00         0.61 o                         
  -7   2   7         96.87        105.94         2.18 o                         
  -6   2   7         58.72         60.64         1.54 o                         
  -5   2   7         35.58         33.35         1.42 o                         
  -4   2   7        241.50        235.05         4.75 o                         
  -3   2   7        233.12        277.90         5.52 o                         
  -2   2   7         18.18         14.78         1.29 o                         
  -1   2   7         34.65         54.75         1.18 o                         
   0   2   7         95.46        104.26         1.81 o                         
   1   2   7        200.73        199.98         3.44 o                         
   2   2   7         56.89         53.10         1.19 o                         
   3   2   7         51.50         54.62         1.31 o                         
   4   2   7         58.50         56.15         1.45 o                         
   5   2   7         28.70         29.19         1.15 o                         
   6   2   7         24.39         22.37         0.93 o                         
   7   2   7         46.25         33.61         1.17 o                         
   8   2   7         18.80         16.73         0.97 o                         
   9   2   7         31.52         28.09         1.15 o                         
  10   2   7          0.28         -0.20         0.60 o                         
  11   2   7          9.84         10.37         1.38 o                         
 -11   3   7          0.15          1.17         1.00 o                         
 -10   3   7          1.11          2.20         0.65 o                         
  -9   3   7          2.43          3.38         0.67 o                         
  -8   3   7          0.83          1.26         0.69 o                         
  -7   3   7        100.04        105.24         2.58 o                         
  -6   3   7          4.48          3.67         0.54 o                         
  -5   3   7        275.96        280.78         5.22 o                         
  -4   3   7         74.66         80.89         1.95 o                         
  -3   3   7        148.64        146.62         2.83 o                         
  -2   3   7          2.62          3.45         0.37 o                         
  -1   3   7          4.83          5.02         0.37 o                         
   0   3   7          6.00          7.09         0.39 o                         
   1   3   7         37.17         39.97         0.90 o                         
   2   3   7          0.88          0.70         0.29 o                         
   3   3   7         91.74         88.68         1.71 o                         
   4   3   7         62.08         63.44         1.66 o                         
   5   3   7        204.83        204.69         4.20 o                         
   6   3   7         97.62        104.06         2.28 o                         
   7   3   7         43.38         36.01         1.39 o                         
   8   3   7          1.86          2.36         0.54 o                         
   9   3   7          0.81          0.17         0.53 o                         
  10   3   7          7.10          7.32         0.86 o                         
 -10   4   7          1.22          0.43         1.18 o                         
  -9   4   7          1.29          2.71         0.84 o                         
  -8   4   7          2.21          0.57         0.65 o                         
  -7   4   7          1.45          0.96         0.62 o                         
  -6   4   7          0.53          0.75         0.54 o                         
  -5   4   7        130.68        140.71         4.44 o                         
  -4   4   7          9.79          9.90         0.67 o                         
  -3   4   7        196.68        186.63         5.34 o                         
  -2   4   7         31.82         25.31         1.32 o                         
  -1   4   7         59.85         56.24         1.80 o                         
   0   4   7          2.57          2.23         0.43 o                         
   1   4   7         69.38         61.02         2.20 o                         
   2   4   7        603.90        622.31        10.88 o                         
   3   4   7         10.77         13.25         0.94 o                         
   4   4   7         31.08         33.32         1.26 o                         
   5   4   7          9.63          7.22         0.57 o                         
   6   4   7        201.27        198.60         3.95 o                         
   7   4   7          0.27          0.31         0.55 o                         
   8   4   7          9.96          7.87         0.77 o                         
   9   4   7          0.64         -0.73         0.73 o                         
  10   4   7          3.74          2.57         0.91 o                         
 -10   5   7          1.56          0.72         1.17 o                         
  -9   5   7         11.20         11.97         1.29 o                         
  -8   5   7          2.77          1.64         1.12 o                         
  -7   5   7          6.15          4.62         0.93 o                         
  -6   5   7          0.67          0.52         0.69 o                         
  -5   5   7          0.31          0.10         0.60 o                         
  -4   5   7         32.32         29.27         1.18 o                         
  -3   5   7         21.90         25.52         1.20 o                         
  -2   5   7         53.56         50.45         1.55 o                         
  -1   5   7          0.01          0.02         0.52 o                         
   0   5   7          3.81          3.70         0.46 o                         
   1   5   7         20.09         20.01         1.69 o                         
   2   5   7         13.91         12.81         0.65 o                         
   3   5   7          2.30          3.05         0.48 o                         
   4   5   7         41.24         46.34         1.54 o                         
   5   5   7         21.26         22.25         1.06 o                         
   6   5   7        104.14        108.72         2.68 o                         
   7   5   7          2.45          1.72         0.66 o                         
   8   5   7          0.10         -0.59         0.59 o                         
   9   5   7         18.22         19.50         1.76 o                         
  -9   6   7          5.50          5.81         3.07 o                         
  -8   6   7          0.03         -1.32         1.32 o                         
  -7   6   7         21.11         16.82         2.54 o                         
  -6   6   7          7.15          6.81         1.42 o                         
  -5   6   7         16.22         17.35         1.80 o                         
  -4   6   7          0.04         -0.23         0.93 o                         
  -3   6   7          2.18          2.11         0.81 o                         
  -2   6   7         44.09         44.58         2.22 o                         
  -1   6   7        109.82        110.13         3.24 o                         
   0   6   7         13.08         11.32         1.50 o                         
   1   6   7         18.12         17.41         0.89 o                         
   2   6   7          0.84          1.09         0.47 o                         
   3   6   7          2.32          2.98         0.54 o                         
   4   6   7        239.09        242.93         5.43 o                         
   5   6   7         20.67         22.58         1.06 o                         
   6   6   7         34.90         33.68         1.44 o                         
   7   6   7         26.22         27.03         1.52 o                         
   8   6   7         18.09         20.35         1.62 o                         
  -8   7   7          1.40          2.08         2.30 o                         
  -7   7   7          0.03          0.46         1.42 o                         
  -6   7   7          0.02          1.16         1.26 o                         
  -5   7   7         25.87         23.83         2.04 o                         
  -4   7   7         16.73         19.05         1.42 o                         
  -3   7   7         40.50         39.54         4.05 o                         
  -2   7   7          4.22          6.98         0.97 o                         
  -1   7   7          0.03         -0.73         0.73 o                         
   0   7   7         13.37         14.80         1.29 o                         
   1   7   7          1.80          0.72         0.86 o                         
   2   7   7          0.18         -0.62         0.62 o                         
   3   7   7          8.63          6.20         0.85 o                         
   4   7   7          0.97         -0.38         1.28 o                         
   5   7   7         23.99         22.57         3.05 o                         
   6   7   7          0.32          0.00         0.71 o                         
   7   7   7          7.74          7.47         1.00 o                         
  -6   8   7          0.70          1.03         1.11 o                         
  -5   8   7         11.99         11.29         1.44 o                         
  -4   8   7          1.88          2.71         0.96 o                         
  -3   8   7          0.04          1.47         0.93 o                         
  -2   8   7         20.60         17.89         1.34 o                         
  -1   8   7          0.15         -0.67         1.01 o                         
   0   8   7         18.92         14.86         2.52 o                         
   1   8   7          1.56          1.18         1.04 o                         
   2   8   7          2.89          3.08         1.03 o                         
   3   8   7          7.82          5.91         1.51 o                         
   4   8   7          1.11          1.39         1.16 o                         
   5   8   7          3.38          4.08         2.27 o                         
   6   8   7          0.17         -1.86         2.08 o                         
  -4   9   7         14.68         10.53         1.97 o                         
  -3   9   7          2.61          1.11         1.36 o                         
  -2   9   7          0.02         -1.09         1.34 o                         
  -1   9   7         10.79          7.98         1.71 o                         
   0   9   7          6.36          5.82         1.63 o                         
   1   9   7          0.36          0.32         1.09 o                         
   2   9   7          3.10          3.08         1.43 o                         
   3   9   7          0.76          0.97         1.31 o                         
 -11   0   8          1.32         -0.64         1.37 o                         
 -10   0   8          6.74          6.36         1.91 o                         
  -9   0   8         45.10         40.97         1.86 o                         
  -8   0   8         95.59        104.80         4.00 o                         
  -7   0   8        192.09        203.45         6.33 o                         
  -6   0   8        201.38        223.83         6.58 o                         
  -5   0   8        295.40        303.19        12.57 o                         
  -4   0   8          1.16          2.11         0.85 o                         
  -3   0   8        831.32        897.10        23.76 o                         
  -2   0   8         19.58         21.11         1.43 o                         
  -1   0   8         93.90        115.77         3.60 o                         
   0   0   8        255.86        280.85         6.03 o                         
   1   0   8         10.13          5.54         0.59 o                         
   2   0   8         28.18         28.17         1.20 o                         
   3   0   8        200.86        201.25         5.10 o                         
   4   0   8         47.62         47.37         2.12 o                         
   5   0   8          2.88          2.20         0.77 o                         
   6   0   8          0.51          0.10         0.71 o                         
   7   0   8        149.59        125.30         6.11 o                         
   8   0   8         17.44         13.34         1.23 o                         
   9   0   8          2.69          3.70         1.12 o                         
  10   0   8          1.04          0.77         1.40 o                         
  11   0   8         17.01         20.61         3.29 o                         
 -11   1   8          0.04         -0.77         0.77 o                         
 -10   1   8          2.28          1.72         0.62 o                         
  -9   1   8          2.31          2.44         0.63 o                         
  -8   1   8          3.27          2.58         0.56 o                         
  -7   1   8        185.67        176.27         3.30 o                         
  -6   1   8        366.91        380.75         8.27 o                         
  -5   1   8         27.97         26.54         1.22 o                         
  -4   1   8          1.72          2.11         0.51 o                         
  -3   1   8        119.78        125.24         2.77 o                         
  -2   1   8          0.27          0.79         0.47 o                         
  -1   1   8          4.25          5.40         0.47 o                         
   0   1   8          0.05         -0.29         0.29 o                         
   1   1   8         25.08         23.41         0.76 o                         
   2   1   8         76.74         74.36         2.30 o                         
   3   1   8        580.22        551.85        10.52 o                         
   4   1   8        132.22        130.37         2.69 o                         
   5   1   8         11.93          9.94         0.70 o                         
   6   1   8        140.47        122.15         3.19 o                         
   7   1   8         17.49         17.56         1.05 o                         
   8   1   8          5.49          5.73         0.63 o                         
   9   1   8         12.41         13.78         1.07 o                         
  10   1   8          6.51          6.37         0.81 o                         
 -11   2   8          8.19          8.06         1.32 o                         
 -10   2   8         15.54         18.10         1.08 o                         
  -9   2   8          0.15         -0.03         0.60 o                         
  -8   2   8          2.19          2.92         0.67 o                         
  -7   2   8         72.13         75.50         2.50 o                         
  -6   2   8         41.72         41.15         1.27 o                         
  -5   2   8         60.30         62.58         1.59 o                         
  -4   2   8         46.66         43.91         1.35 o                         
  -3   2   8          4.07          3.10         0.52 o                         
  -2   2   8        347.29        391.00         7.56 o                         
  -1   2   8         97.92        100.69         2.11 o                         
   0   2   8          0.95          1.40         0.42 o                         
   1   2   8        274.89        282.79         4.55 o                         
   2   2   8         28.25         26.80         0.89 o                         
   3   2   8         15.93         14.73         0.69 o                         
   4   2   8         16.03         15.30         0.73 o                         
   5   2   8         24.21         26.78         1.02 o                         
   6   2   8         29.30         18.00         1.68 o                         
   7   2   8         13.85         13.02         0.80 o                         
   8   2   8          0.02          0.27         0.55 o                         
   9   2   8          0.41         -0.44         0.53 o                         
  10   2   8          6.40          8.46         0.89 o                         
 -11   3   8          0.02          0.53         1.05 o                         
 -10   3   8          4.68          6.89         0.91 o                         
  -9   3   8          5.43          5.86         0.85 o                         
  -8   3   8         20.32         24.52         1.20 o                         
  -7   3   8          0.73          1.07         0.57 o                         
  -6   3   8         22.45         20.19         0.89 o                         
  -5   3   8         61.67         59.53         1.57 o                         
  -4   3   8         86.66         80.73         1.81 o                         
  -3   3   8         27.75         23.85         1.01 o                         
  -2   3   8          3.12          1.56         0.38 o                         
  -1   3   8          1.61          1.31         0.29 o                         
   0   3   8         84.56         95.18         1.95 o                         
   1   3   8         27.06         29.73         0.85 o                         
   2   3   8         73.47         67.21         1.45 o                         
   3   3   8         40.19         40.28         1.15 o                         
   4   3   8         27.08         29.99         1.32 o                         
   5   3   8         36.12         38.57         1.58 o                         
   6   3   8          9.18         10.18         0.67 o                         
   7   3   8          0.33         -0.25         0.51 o                         
   8   3   8          5.03          2.93         0.69 o                         
   9   3   8          7.88          7.90         0.82 o                         
  10   3   8         16.46         19.78         1.72 o                         
 -10   4   8          3.36          3.17         1.73 o                         
  -9   4   8         17.50         18.70         2.75 o                         
  -8   4   8          8.75          7.17         1.00 o                         
  -7   4   8          3.29          2.66         0.70 o                         
  -6   4   8          0.20          0.50         0.53 o                         
  -5   4   8          0.36          0.34         0.49 o                         
  -4   4   8         34.83         36.86         1.30 o                         
  -3   4   8         25.89         23.24         2.09 o                         
  -2   4   8         15.10         16.32         0.87 o                         
  -1   4   8         24.75         25.06         1.03 o                         
   0   4   8         16.17         23.43         0.99 o                         
   1   4   8         12.31         13.91         0.82 o                         
   2   4   8         38.09         37.05         1.26 o                         
   3   4   8         40.16         45.13         1.55 o                         
   4   4   8        118.87        112.78         2.89 o                         
   5   4   8          0.39          0.34         0.50 o                         
   6   4   8         21.42         23.64         1.53 o                         
   7   4   8         13.45         13.22         0.87 o                         
   8   4   8          0.10         -0.64         0.64 o                         
   9   4   8          1.50          2.48         0.74 o                         
  -9   5   8          2.95          3.54         1.79 o                         
  -8   5   8         12.46         13.93         1.85 o                         
  -7   5   8          8.15          9.85         1.52 o                         
  -6   5   8         11.13         12.64         1.87 o                         
  -5   5   8          1.64          2.90         1.09 o                         
  -4   5   8         38.39         39.58         4.86 o                         
  -3   5   8         71.74         73.01         2.11 o                         
  -2   5   8          8.51          8.81         0.69 o                         
  -1   5   8         10.97          9.40         0.67 o                         
   0   5   8          4.13          4.19         0.56 o                         
   1   5   8         51.17         47.29         1.53 o                         
   2   5   8          4.91          6.56         0.65 o                         
   3   5   8        188.61        198.91         4.83 o                         
   4   5   8          0.00         -0.37         0.59 o                         
   5   5   8         32.19         34.89         1.40 o                         
   6   5   8         25.74         24.75         1.19 o                         
   7   5   8         14.90         18.66         1.50 o                         
   8   5   8          8.15          7.50         0.85 o                         
   9   5   8          0.14          1.05         0.82 o                         
  -8   6   8          0.18          0.23         1.39 o                         
  -7   6   8          1.01         -0.45         1.16 o                         
  -6   6   8          8.70         10.30         1.58 o                         
  -5   6   8          7.80          9.99         1.63 o                         
  -4   6   8          3.10          2.34         0.85 o                         
  -3   6   8          0.00          0.44         1.31 o                         
  -2   6   8          0.76          0.76         0.79 o                         
  -1   6   8         23.13         19.92         1.92 o                         
   0   6   8          2.98          3.34         0.84 o                         
   1   6   8          0.00         -0.23         0.46 o                         
   2   6   8         17.52         17.45         0.94 o                         
   3   6   8          3.40          2.62         0.57 o                         
   4   6   8          0.05         -0.06         0.62 o                         
   5   6   8         18.14         17.45         1.03 o                         
   6   6   8         21.29         22.62         1.23 o                         
   7   6   8          5.53          3.80         0.78 o                         
   8   6   8          0.23         -0.38         0.96 o                         
  -7   7   8          1.61          0.45         1.81 o                         
  -6   7   8         18.23         25.28         2.75 o                         
  -5   7   8          0.41          0.29         0.93 o                         
  -4   7   8          4.29          3.80         1.06 o                         
  -3   7   8          0.05         -0.82         0.82 o                         
  -2   7   8         29.47         26.15         1.55 o                         
  -1   7   8          2.03          1.31         0.79 o                         
   0   7   8          6.65          7.60         1.13 o                         
   1   7   8          6.31          5.73         0.90 o                         
   2   7   8          1.44          0.94         0.81 o                         
   3   7   8          0.46          2.13         0.84 o                         
   4   7   8          4.97          7.15         0.96 o                         
   5   7   8          4.34          1.85         1.26 o                         
   6   7   8         33.61         32.30         2.50 o                         
   7   7   8          3.16          3.07         2.74 o                         
  -5   8   8          0.63          0.00         1.11 o                         
  -4   8   8          3.96          1.65         1.06 o                         
  -3   8   8          0.01          0.77         0.93 o                         
  -2   8   8          0.01          0.74         0.95 o                         
  -1   8   8          0.86         -0.16         0.93 o                         
   0   8   8          0.00          0.20         2.03 o                         
   1   8   8         10.82          8.84         1.80 o                         
   2   8   8          0.24         -0.05         0.98 o                         
   3   8   8          2.24          0.82         1.24 o                         
   4   8   8         13.28         14.53         1.74 o                         
   5   8   8          0.22          1.21         2.08 o                         
  -2   9   8          2.15          4.32         1.66 o                         
  -1   9   8          0.76          0.74         1.42 o                         
   0   9   8          5.66          3.24         2.19 o                         
   1   9   8          5.87          5.03         1.35 o                         
   2   9   8          0.12         -1.21         1.86 o                         
 -11   1   9          1.50          4.07         2.30 o                         
 -10   1   9          0.77          1.10         0.72 o                         
  -9   1   9          2.06          2.90         0.81 o                         
  -8   1   9        143.57        148.77         3.17 o                         
  -7   1   9          9.24         10.57         0.78 o                         
  -6   1   9        165.06        178.48         3.57 o                         
  -5   1   9         17.93         15.51         0.88 o                         
  -4   1   9          0.08          0.13         0.52 o                         
  -3   1   9          4.66          5.33         0.62 o                         
  -2   1   9          0.24          0.70         0.41 o                         
  -1   1   9          1.07          3.59         0.61 o                         
   0   1   9         83.46         74.44         1.56 o                         
   1   1   9          1.64          1.81         0.38 o                         
   2   1   9        141.81        144.33         2.73 o                         
   3   1   9          2.20          0.91         0.48 o                         
   4   1   9        164.49        162.78         3.28 o                         
   5   1   9        210.54        207.53         4.09 o                         
   6   1   9         22.26         20.15         1.22 o                         
   7   1   9          2.24          1.75         0.58 o                         
   8   1   9          6.34          3.75         0.68 o                         
   9   1   9          5.76          3.79         0.72 o                         
  10   1   9          1.59          2.18         1.14 o                         
 -10   2   9          1.25          1.72         0.82 o                         
  -9   2   9          5.02          5.36         0.82 o                         
  -8   2   9         12.75         13.78         1.19 o                         
  -7   2   9         86.10         92.07         2.18 o                         
  -6   2   9          0.06         -0.31         0.49 o                         
  -5   2   9         12.06         11.72         0.84 o                         
  -4   2   9        199.19        199.20         4.23 o                         
  -3   2   9          1.09          0.83         0.43 o                         
  -2   2   9          0.04         -0.11         0.42 o                         
  -1   2   9          2.21          2.84         0.39 o                         
   0   2   9         13.68          9.89         0.52 o                         
   1   2   9        226.45        219.45         3.66 o                         
   2   2   9          2.10          2.23         0.49 o                         
   3   2   9        102.70         94.88         2.54 o                         
   4   2   9         47.51         42.39         1.56 o                         
   5   2   9         74.52         67.14         1.74 o                         
   6   2   9         17.23         14.70         0.88 o                         
   7   2   9         15.98         16.54         1.23 o                         
   8   2   9          1.26          0.47         0.59 o                         
   9   2   9         16.85         16.12         1.36 o                         
  10   2   9          0.88          0.84         1.92 o                         
 -10   3   9         19.05         19.32         2.59 o                         
  -9   3   9         28.07         32.21         1.46 o                         
  -8   3   9         26.03         29.61         1.36 o                         
  -7   3   9          8.40         10.66         0.86 o                         
  -6   3   9         13.79         14.37         0.82 o                         
  -5   3   9        119.60        116.24         2.53 o                         
  -4   3   9         90.41        102.67         2.53 o                         
  -3   3   9          0.04         -0.38         0.42 o                         
  -2   3   9         10.05          8.84         0.60 o                         
  -1   3   9          2.22          2.85         0.41 o                         
   0   3   9         40.35         36.82         1.03 o                         
   1   3   9        348.09        351.86         5.93 o                         
   2   3   9        133.48        134.81         2.74 o                         
   3   3   9        280.86        294.61         5.97 o                         
   4   3   9         67.49         66.96         1.69 o                         
   5   3   9        142.93        136.84         4.70 o                         
   6   3   9         38.62         37.99         1.66 o                         
   7   3   9          2.09          2.34         0.65 o                         
   8   3   9          6.32          5.68         0.80 o                         
   9   3   9          0.33          0.17         0.76 o                         
  -9   4   9          3.87          4.31         1.05 o                         
  -8   4   9          0.02          0.81         0.85 o                         
  -7   4   9          0.69          1.42         0.78 o                         
  -6   4   9          8.32          8.54         0.79 o                         
  -5   4   9          3.92          4.10         0.76 o                         
  -4   4   9          3.96          3.99         0.73 o                         
  -3   4   9         74.71         84.98         4.53 o                         
  -2   4   9         72.93         61.39         1.84 o                         
  -1   4   9         16.48         15.23         0.79 o                         
   0   4   9         25.43         20.32         1.30 o                         
   1   4   9          0.50         -0.36         0.45 o                         
   2   4   9         63.90         64.65         1.72 o                         
   3   4   9        117.33        118.06         3.00 o                         
   4   4   9          1.66          1.45         0.60 o                         
   5   4   9          3.84          1.98         0.62 o                         
   6   4   9         11.69         10.07         0.87 o                         
   7   4   9          1.55          0.84         0.64 o                         
   8   4   9          4.40          4.40         0.81 o                         
   9   4   9          5.00          6.92         1.16 o                         
  -8   5   9          6.81          6.86         1.75 o                         
  -7   5   9          0.74          2.57         1.32 o                         
  -6   5   9          0.68          1.19         1.19 o                         
  -5   5   9          0.38         -0.08         0.97 o                         
  -4   5   9         36.28         36.80         3.63 o                         
  -3   5   9         53.81         53.02         2.14 o                         
  -2   5   9          2.36          2.91         0.83 o                         
  -1   5   9        103.93        104.64         2.70 o                         
   0   5   9          8.37          7.45         0.67 o                         
   1   5   9          9.76          9.45         0.90 o                         
   2   5   9          1.57          1.42         0.58 o                         
   3   5   9          0.98          0.39         0.55 o                         
   4   5   9         14.35         13.38         1.41 o                         
   5   5   9         36.69         36.07         1.55 o                         
   6   5   9          4.35          4.33         0.74 o                         
   7   5   9         20.54         20.03         2.20 o                         
   8   5   9          0.84          0.09         0.80 o                         
  -7   6   9          0.01         -0.35         1.39 o                         
  -6   6   9          5.25          5.07         1.33 o                         
  -5   6   9          7.04          8.45         1.45 o                         
  -4   6   9          2.00          1.23         0.86 o                         
  -3   6   9          4.87          2.92         0.90 o                         
  -2   6   9          2.64          3.05         0.83 o                         
  -1   6   9         12.62         12.29         1.13 o                         
   0   6   9         55.87         51.75         3.51 o                         
   1   6   9         24.96         25.34         2.25 o                         
   2   6   9         13.57         12.47         1.42 o                         
   3   6   9          6.31          5.25         0.71 o                         
   4   6   9          1.49          0.73         0.62 o                         
   5   6   9          4.98          3.89         0.72 o                         
   6   6   9          0.06         -0.10         0.64 o                         
   7   6   9          2.69          4.29         1.22 o                         
  -6   7   9          3.26          3.94         1.68 o                         
  -5   7   9          5.44          7.55         1.26 o                         
  -4   7   9          0.67          1.07         0.93 o                         
  -3   7   9          8.97         11.55         1.61 o                         
  -2   7   9         20.27         18.70         1.37 o                         
  -1   7   9         30.82         26.56         1.81 o                         
   0   7   9          1.84          1.13         0.96 o                         
   1   7   9          5.61          6.60         1.03 o                         
   2   7   9          5.66          5.74         0.99 o                         
   3   7   9          3.18          2.97         0.85 o                         
   4   7   9         27.94         29.92         3.31 o                         
   5   7   9          3.45          2.08         2.74 o                         
   6   7   9          4.11          0.44         2.30 o                         
  -4   8   9          0.08         -0.47         1.11 o                         
  -3   8   9          3.74          3.65         1.41 o                         
  -2   8   9          0.90          2.51         1.11 o                         
  -1   8   9          0.02          0.76         1.03 o                         
   0   8   9          0.00          0.78         1.09 o                         
   1   8   9          1.69          2.14         1.19 o                         
   2   8   9          0.02         -0.73         1.09 o                         
   3   8   9         17.66         14.77         2.32 o                         
   4   8   9          2.93          1.86         2.08 o                         
 -10   0  10          2.22          2.93         1.08 o                         
  -9   0  10         10.35          9.62         1.65 o                         
  -8   0  10         16.77         17.32         1.52 o                         
  -7   0  10         51.44         50.79         4.33 o                         
  -6   0  10          0.05         -0.84         0.84 o                         
  -5   0  10         62.92         66.22         3.18 o                         
  -4   0  10          0.72         -0.59         0.79 o                         
  -3   0  10         44.36         46.15         2.09 o                         
  -2   0  10         56.51         47.08         2.09 o                         
  -1   0  10          4.49          2.03         0.57 o                         
   0   0  10        550.22        579.39        13.52 o                         
   1   0  10         94.41         98.77         2.88 o                         
   2   0  10         85.86         80.33         2.69 o                         
   3   0  10        111.13        108.43         3.19 o                         
   4   0  10         70.20         70.31         2.45 o                         
   5   0  10         45.93         40.47         2.56 o                         
   6   0  10         64.61         59.89         2.99 o                         
   7   0  10          5.38          3.04         1.01 o                         
   8   0  10         26.36         25.21         2.58 o                         
   9   0  10          0.88          0.30         1.74 o                         
 -10   1  10          1.24          2.99         1.02 o                         
  -9   1  10          3.55          2.55         0.74 o                         
  -8   1  10         53.80         48.76         1.70 o                         
  -7   1  10        107.80        117.63         2.90 o                         
  -6   1  10         47.26         47.98         1.63 o                         
  -5   1  10         17.10         17.57         0.99 o                         
  -4   1  10          8.33          6.51         0.69 o                         
  -3   1  10         16.91         15.11         0.89 o                         
  -2   1  10         12.66         11.23         0.70 o                         
  -1   1  10         12.30          8.37         0.80 o                         
   0   1  10          4.78          4.25         0.45 o                         
   1   1  10         72.84         71.40         1.63 o                         
   2   1  10        877.34        903.61        14.74 o                         
   3   1  10        167.24        167.88         3.19 o                         
   4   1  10        105.26        102.32         2.32 o                         
   5   1  10         13.15         10.70         0.77 o                         
   6   1  10          0.45          0.26         0.55 o                         
   7   1  10          1.99         -0.47         0.76 o                         
   8   1  10          0.33          0.70         0.64 o                         
   9   1  10          0.04         -0.65         0.65 o                         
 -10   2  10          0.29          0.36         0.95 o                         
  -9   2  10         11.05         11.87         1.03 o                         
  -8   2  10          9.04          9.20         0.93 o                         
  -7   2  10          1.58          0.86         0.59 o                         
  -6   2  10         20.02         20.82         1.13 o                         
  -5   2  10          0.23          1.10         0.60 o                         
  -4   2  10          0.91          1.22         0.59 o                         
  -3   2  10          0.60          0.01         0.48 o                         
  -2   2  10         67.97         67.29         1.64 o                         
  -1   2  10         65.45         63.41         1.77 o                         
   0   2  10          7.73         11.37         0.60 o                         
   1   2  10          0.76          0.09         0.40 o                         
   2   2  10        196.42        211.20         4.41 o                         
   3   2  10         22.83         20.71         1.07 o                         
   4   2  10         16.10         17.70         0.91 o                         
   5   2  10         13.10         13.53         0.81 o                         
   6   2  10          2.90          0.98         0.68 o                         
   7   2  10         22.56         24.14         1.39 o                         
   8   2  10          0.20          0.80         0.70 o                         
   9   2  10          8.27         14.48         2.20 o                         
  -9   3  10          2.72          3.07         0.93 o                         
  -8   3  10          0.12          1.28         0.67 o                         
  -7   3  10          1.99          1.73         0.67 o                         
  -6   3  10          4.69          4.48         0.82 o                         
  -5   3  10         51.84         51.44         2.43 o                         
  -4   3  10          5.25          4.22         0.77 o                         
  -3   3  10          0.41          0.09         0.53 o                         
  -2   3  10         30.05         29.02         1.04 o                         
  -1   3  10          4.17          3.53         0.51 o                         
   0   3  10         34.56         37.66         1.19 o                         
   1   3  10         75.45         83.36         1.80 o                         
   2   3  10          3.95          3.85         0.61 o                         
   3   3  10          5.89          5.62         0.68 o                         
   4   3  10         28.17         25.92         1.33 o                         
   5   3  10         33.45         39.82         1.61 o                         
   6   3  10          4.74          3.83         0.74 o                         
   7   3  10          0.64          1.73         0.69 o                         
   8   3  10          4.52          4.98         0.80 o                         
   9   3  10          0.02          1.86         2.85 o                         
  -9   4  10          2.84          1.43         2.63 o                         
  -8   4  10         18.13         21.51         2.02 o                         
  -7   4  10          0.01         -0.59         1.04 o                         
  -6   4  10         14.33         13.32         2.60 o                         
  -5   4  10          2.52          3.60         0.82 o                         
  -4   4  10          0.29          0.89         0.71 o                         
  -3   4  10         45.73         44.03         2.07 o                         
  -2   4  10         29.22         25.45         1.26 o                         
  -1   4  10          6.06          5.08         0.65 o                         
   0   4  10         34.62         31.43         1.18 o                         
   1   4  10         23.56         26.82         1.29 o                         
   2   4  10          0.25          0.06         0.54 o                         
   3   4  10          0.27          0.05         0.70 o                         
   4   4  10          0.50          0.46         0.62 o                         
   5   4  10          4.52          3.47         0.70 o                         
   6   4  10          0.91          1.15         0.69 o                         
   7   4  10          2.45          2.99         0.77 o                         
   8   4  10          1.05          1.92         0.89 o                         
  -8   5  10          0.16         -2.19         2.74 o                         
  -7   5  10         19.13         25.59         2.18 o                         
  -6   5  10          3.33          1.95         1.25 o                         
  -5   5  10          5.52          5.53         1.98 o                         
  -4   5  10          5.88          7.22         1.10 o                         
  -3   5  10          6.35          3.30         0.88 o                         
  -2   5  10          0.28          0.77         0.78 o                         
  -1   5  10         58.41         55.09         1.82 o                         
   0   5  10          5.82          3.75         0.65 o                         
   1   5  10         15.14         13.98         1.00 o                         
   2   5  10         49.09         51.08         1.75 o                         
   3   5  10          9.70         10.84         1.24 o                         
   4   5  10          0.58         -0.57         0.57 o                         
   5   5  10         12.79         12.64         0.97 o                         
   6   5  10          4.02          3.28         0.79 o                         
   7   5  10         17.27         18.68         1.31 o                         
  -6   6  10          7.60          7.22         1.88 o                         
  -5   6  10          7.55          5.55         1.12 o                         
  -4   6  10          1.09          0.39         1.22 o                         
  -3   6  10          0.05         -0.76         0.76 o                         
  -2   6  10          0.01          0.60         0.80 o                         
  -1   6  10          0.59          0.20         0.79 o                         
   0   6  10          0.01         -0.64         0.82 o                         
   1   6  10         14.70         14.00         1.24 o                         
   2   6  10          0.07         -0.14         0.77 o                         
   3   6  10          2.69          2.82         0.89 o                         
   4   6  10          0.29          0.50         0.62 o                         
   5   6  10          2.05          2.30         0.73 o                         
   6   6  10          5.78          7.05         1.07 o                         
  -5   7  10          2.73          1.30         1.58 o                         
  -4   7  10          0.29         -1.01         1.01 o                         
  -3   7  10          1.18          0.20         0.94 o                         
  -2   7  10          6.66          9.65         2.09 o                         
  -1   7  10          2.13         -0.02         0.99 o                         
   0   7  10          0.93          0.56         0.95 o                         
   1   7  10          0.52          0.40         0.88 o                         
   2   7  10         18.21         20.36         1.47 o                         
   3   7  10         18.49         18.48         1.39 o                         
   4   7  10          0.00          0.69         1.16 o                         
  -3   8  10          0.07         -0.33         1.75 o                         
  -2   8  10          0.87         -1.32         1.75 o                         
  -1   8  10          6.99          6.25         1.58 o                         
   0   8  10          3.88          2.35         3.23 o                         
   1   8  10          0.64          1.21         2.41 o                         
   2   8  10          0.18          0.00         2.30 o                         
  -9   1  11          2.54          3.54         1.23 o                         
  -8   1  11          0.65          0.38         0.79 o                         
  -7   1  11         12.31         13.97         1.04 o                         
  -6   1  11          1.04         -0.39         0.64 o                         
  -5   1  11          1.83          0.75         0.68 o                         
  -4   1  11          0.01         -0.54         0.54 o                         
  -3   1  11          2.84          2.79         0.71 o                         
  -2   1  11          0.13          0.06         0.48 o                         
  -1   1  11          3.17          3.92         0.59 o                         
   0   1  11        132.98        135.66         2.66 o                         
   1   1  11        199.16        210.11         3.85 o                         
   2   1  11         90.74         92.42         2.05 o                         
   3   1  11          3.70          3.73         0.56 o                         
   4   1  11          2.56          2.40         0.58 o                         
   5   1  11          4.95          5.06         0.65 o                         
   6   1  11          6.40          5.52         0.75 o                         
   7   1  11         11.80         13.21         0.98 o                         
   8   1  11         10.34         13.75         1.24 o                         
  -9   2  11          0.00          0.76         1.05 o                         
  -8   2  11          9.65          9.93         1.11 o                         
  -7   2  11          0.03         -0.02         0.78 o                         
  -6   2  11          1.75          2.36         0.70 o                         
  -5   2  11          0.12          0.34         0.64 o                         
  -4   2  11          6.90          6.57         0.81 o                         
  -3   2  11        100.67         93.03         2.66 o                         
  -2   2  11          2.01          0.97         0.45 o                         
  -1   2  11         13.79          8.06         0.57 o                         
   0   2  11        103.47        107.42         2.11 o                         
   1   2  11         11.88         11.66         0.82 o                         
   2   2  11          0.12         -0.45         0.45 o                         
   3   2  11          1.12          0.60         0.51 o                         
   4   2  11          2.81          2.05         0.62 o                         
   5   2  11          4.38          3.17         0.70 o                         
   6   2  11          0.63          0.52         0.65 o                         
   7   2  11          2.16          0.46         0.75 o                         
   8   2  11          0.08          0.83         0.76 o                         
  -9   3  11         39.74         38.72         4.50 o                         
  -8   3  11         26.01         34.12         3.05 o                         
  -7   3  11          4.25          5.73         0.99 o                         
  -6   3  11          0.09         -0.22         0.82 o                         
  -5   3  11          1.11          1.21         0.73 o                         
  -4   3  11          8.32          5.91         0.80 o                         
  -3   3  11          0.08         -0.52         0.54 o                         
  -2   3  11          8.92         10.69         0.77 o                         
  -1   3  11        107.18        109.38         2.57 o                         
   0   3  11        106.13        106.68         2.37 o                         
   1   3  11        135.69        147.62         3.07 o                         
   2   3  11          0.83          0.45         0.58 o                         
   3   3  11         18.35         19.63         1.43 o                         
   4   3  11         77.80         76.57         3.18 o                         
   5   3  11          0.00         -0.20         0.65 o                         
   6   3  11         12.34         12.22         1.46 o                         
   7   3  11          1.74          0.83         0.69 o                         
   8   3  11          0.03         -0.03         1.41 o                         
  -8   4  11          8.74          4.72         2.96 o                         
  -7   4  11         11.08         11.40         1.60 o                         
  -6   4  11          2.23          3.22         1.27 o                         
  -5   4  11         13.91         15.58         3.36 o                         
  -4   4  11          2.34          1.74         0.80 o                         
  -3   4  11          0.04          0.35         0.61 o                         
  -2   4  11          0.17          0.57         0.63 o                         
  -1   4  11          0.04         -0.54         0.54 o                         
   0   4  11         28.11         24.18         1.29 o                         
   1   4  11          0.07          0.45         0.56 o                         
   2   4  11          0.26         -0.60         0.60 o                         
   3   4  11          3.08          3.82         0.74 o                         
   4   4  11          0.45         -0.30         0.66 o                         
   5   4  11          0.00         -0.25         0.62 o                         
   6   4  11          5.83          7.18         1.12 o                         
   7   4  11          0.00         -0.06         0.89 o                         
  -6   5  11          0.98          0.47         1.28 o                         
  -5   5  11          1.76          1.66         1.17 o                         
  -4   5  11          0.50          0.34         0.86 o                         
  -3   5  11          2.48          2.36         0.93 o                         
  -2   5  11         41.88         46.05         2.04 o                         
  -1   5  11         38.49         44.18         2.50 o                         
   0   5  11         37.77         33.27         1.84 o                         
   1   5  11         11.58         13.03         0.99 o                         
   2   5  11          0.01         -0.43         0.59 o                         
   3   5  11          1.12          2.12         0.86 o                         
   4   5  11          1.98          1.53         0.68 o                         
   5   5  11         18.85         20.86         2.09 o                         
   6   5  11          0.01         -0.14         1.27 o                         
  -6   6  11          0.48         -1.97         1.97 o                         
  -5   6  11          0.67          0.09         1.16 o                         
  -4   6  11          5.54          4.75         1.08 o                         
  -3   6  11          3.64          2.06         0.97 o                         
  -2   6  11          3.73          5.46         1.01 o                         
  -1   6  11          4.71          3.36         1.13 o                         
   0   6  11          0.10         -0.78         0.85 o                         
   1   6  11          0.01          0.97         0.87 o                         
   2   6  11          7.63          5.60         1.04 o                         
   3   6  11          5.70          7.62         1.49 o                         
   4   6  11          0.67          0.94         0.91 o                         
   5   6  11          3.82          3.58         1.47 o                         
  -4   7  11          2.67          2.36         1.61 o                         
  -3   7  11          1.68          1.45         1.65 o                         
  -2   7  11         17.23         14.40         1.66 o                         
  -1   7  11          1.46          1.86         1.19 o                         
   0   7  11          0.09         -0.94         0.95 o                         
   1   7  11          0.17         -0.03         0.84 o                         
   2   7  11          0.02          0.21         1.22 o                         
   3   7  11          5.35          4.41         1.46 o                         
  -9   0  12          2.60          2.96         2.41 o                         
  -8   0  12          0.67         -0.32         1.24 o                         
  -7   0  12          0.15         -0.03         1.10 o                         
  -6   0  12          1.14          1.33         1.02 o                         
  -5   0  12          5.77          4.98         2.00 o                         
  -4   0  12         16.47         17.48         1.67 o                         
  -3   0  12        127.44        147.40         5.83 o                         
  -2   0  12        120.78        112.54         3.35 o                         
  -1   0  12          0.19          0.40         0.70 o                         
   0   0  12        107.26        102.14         3.10 o                         
   1   0  12         83.78         88.68         2.81 o                         
   2   0  12         18.31         17.87         1.23 o                         
   3   0  12         30.25         29.27         1.85 o                         
   4   0  12          2.90          1.88         1.33 o                         
   5   0  12          0.00          0.64         0.83 o                         
   6   0  12         24.56         26.72         1.96 o                         
   7   0  12          7.38          7.04         1.36 o                         
   8   0  12         27.50         42.87         4.28 o                         
  -8   1  12          1.45          1.80         1.07 o                         
  -7   1  12          1.54          0.14         0.71 o                         
  -6   1  12         10.54          9.93         1.16 o                         
  -5   1  12         22.60         21.01         1.57 o                         
  -4   1  12          2.78          3.79         0.72 o                         
  -3   1  12         30.88         32.15         1.15 o                         
  -2   1  12         29.24         28.05         0.96 o                         
  -1   1  12         26.67         22.84         0.92 o                         
   0   1  12          5.31          6.71         0.61 o                         
   1   1  12        155.52        168.42         3.23 o                         
   2   1  12         18.39         19.62         0.90 o                         
   3   1  12         36.77         33.93         1.57 o                         
   4   1  12          8.43          7.66         0.72 o                         
   5   1  12         25.95         27.61         1.21 o                         
   6   1  12          1.00          1.89         0.87 o                         
   7   1  12          7.83          7.90         1.05 o                         
   8   1  12          2.04          2.08         2.08 o                         
  -8   2  12          0.36         -0.27         1.13 o                         
  -7   2  12          0.17          0.10         0.84 o                         
  -6   2  12          0.36         -0.29         0.68 o                         
  -5   2  12          1.27          1.38         0.72 o                         
  -4   2  12         24.63         22.22         1.60 o                         
  -3   2  12          0.44         -0.29         0.55 o                         
  -2   2  12          1.39          0.72         0.47 o                         
  -1   2  12         82.33         84.85         1.81 o                         
   0   2  12          0.06         -0.30         0.45 o                         
   1   2  12         35.72         39.69         1.85 o                         
   2   2  12          2.76          1.51         0.64 o                         
   3   2  12          3.62          3.14         0.67 o                         
   4   2  12         14.29         14.62         1.36 o                         
   5   2  12          7.12          6.18         0.82 o                         
   6   2  12          2.90          4.32         0.92 o                         
   7   2  12         14.00         17.67         1.52 o                         
  -8   3  12          8.84          8.77         2.96 o                         
  -7   3  12          0.02          0.60         1.00 o                         
  -6   3  12          0.01         -1.01         1.01 o                         
  -5   3  12          0.08          0.57         0.84 o                         
  -4   3  12         14.71         15.04         1.11 o                         
  -3   3  12         13.30         13.63         0.97 o                         
  -2   3  12          0.93         -0.11         0.63 o                         
  -1   3  12         11.17         13.56         0.91 o                         
   0   3  12          0.07          0.96         0.55 o                         
   1   3  12          0.33          0.39         0.61 o                         
   2   3  12         12.12         12.85         0.92 o                         
   3   3  12         17.03         17.06         1.04 o                         
   4   3  12          3.89          4.14         0.78 o                         
   5   3  12          0.97          0.92         0.82 o                         
   6   3  12         23.93         26.40         1.44 o                         
   7   3  12          0.47         -1.21         1.26 o                         
  -6   4  12          1.59          1.32         1.33 o                         
  -5   4  12          2.14          0.44         1.45 o                         
  -4   4  12          8.32          6.47         1.09 o                         
  -3   4  12          0.16          0.21         0.71 o                         
  -2   4  12          4.26          5.68         0.83 o                         
  -1   4  12          7.14          7.56         0.86 o                         
   0   4  12         15.93         16.77         1.03 o                         
   1   4  12         17.38         17.54         1.33 o                         
   2   4  12          0.24          0.85         0.67 o                         
   3   4  12          6.25          8.03         1.03 o                         
   4   4  12          1.24          1.99         0.76 o                         
   5   4  12         20.11         24.37         1.40 o                         
   6   4  12          6.39          4.81         0.95 o                         
  -6   5  12          1.90         -3.40         3.40 o                         
  -5   5  12          1.68          0.57         1.05 o                         
  -4   5  12          3.06          4.11         1.07 o                         
  -3   5  12          0.96          1.54         0.94 o                         
  -2   5  12          6.69          5.88         1.71 o                         
  -1   5  12          3.15          3.68         0.97 o                         
   0   5  12          7.84          8.94         1.13 o                         
   1   5  12          2.15          2.05         0.75 o                         
   2   5  12         10.90         11.28         1.12 o                         
   3   5  12          0.00         -0.47         0.69 o                         
   4   5  12          3.74          5.17         0.92 o                         
   5   5  12          0.14         -0.54         0.90 o                         
  -4   6  12          0.01          0.00         1.40 o                         
  -3   6  12          1.82          1.78         1.19 o                         
  -2   6  12          0.25         -0.69         1.13 o                         
  -1   6  12          0.10          0.49         1.03 o                         
   0   6  12          0.68          0.38         1.11 o                         
   1   6  12          5.86          7.23         1.20 o                         
   2   6  12          0.01          0.62         1.35 o                         
   3   6  12          0.09         -1.25         1.25 o                         
   0   7  12          1.75         -0.99         1.64 o                         
  -7   1  13          2.95          1.36         1.07 o                         
  -6   1  13          4.53          4.73         0.95 o                         
  -5   1  13          6.83          5.91         0.91 o                         
  -4   1  13          3.46          2.83         0.69 o                         
  -3   1  13          7.06          5.38         0.63 o                         
  -2   1  13          8.73          7.98         0.66 o                         
  -1   1  13         18.23         16.06         0.84 o                         
   0   1  13          2.13          2.09         0.56 o                         
   1   1  13          0.27          0.33         0.64 o                         
   2   1  13          7.48          6.09         0.66 o                         
   3   1  13          0.59          0.57         0.64 o                         
   4   1  13          5.31          6.15         0.95 o                         
   5   1  13          5.25          6.30         0.90 o                         
   6   1  13          0.31          0.64         0.94 o                         
  -7   2  13          0.33          0.57         1.70 o                         
  -6   2  13          0.14         -0.74         0.74 o                         
  -5   2  13          0.70          0.75         0.82 o                         
  -4   2  13         18.25         18.49         1.75 o                         
  -3   2  13          0.25         -0.10         0.68 o                         
  -2   2  13         13.96         15.15         0.99 o                         
  -1   2  13         31.86         28.94         1.46 o                         
   0   2  13          6.00          4.01         0.70 o                         
   1   2  13          7.41          7.52         0.81 o                         
   2   2  13          3.36          3.65         0.72 o                         
   3   2  13          0.15          0.07         0.65 o                         
   4   2  13          6.93          7.27         1.14 o                         
   5   2  13         21.30         27.86         2.28 o                         
   6   2  13          5.37          8.68         2.64 o                         
  -6   3  13          5.85          4.74         1.28 o                         
  -5   3  13          1.85          2.74         0.92 o                         
  -4   3  13          0.99         -0.71         0.71 o                         
  -3   3  13          0.53          0.20         0.67 o                         
  -2   3  13          0.00          0.26         0.67 o                         
  -1   3  13         11.97         12.44         0.97 o                         
   0   3  13         49.77         50.32         2.13 o                         
   1   3  13          0.07          0.33         0.68 o                         
   2   3  13          2.51          1.82         0.70 o                         
   3   3  13          7.06          7.33         0.84 o                         
   4   3  13          0.95          0.40         0.73 o                         
   5   3  13          0.08          0.65         0.90 o                         
   6   3  13          1.30          1.38         1.41 o                         
  -5   4  13          2.67          3.29         1.38 o                         
  -4   4  13          0.49          0.17         0.93 o                         
  -3   4  13          4.10          3.66         0.97 o                         
  -2   4  13          0.52          0.18         0.70 o                         
  -1   4  13         21.45         22.15         1.19 o                         
   0   4  13         12.10         12.75         1.09 o                         
   1   4  13          2.05          2.76         0.81 o                         
   2   4  13          0.30          1.10         0.76 o                         
   3   4  13          6.26          6.83         0.91 o                         
   4   4  13         11.55         14.96         1.28 o                         
   5   4  13          0.00         -0.27         1.19 o                         
  -4   5  13          1.74          4.06         2.19 o                         
  -3   5  13          0.06         -0.26         1.07 o                         
  -2   5  13          7.88         10.88         1.24 o                         
  -1   5  13          2.37          2.29         1.00 o                         
   0   5  13         14.42         15.26         1.39 o                         
   1   5  13          0.10          0.26         0.95 o                         
   2   5  13          1.93          0.27         1.38 o                         
   3   5  13          0.01         -0.50         0.92 o                         
  -6   0  14          0.04          0.64         1.48 o                         
  -5   0  14          4.68          4.67         1.30 o                         
  -4   0  14         10.50          8.86         1.00 o                         
  -3   0  14          0.65          0.43         0.88 o                         
  -2   0  14         12.97         12.67         1.18 o                         
  -1   0  14          0.00         -0.28         0.84 o                         
   0   0  14          0.00         -0.45         0.80 o                         
   1   0  14          0.26          1.17         0.82 o                         
   2   0  14          0.01         -0.67         0.83 o                         
   3   0  14         12.14         15.54         1.35 o                         
   4   0  14          4.51          5.58         1.39 o                         
   5   0  14          8.45          7.79         3.07 o                         
  -6   1  14          0.51         -1.02         1.02 o                         
  -5   1  14          0.48         -0.02         0.93 o                         
  -4   1  14          1.59          1.86         0.69 o                         
  -3   1  14          2.53          1.76         0.62 o                         
  -2   1  14          1.78          0.18         0.55 o                         
  -1   1  14          0.10          0.25         0.63 o                         
   0   1  14          0.03          0.25         0.63 o                         
   1   1  14          9.68         10.04         0.88 o                         
   2   1  14          0.34         -0.09         0.62 o                         
   3   1  14          3.38          3.06         0.77 o                         
   4   1  14          4.12          4.17         0.84 o                         
   5   1  14          4.36          3.25         1.62 o                         
  -6   2  14          0.13         -1.01         1.69 o                         
  -5   2  14          0.17         -0.87         0.87 o                         
  -4   2  14          9.13         11.23         1.04 o                         
  -3   2  14          4.69          3.36         0.77 o                         
  -2   2  14          1.05         -0.39         0.64 o                         
  -1   2  14          4.35          3.95         0.77 o                         
   0   2  14          2.98          2.73         0.76 o                         
   1   2  14          0.54         -0.55         0.66 o                         
   2   2  14          2.32          0.19         0.71 o                         
   3   2  14          0.84         -0.53         1.05 o                         
   4   2  14          9.73         11.22         1.22 o                         
   5   2  14         16.27         18.09         2.45 o                         
  -5   3  14          0.27          0.85         1.63 o                         
  -4   3  14          0.09          1.00         0.85 o                         
  -3   3  14          0.11         -0.60         0.76 o                         
  -2   3  14          0.51          0.31         0.92 o                         
  -1   3  14          4.65          3.60         0.76 o                         
   0   3  14         15.15         15.20         1.31 o                         
   1   3  14          0.24         -0.47         0.75 o                         
   2   3  14          0.01         -0.29         0.78 o                         
   3   3  14          0.41          0.26         0.83 o                         
   4   3  14          0.00         -1.11         1.11 o                         
  -4   4  14          0.01         -0.88         1.75 o                         
  -3   4  14          1.89          1.31         2.08 o                         
  -2   4  14          0.80          0.54         1.07 o                         
  -1   4  14          0.14          0.34         1.19 o                         
   0   4  14          1.06          1.72         0.95 o                         
   1   4  14          0.00          0.94         0.97 o                         
   2   4  14          0.00         -1.00         1.00 o                         
   3   4  14          0.26          0.77         1.43 o                         
  -4   1  15          1.72          0.53         0.97 o                         
  -3   1  15          0.12         -0.38         0.71 o                         
  -2   1  15          4.86          4.85         0.90 o                         
  -1   1  15          1.37          2.49         0.80 o                         
   0   1  15          0.04         -0.53         0.67 o                         
   1   1  15          0.05         -0.39         0.73 o                         
   2   1  15          6.09          3.98         1.06 o                         
   3   1  15          0.00          0.80         1.16 o                         
  -4   2  15          1.07          1.15         1.18 o                         
  -3   2  15          0.79          0.55         0.84 o                         
  -2   2  15          1.24          1.81         0.92 o                         
  -1   2  15          0.18          0.18         0.94 o                         
   0   2  15          0.00          0.15         0.92 o                         
   1   2  15          0.47         -0.44         1.00 o                         
   2   2  15          3.72          3.02         1.16 o                         
  -2   3  15          0.06          0.70         1.03 o                         
  -1   3  15          2.82          3.30         1.14 o                         
   0   3  15         11.53         16.07         1.79 o                         
   1   3  15          1.85          1.05         1.37 o                         
                                                                                
