# Supplementary material for: The crystal structure of (3Z)-4-[(3-hy­droxy­phen­yl)amino]­pent-3-en-2-one: helices and π-stacking inter­actions of hy­dro­gen-bridged rings
Source: Acta Crystallogr E Crystallogr Commun. 2026 May 7;82(Pt 6):588–95. doi: 10.1107/S2056989026004068 (PMC13239021; doi:10.1107/S2056989026004068)
Supplement: Supplementary file 3 [file e-82-00588-Isup4.mol]

H2_1C
  --CCDC--030226    3D                              

 27 27  0  0  0  0  0  0  0  0999 V2000
    4.0574    6.7309    6.6075 O      0
    7.6819    3.7006   11.4432 O      0
    6.8515    3.3617   11.4539 H      0
    6.3484    5.4980    7.1855 N      0
    5.6075    5.9388    7.4538 H      0
    3.4159    6.9671    4.3297 C      0
    3.7894    6.7626    3.4694 H      0
    3.3272    7.9186    4.4221 H      0
    2.5521    6.5560    4.4095 H      0
    4.3225    6.4416    5.4073 C      0
    5.4251    5.6647    5.0300 C      0
    5.4895    5.4196    4.1353 H      0
    6.4226    5.2345    5.8788 C      0
    7.5819    4.4529    5.3479 C      0
    7.3159    3.9867    4.5520 H      0
    7.8701    3.8193    6.0089 H      0
    8.3037    5.0514    5.1421 H      0
    7.3535    5.2819    8.1728 C      0
    8.6147    5.8380    8.0379 C      0
    8.8367    6.3294    7.2799 H      0
    9.5365    5.6514    9.0483 C      0
   10.3901    6.0093    8.9576 H      0
    9.2195    4.9484   10.1845 C      0
    9.8495    4.8407   10.8602 H      0
    7.9529    4.3991   10.3167 C      0
    7.0222    4.5663    9.3028 C      0
    6.1734    4.1952    9.3854 H      0
  1 10  1
  2  3  1
  2 25  1
  4  5  1
  4 13  1
  4 18  1
  6  7  1
  6  8  1
  6  9  1
  6 10  1
 10 11  1
 11 12  1
 11 13  1
 13 14  1
 14 15  1
 14 16  1
 14 17  1
 18 19  1
 18 26  1
 19 20  1
 19 21  1
 21 22  1
 21 23  1
 23 24  1
 23 25  1
 25 26  1
 26 27  1
M  END
$$$$
